# Supplementary material for: Phosphorylation-deficient G-protein-biased μ-opioid receptors improve analgesia and diminish tolerance but worsen opioid side effects
Source: Nat Commun. 2019 Jan 21;10:367. doi: 10.1038/s41467-018-08162-1 (PMC6341117; doi:10.1038/s41467-018-08162-1)
Supplement: Supplementary file 4 — Source Data [file 41467_2018_8162_MOESM4_ESM.zip]

Archive with 2 entries (2 files):
- Source Data.xlsx
- Source Data - Supplementary Information.xlsx
