# Supplementary material for: Phosphorylation-deficient G-protein-biased μ-opioid receptors improve analgesia and diminish tolerance but worsen opioid side effects
Source: Nat Commun. 2019 Jan 21;10:367. doi: 10.1038/s41467-018-08162-1 (PMC6341117; doi:10.1038/s41467-018-08162-1)
Supplement: Supplementary file 4 — Source Data [file 41467_2018_8162_MOESM4_ESM.zip › Source Data.xlsx]

## Sheet: Figure 1d
Enhanced opioid analgesia and loss of tolerance but exacerbation of side effects in mice expressing phosphorylation-deficient, G protein-biased µ-receptors A. Kliewer1, F. Schmiedel1, S. Sianati2, A. Bailey3, J. T. Bateman4, E. S. Levitt4, J. T. Williams5, M. J. Christie2and S. Schulz1*
d, Left panel: decline from peak current induced by 30 µM ME over 10 min; middle: decrease in current induced by 1 µM ME was calculated as the ratio of the current after and before desensitization (I-post/I-pre); right: recovery from desensitization measured 5, 10, and 20 min following desensitization. Data are the means ± s.e.m.; * indicates statistically significant differences compared to WT; …
left panel
WT	S375A	10S/T-A	11A/T-A
0.55932	0.57759	0.86713	0.96
0.5	0.63889	0.8	0.86869
0.61905	0.72566	0.77344	0.71429
0.68142	0.71598	0.81159	0.62791
0.66019	0.67513	0.875	0.7377
0.53247	0.45098	0.8806	0.93023
0.55652	0.58929	0.86325	0.9037
0.46512	0.70714	0.78947	0.73856
0.52	0.64368	0.97203	0.91781
0.5443	0.64444	0.84615	0.79091
0.52542	0.66957	0.8595	0.91566
0.49153	0.69231	0.73529	0.81443
0.37008	0.57447	0.87151	0.84956
0.47541	0.84091	0.80672	0.59375
0.63636	0.59375
0.43956	0.59091
0.79208	0.75281
0.72477	0.55455
0.65635
0.60952
middle panel
WT	S375A	10S/T-A	11S/T-A
0.52632	0.67568	1.0339	1
0.47297	0.48276	0.79452	0.49333
0.23684	0.45545	0.88636	0.73333
0.29167	0.38095	0.80328	0.98077
0.63492	0.70175	0.73171	0.64444
0.71053	0.51613	0.9115	0.9
0.30973	0.67143	0.73885	0.88421
	0.71875		0.8
	0.27869		0.49275
	0.33333		1.0494
	0.51923		0.82
	0.35088		0.85455
	0.48611		1.0172
			0.53448
right panel
	WT
5 min	0.59649	0.5	0.44444	0.50667	0.57627	0.95652	0.40845	0.36111	0.61628	0.44928	0.94872	0.76316	0.52632	0.47297	0.23684	0.29167	0.63492
10 min	1.0526	0.54545	0.55556	0.61333	0.89831	1.1739	0.60563	0.86111	0.83721	0.65217	0.94872	0.94737	0.75439	0.67568	0.31579	0.625	0.73016
20 min	1	0.77778	0.81333	0.89831	1.3478	1.0141	1.0833	1.0814	1.2308	1.0526	0.92982	0.98649	0.56579	0.83333	0.73016	1	0.78761
S375A
5 min	0.67568	0.48276	0.45545	0.38095	0.70175	0.51613
10 min	0.78378	0.6092	0.81188	0.90476	0.92982	0.64516
20 min	0.85057	0.94059	0.91228	0.83871	1.0571	1.25
10S/T-A
5 min	0.73529	1.1724	0.71429	0.91304	1.5385	0.65306	0.76744	0.77966	0.66667	0.7619
10 min	0.89655	0.57143	1.4348	1.4615	0.67347	0.97674	1.1186	1	0.96154	0.95652
20 min	1.3103	0.46429	1.6087	1.2308	0.89796	1.1628	0.9661	0.90476	0.80769	1.2632
11S/T-A
5 min	1	0.49333	0.73333	0.98077	0.64444	0.9	0.88421	0.8	0.49275
10 min	1.0263	0.70667	0.77778	0.73333	0.86	0.96842	0.90909	0.55072	0.94
20 min	0.93333	1	0.88	0.94737	0.96364	0.72464	0.98	1.0364	0.77586

## Sheet: Figure 2
Enhanced opioid analgesia and loss of tolerance but exacerbation of side effects in mice expressing phosphorylation-deficient, G protein-biased µ-receptors A. Kliewer1, F. Schmiedel1, S. Sianati2, A. Bailey3, J. T. Bateman4, E. S. Levitt4, J. T. Williams5, M. J. Christie2and S. Schulz1*
Figure 2 Enhanced opioid-mediated analgesia in phosphorylation-deficient MOP knockin mice.
a-d, Acute antinociceptive response measured in the mouse hot-plate test 15 min (fentanyl) or 30 min (morphine) after drug administration. Nociceptive latencies were defined by paw withdrawal and are reported as percent maximum possible effect (% MPE) with a 30-s cut-off. a, b, Cumulative dose–response curves in S375A, 10S/T-A and 11S/T-A compared to those in WT mice (n = 9–12) after a, fentanyl …
2A Fentanyl
% MPE
Concentration		WT															10S/T-A															S375A															11S/T-A
0.02	0.02	2.53165	4.16667	1.97629	5.64516	4.01606	3.13726	3.13726	5.73771	1.94552	2.73438	4.78088	6.58915				6.20155	0	2.8	11.3726	11.0236	11.0204	16.0156	17.5781	11.6279	12.6984	13.834	8.33333				3.13726	6.34921	7.48032	5	3.6	3.48837	9.41177	4.31372	5.90551	4.81928	4.56274	7.87402				19.1837	5.28455	11.5385
0.05	0.05	4.21941	5	12.6482	8.87097	6.82731	9.41177	10.1961	11.8852	9.33852	5.46875	13.9442	8.13954				29.4574	21.3115	12	18.8235	12.5984	31.4286	30.4688	26.1719	20.5426	23.0159	23.7154	22.6191				13.7255	15.4762	20.0787	17.6923	10.4	22.4806	12.549	14.5098	11.811	10.8434	14.0684	16.9291				29.7959	23.5772	17.6923
0.1	0.1	15.1899	10.4167	23.3202	21.7742	9.63856	10.1961	23.1373	16.3934	22.179	18.75	23.1076	15.1163				39.1473	20.082	42.8	27.8431	31.4961	39.5918	60.9375	51.1719	55.0388	50	60.0791	37.3016				30.5882	30.5556	48.8189	30	20.4	22.4806	31.7647	33.7255	21.2598	25.7028	31.9392	22.4409				39.5918	22.7642	53.4615
0.2	0.2	25.3165	40	39.5257	63.3064	50.6024	27.451	36.4706	50	46.3035	48.4375	38.6454	48.8372				100	100	100	100	100	100	100	100	100	100	100	100				74.5098	100	100	45.3846	59.2	100	100	83.1372	100	81.9277	69.2015	78.3465				89.3878	100	100
0.3	0.3	100	100	100	100	100	100	100	100	100	100	100	100																			100	100	100	100	100	100	100	100	100	100	100	100
2B Morphine
% MPE
Concentration	WT																		MOR-10S/T-A																		S375A
3.75	6.04839	1.14504	11.8321	12.2605	3.125	3.51562	18	7.08661	9.27419	12.2605	11.7188	7.00389							17.1429	27.0588	20.8494	25.7692	11.1969	12.8	10.9804	19.3676	18.6235	20.7692	11.7188								14.4578	9.96016	11.4754	5.69106	4.45344	11.811	10.1167	13.7255	7.87402	11.236
7.5	18.9516	13.3588	14.1221	21.0728	16.0156	12.5	14.4	20.8661	18.1452	12.2605	11.3281	15.9533							28.5714	29.8039	21.6216	26.1538	25.8687	20	28.6274	36.3636	28.7449	40.7692	32.4219								20.0803	11.1554	21.7213	3.65854	22.2672	21.6535	24.5136	17.2549	16.5354	18.7266
22.5	49.5968	52.2901	46.5649	47.1264	30.8594	36.7188	33.6	40.5512	25	37.931	37.8906	36.965							98.3674	100	100	85.7692	100	100	100	100	100	100	100								46.1847	34.6613	40.5738	34.9594	57.8947	58.6614	42.0234	46.6667	44.8819	24.7191
52.5	69.3548	91.9847	97.7099	100	93.75	100	100	100	100	100	100	100																									100	100	100	100	100	100	100	81.9608	85.8268	61.7978
2C Fentanyl
% MPE
	WT								S375A								10S/T-A								11S/T-A
0	0	0	0	0	0	0			0	0	0	0	0	0			0	0	0	0	0	0			0	0	0	0	0	0	0
15	51.2931	76.6129	71.6738	49.4163	53.8775	61.5079			100	100	52.3622	100	100	100			100	100	100	100	100	100			100	100	100	100	100	100	100
30	32.3276	37.5	36.4807	35.0194	33.4694	37.3016			70.5645	71.1864	43.3071	100	100	61.9433			100	100	100	100	100	100			100	100	100	100	100	100	81.5686
60	21.1207	16.9355	9.44206	15.1751	18.3673	18.6508			25.4032	17.7966	22.8346	20.5645	30.83	7.69231			100	100	74.4939	100	68.2171	100			100	100	58.9641	58.5551	51.938	65.3061	50.5882
90	-3.01724	-3.22581	-3.00429	-2.72374	-4.4898	0			4.83871	2.11864	0.393701	-1.20968	0.395257	-2.42915			44.1948	27.5304	22.2672	20.229	19.7674	9.32836			43.9834	17.5097	42.6295	25.0951	48.8372	31.4286	14.1176
120	-11.6379	-3.22581	-2.57511	1.16732	-7.34694	-1.98413			-4.03226	-5.08475	-7.08661	-4.03226	-7.90514	-6.88259			13.1086	-6.88259	17.004	1.9084	-0.387597	5.97015			25.7261	24.1245	27.0916	24.3346	13.5659	20.4082	6.27451
150	-15.5172	-4.83871	-4.29185	2.72374	-5.71429	1.98413			-3.22581	-6.77966	-5.11811	-9.27419	-4.34783	-8.50202			16.1049	-2.42915	-0.809717	0.381679	-2.32558	1.49254			-0.414938	9.72763	-1.19522	6.84411	-1.55039	14.6939	0
2D Morphine
% MPE
	WT							S375A							10S/T-A							11S/T-A
0	0	0	0	0	0	0		0	0	0	0	0	0		0	0	0	0	0	0		0	0	0	0	0	0	0
30	39.6825	54.5113	39.2996	46.0076	45.3488	38.9961		79.6813	69.2913	39.1304	54.6939	48.0769	42.0849		100	100	100	100	100	100		100	100	73.8281	100	100	100	100
60	59.5238	54.8872	44.358	53.6122	31.3954	35.1351		79.6813	75.1968	41.502	53.4694	51.9231	100		100	100	100	100	100	100		100	97.1774	58.9844	91.2879	100	100	100
120	27.7778	28.9474	26.8483	23.9544	36.4341	17.3745		31.4741	23.6221	28.4585	24.4898	45	66.4093		100	100	100	100	100	100		100	100	62.8906	100	100	100	100
180	27.3809	19.9248	23.7354	17.8707	15.8915	17.3745		17.9283	27.1654	9.48617	5.30612	10	15.8301		83.0645	70.5882	84.1897	81.3492	39.4531	81.5385		100	77.0161	50.3906	100	77.8656	94.4223	50.6122
240	5.95238	4.51128	10.8949	3.04182	8.91473	6.17761		3.58566	0.787402	-3.55731	-0.408163	3.46154	0		53.629	44.7059	45.8498	29.7619	22.6562	22.6923		52.2267	51.6129	12.8906	31.8182	27.668	40.6375	36.3265
300	-1.98413	0.75188	-2.72374	0.760456	-2.32558	-1.9305		-4.78088	-3.54331	-6.71937	-8.57143	-4.23077	-1.9305		8.46774	15.6863	7.90514	-4.36508	3.51562	4.23077		6.07287	4.03226	5.46875	12.5	6.71937	15.5379	-1.22449
[truncated: 9 more columns]

## Sheet: Figure 3a
Enhanced opioid analgesia and loss of tolerance but exacerbation of side effects in mice expressing phosphorylation-deficient, G protein-biased µ-receptors A. Kliewer1, F. Schmiedel1, S. Sianati2, A. Bailey3, J. T. Bateman4, E. S. Levitt4, J. T. Williams5, M. J. Christie2and S. Schulz1*
Figure 3 Exacerbated side effects in phosphorylation-deficient MOP knockin mice.
Mice were treated with equally effective analgesia-producing doses of fentanyl (0.1 mg kg-1 for 10S/T-A and 11S/T-A; 0.2 mg kg-1 for WT and S375A) or morphine (15 mg kg-1 for 10S/T-A and 11S/T-A; 22.5 mg kg-1 for WT and S375A). a, Respiratory rate measured by plethysmography 15 min (fentanyl) or 30 min (morphine) after drug administration (for fentanyl: F(7, 5272) = 8794, P < 0.0001; for morphine…
3A Respiration
Morphine
WT Kontrolle						WT Morphin 20						S375A WT Kontrolle						S375A Morphin 20						MOR10 WT Kontrolle						MOR10S/T-A Morphin 15						MOR11 Kontrolle						MOR11S/T-A Morphin 15
320.6	344	243.2	186	111.1	365,9*	0,0*	137.6	129.2	104.5	94.9	103.2	288.1	330.2	248.2	345.9	123.2	0,0*	68.6	88.7	140.9	89.8	97.2	96	347.2	308.3	302.2	261.4	348.6	352.8	96.6	212.2	109.3	117.6	83.7	97.5	395,2*	308.6	394,5*	376,4*	47,4*	0,0*	101.4	110	108.7	96.9	136.7	90
						0,0*	133.8	134.1	103	130.8	92.5							107.6	90.3	100.4	96.6	88.9	96.4							83.5	103.4	94.1	131	93.6	95.4							106.6	112.6	124.2	98.5	187.1	96.2
280.5	326.1	286.8	274.3	155.4	336.4	44.2	138.5	171.8	103.7	80.6	101.6	318.1	390,1*	178.4	330.2	91.4	0,0*	83.9	91.9	117.3	97.4	91	103.4	357.6	316.2	277.3	300.1	310.8	306.2	130.3	139.3	108.4	119.1	96.3	102.6	362,2*	247.1	374,7*	0,0*	79.6	291.5	130.8	126.2	113.4	99.1	114.3	104.7
						66.3	126.7	121.1	105.8	169.2	102.9							85.8	83.4	101.5	90.2	101.6	86.4							92.9	95.8	87.2	102.5	98.6	108.4							110.3	153.9	116.2	99.6	95.8	95.8
285.5	299.6	285	276.7	185.3	249.7	0,0*	133.1	124.3	104.4	167.6	106.5	330.6	347.2	193.5	0,0*	0,0*	189.6	148.7	95.5	113.7	98.5	86.6	92.5	367,2*	314.1	307	345.9	276.9	324.3	126.4	95.4	129.7	88.3	92.3	103.3	378,9*	279.8	298.2	0,0*	107.7	290.5	110.6	96.7	108.2	98.3	124.6	85.5
						161.7	129.7	120.8	106.4	70.2	110.6							101.8	88.7	100.3	69.6	111.3	88.8							93.8	184.3	0,0*	114.7	77.5	95.8							123.9	109.1	64.4	102.4	83.2	99.8
166.7	340.4	291.7	273.6	362,4*	248.6	128.1	127.8	159.4	108.7	89.7	106.1	253.8	392,4*	253.3	281.5	218	0,0*	80.9	91.5	151.1	145.7	98.3	138.5	357.9	321.9	314.9	370,2*	329.8	169	103.8	134.6	0,0*	74.8	86.9	121	355.5	0,0*	164.3	337.3	353.6	303.6	111.7	106.9	100.7	100.6	125.1	101
						41.3	129.1	115.4	102.2	123.3	217.3							68.4	0,0*	105.9	95.9	104.4	126.4							103.8	79	238.6	73.8	97.7	155.3							107.3	108.4	111.9	103.9	87.7	100
232	220.2	324.4	255.6	379,3*	301.5	208.8	128	192.5	99	71.6	401,4*	259.5	359.9	263.3	341.9	233.2	254.4	168.8	146.6	141.9	169.5	94.7	82.4	340.7	318.6	315.3	253.8	151.2	278.7	78.7	74.4	93.5	109.1	92.5	109.3	344.1	288.8	358.5	40,2*	274.4	301.7	101.2	107.3	110.8	96.4	122.8	104.5
						158.2	124.8	203.7	89	70.5	254.3							124.6	92.3	103.7	92.1	101.5	85.6							112.2	102.7	129.6	121.8	84.9	133.2							119.4	103.6	107	103.1	83.3	103.1
236.1	308.1	340.3	246.6	283.7	340.4	129.4	117.7	160.9	100.4	75.6	125.1	261.7	377,6*	257	290.8	238.1	198.2	74.6	93.2	110.5	75.3	112.6	92.9	315.5	314.1	312.1	304.7	197.2	250.6	105.8	147.6	244.1	79.7	78.4	159.7	330.3	347.8	346.4	253.8	290.3	302.3	118.3	105.7	107.9	100.1	201.3	94.5
						144.1	119.5	144.3	95.5	72	152.9							65.9	85.3	111.4	171.6	91.5	77							128.1	134.2	87.3	86.9	90.1	102.9							102.2	110.5	103.7	87.7	175.7	101.7
203.9	144.1	347.4	235	298.2	338.7	92.9	121	0,0*	104.7	83.7	108.6	251.9	334.2	256.1	281.6	295.5	165.2	68.1	100	171.8	110.6	103.4	97.4	360,6*	312	310.1	289.5	226.6	271	121.9	171	109.9	78.7	88.1	104.4	320.1	357.7	302.7	295.3	296	303.3	105.5	92.8	110.6	100.8	182.2	104.1
						167.8	116	549,9*	103.7	83.8	100.1							185	92.5	134.3	135.4	125.9	91.8							86.4	96.1	104.8	84.2	103.5	106.5							99.9	83.1	98.4	106.9	91.9	95.5
226.2	294.7	344.6	216.6	297.4	360,5*	103	121.5	99.7	93.1	82.4	103.3	313.7	338.5	251.1	226.8	138.8	178.2	62.8	89.8	192	63.6	93.9	87.8	327	307.4	324.1	281.1	242.4	263	121.2	80.3	141.2	69.3	97.6	125	294.6	312.9	384,4*	306.8	295.5	294.9	110.9	98.4	99.9	98.3	118.4	99.5
						97.9	118.6	135.3	94.3	116.6	85.5							64.1	85.5	169.5	84.5	101.5	93.3							150.9	132	94.3	103.2	77.1	105.9							108	99.6	110.1	96.4	86.8	105.6
241.3	316.2	347.1	196.2	300.5	349.5	98.7	104.5	152.8	95.5	140	85.7	0,0*	344.5	245.8	295.3	157.8	179.5	75.8	94.1	105.5	108.1	91.6	95.3	340.9	291.1	309	339.3	289.2	250.2	122.3	99.6	183.6	131	129.8	150.4	111	287.1	379,2*	302.4	293.9	299.9	125.1	104	165.1	99.2	107.9	106.8
						96.6	105.3	105.5	83.7	83.5	81.8							62.8	97.6	212.6	71.8	88.9	86.9							87.9	127	131.2	70	128.5	87.8							96.5	88.5	103	95.5	114.8	105
248.5	313.9	341.6	172.3	295.3	346	92.3	114.3	111.9	103	74.6	78	251.2	339	248	294.8	171.7	199.7	76	91.1	105.3	81.5	89	95.1	371,0*	295.4	325.5	285.4	262.4	247.3	79.4	87.1	105.7	76.2	104.2	104.6	332.7	295.6	315.8	283	301.6	298.3	99.6	87.9	101.1	92.4	114.5	98
						151	159.9	108.1	90.8	78.9	81.7							76.2	131.1	146.7	95.7	77.1	98.9							138	107.2	116	74.5	92	118.3							123.8	87.3	306,9*	97	134.4	97
130.2	326	333.6	185.6	294.4	317.3	90.5	146.9	100.3	85.9	87.2	82.4	270.3	317.4	241.8	289.3	191.9	347.9	63.9	116.4	0,0*	84.4	90.3	84.1	370,6*	291.9	279.6	281.8	287.8	239.8	107.7	116.4	159.5	83.5	81.3	111.9	321.3	309	375,1*	299.9	373,9*	299.4	101.3	107.1	99.6	102.7	83.4	123.1
						91.4	109	104.6	96.4	172	122.3							67.4	73.5	246	128.6	89.2	125.1							136.6	90.7	92.1	72.5	97.9	108.9							96.8	102.9	124.6	106.7	126.1	83.3
168.5	333.2	338.4	150.3	345.3	325.3	88.3	119.3	115.8	92.9	112.2	87.2	297.5	327.9	238.5	283.9	203.9	0,0*	84.8	89.6	134.7	99.8	93.7	110.5	375,2*	292.1	285	326.8	239.3	312.2	328,2*	136.5	139.3	74.9	92.6	105.5	274.7	160.8	370,7*	301.6	330.5	301.4	92.2	97.3	101.5	104.7	98.2	98
						79.8	233.1	101.9	88.2	78.9	83.7							66.9	86.5	189	123	101	113.2							398,7*	0,0*	97.4	85.5	87.2	117.5							107.9	91.8	231	102.3	92.2	107.1
163.2	323.3	333.3	124.8	324.6	326.8	101.2	163.2	227.6	77.5	151.7	83.1	314.4	332.7	242.9	311.8	226.2	185.4	103.4	92.1	85.3	104.1	98.4	86.4	361,0*	302.5	275.6	305.7	297.1	233.7	0,0*	0,0*	134	77.8	102.5	112.5	333.2	284.5	368,4*	199	335	305.5	100.9	93	119.6	94.8	92.9	97.5
						82.5	123.1	141	77.9	71.3	89.4							72.1	88.1	82.9	76.1	101.7	172.1							99.3	0,0*	145.5	57.6	86.2	115.7							95.6	88.8	109.8	97.3	97.6	114.6
216.5	317.7	333.2	143.8	339.1	318.8	79.4	588,8*	149.1	81.7	121.6	82	305.5	331.3	246.9	266.6	234	177.5	106.3	81.4	103.9	118.3	75.9	235.5	344.9	296.2	294	304.8	296.8	230.3	87.3	504,8*	71.2	104.2	83.6	111.6	181.2	292.5	348.9	313.2	328.1	306.3	139.1	93	111.1	107.5	96.5	94.4
						0,0*	147.4	150.1	87.8	179.4	99.8							68.4	87.4	139.6	79.4	85.5	77.9							92.5	528,9*	94.6	73.7	87.3	107.9							109.1	98.3	108.2	89.3	93.7	101.7
264.5	334.8	423,0*	132.7	325.6	322.2	74.7	152.1	182.7	87.7	212.5	106.1	309.5	337.6	244.2	347.1	238.4	191.7	64.4	85.4	113.7	244.7	96.2	91.6	343.5	294.5	270.2	295.2	339.6	235.9	90.4	134.1	0,0*	104.1	81	105.6	279	463,9*	356.3	250.9	132.2	332	87.2	88.6	118.5	101.4	96.1	180.3
						100.8	0,0*	176.3	88.4	89.1	82.3							65	80.7	121.5	146.9	123.5	88.9							84.4	317,2*	186	83.7	161.6	102.3							110	97.3	98.7	103.8	93.2	78.9
197.2	325.3	329.5	130.2	377,7*	314.6	76.3	304,3*	151	88.1	93.3	74.7	297.2	348	240.2	253.9	248.4	187	73	83.9	87.9	50.8	96.3	89.5	354.1	394,3*	330.9	271.7	258.3	225.2	100.3	369,2*	77.9	103.5	139.2	116.5	217	217.9	261.5	335	117.4	298.2	119.3	139.8	108.8	99.7	82.4	86.7
						187	154.4	110.5	87.8	117.8	84.1							70.8	88.6	132.6	0,0*	96	96.3							82.7	518,3*	142.8	93.8	86.6	99.7							188.4	104.3	109.5	99.7	257	94.5
235.3	345.1	343.8	128.4	349	320.1	130.4	464,0*	116.5	90.3	70.4	121	278.9	352.4	243.1	165.1	252.6	186.5	106.6	84.4	176.2	131.6	84.6	92.8	345.1	377,5*	292.5	309.3	287.7	248.2	76.6	519,4*	75.9	81.4	102.5	86.4	256.2	361,9*	383,4*	305.1	49,8*	299.3	96.7	97.3	179	92.4	117	146.6
						108.2	154.9	168.5	92.8	105.9	320,3*							104	86.6	123.8	85.1	109.8	99.8							85.3	549,3*	79.7	0,0*	98.4	149							127.1	95.2	94.6	100.2	108.6	93.4
247.3	329.1	329.4	137.5	350.1	312.9	240.6	100.1	158.1	90.3	73.5	0,0*	344.5	355.2	240.2	173.1	244.1	176.9	90	95.4	132.1	74.4	91.2	86.4	348.7	385,9*	268.5	307.6	284.2	237.5	77.9	516,5*	78.3	85.7	132	131.1	319	345.5	375,4*	328.3	124.9	301.5	111.2	93.3	104.6	91.2	100.4	100
						82.6	239.9	185.3	88.6	81.4	0,0*							78.4	93	116.4	158	87.7	125.2							176.1	0,0*	175.6	173.6	95.4	88.7							115.5	97.8	104.9	98.9	100.1	94.9
229.2	331.4	329	132.8	373,9*	325.5	86.6	223.3	139.5	83.8	139.4	0,0*	281.6	349.8	290.1	224.7	480,7*	178	79.7	78.2	134	63.1	92.2	80.3	339.1	373,1*	275	300.7	273.3	239.6	84.5	464,3*	79.1	75.4	93.1	94.1	327.9	321.3	387,6*	343.3	265.4	315.3	115.9	88.6	91.8	98.8	99	75.2
						75.8	90.4	128.9	72.3	124.3	88.4							109.2	84.3	114.3	87.6	89.7	82.3							107.7	0,0*	110.9	75.7	63.1	89.9							109.4	85.3	98.9	0,0*	95.4	102.5
220.8	327.7	308.8	139	361,3*	325.6	95.3	99.4	157.8	94.9	67.5	93.6	289.6	384,3*	249.8	207.2	212.8	175.2	138.2	86.9	199.8	78.5	65	91	335.2	372,0*	276.6	296.8	266	251.4	82.3	917,4*	73.7	72.9	96.3	135.9	341.9	352.6	362,3*	286.3	300.3	412,1*	96.9	93.3	84.7	236	106.3	88.8
						115.1	120.5	150.5	88	64.5	89							72.2	167.5	145	88.2	92	87.6							77	0,0*	87.6	91.8	123.7	88.8							128.6	105.1	94.7	86.5	100.9	98.4
268.1	319.6	300.6	109.1	363,1*	330.8	89.1	120.1	108.4	91.8	130.2	91.9	319.4	381,4*	234.9	216.6	245.7	226.8	81.1	121.2	105.1	154.1	84.3	97.3	343.3	389,2*	375,7*	308.6	285.2	221.2	73.3	166.4	114.2	74.2	137.5	102.8	335.1	350.7	354.3	337.7	309.7	213.8	106.4	116.7	101.5	87.8	111.5	96.5
						86.4	107.8	108.7	103	70	116.7							104.6	163.2	95.1	132.9	84.6	160.4							83.3	135	68.2	74.5	183.7	97.8							108	96.7	85.6	95.8	107.3	71.6
260.8	318.6	318	172.2	359.6	315.3	111.3	122.2	131.7	139.4	66.9	80.3	323.9	344.7	227.2	217.6	249.6	178.8	100.7	60.6	104	156.9	87.7	170.3	347.2	374,1*	228.6	348.7	282.4	278	170.9	142.1	206.2	114.8	99.2	104.3	339.6	319.8	367,3*	353.3	323.8	403,5*	102.3	131.9	90.8	110.6	144.2	140
						73.8	117.8	143.8	0,0*	70.3	77							70.8	104.2	94.9	127.6	156.7	92							83.1	236.1	0,0*	74.8	100.3	99.4							131.2	163.2	90.1	87.8	91.8	94.7
311.8	262.1	312.4	115	366,5*	317	162.7	118.1	156.3	181.6	80.6	75.1	299.5	331	226.6	221.4	230	177.1	75.9	74.6	151.5	123.1	93.5	111.6	337.1	319.8	288.3	318.5	269.3	237.8	94.3	178.3	40.3	146.4	134.4	167.5	344.5	344.5	363,4*	334	320.5	416,4*	123.1	103.5	103.1	89.7	122.6	98.8
						86.7	125.9	114.6	129.9	113.8	103.6							70.5	89.5	188.3	87.4	90.2	99.7							86	139.5	0,0*	79.5	99.2	94.5							90.4	82.2	89.6	88.2	100.7	86.6
331	334.5	363,5*	164.4	322.6	332.4	101.3	113.9	120.9	221.5	123.2	76.9	308.7	383,1*	269.9	201.9	231.6	191.4	81.3	84.3	114	133.1	100.4	84.9	317.3	303.8	297.1	311.8	283.3	258.3	181.4	126.5	329,9*	85.2	142.1	111.2	315	249.7	371,3*	395,2*	323	375,2*	194.3	109.4	166.5	88.6	115.8	128
						202.7	117.6	215.4	172.1	123.8	81.2							78.8	121.1	103.1	91	92.2	83.8							100	105.1	0,0*	105.4	118.6	99.5							99.8	97	99	87.7	117	161.5
305.3	313.6	304.9	136.8	344.1	315.6	158.7	114.5	143.1	162.5	128.4	85.4	311	391,8*	270.4	200	253.6	188.1	75.5	72.6	89	102.3	128.8	78.8	325.5	309.5	297.8	322.5	338.2	236.4	136.4	113	426,3*	68.2	104.5	126.2	322.6	361,0*	194.7	264.5	328.1	300.7	133.1	101	139.2	134.5	102.2	128.2
						235.6	129.6	136.2	138.9	70.9	77.7							87.8	70.6	140.7	126.8	99.9	125.8							390,1*	121.2	0,0*	75.2	90.7	145.1							96.4	86.8	83.8	100.6	133.5	87.7
252.1	329	333.2	179.7	321.2	326.3	242.9	111.8	150.9	209.4	59.2	85.9	270.1	383,4*	282.6	209.9	220.8	195.9	72.7	79.4	65.8	86	83.5	82.2	352.3	306.4	268.8	321.6	297.2	277.2	499,8*	100.6	0,0*	76.4	175.2	103.4	331.4	308.8	281.7	333.2	328.5	305.3	123.4	136.8	137	85.5	85.5	102.1
						0,0*	114.4	110.7	83.7	69	83.3							79.6	52.7	234.5	56.1	95.1	80.5							243.2	124	0,0*	115	176.1	95.1							86.3	131.4	88.8	94.7	98.2	91.3
322.1	333.8	210.6	184	362,7*	316.9	0,0*	124.2	122.2	83.6	94.2	81.5	279.4	346.3	288.2	229.3	243.8	189	72.8	106.7	121	81	94.7	93.8	353.3	305.6	311.5	279.9	303.5	242.2	43	123.1	151.6	72	107	95.6	338.1	297.4	353	341.3	334.5	356.7	82	96.4	93.6	94.2	100.1	88.2
						192	118.7	106.1	79.3	127.5	107.3							113.3	54.2	122.2	126.6	90.9	81.1							101.4	86.7	101.3	184.2	84.1	82.4							94.9	88	97.4	90.6	114.6	87.5
302.7	343.5	312.6	192.6	394,3*	316.9	63.8	125.2	108.9	84.8	64.7	77.8	298.2	430,4*	357.5	199.3	247.2	292.8	72.9	109	116.7	116	88.2	75.9	339.4	302.3	296.9	315.3	270.4	250.3	111.5	86.6	194.5	70.4	173.4	94.7	347.3	317.3	344	408,7*	263.1	311.8	91.8	111.3	123.2	89.7	188	177.4
						491,3*	120.7	114.5	84.4	100.8	78.4							66.5	61	101.4	139.6	139.7	84.7							92.4	96.3	102.8	72.3	166.5	99.4							107.3	102.6	109.9	97.1	94.8	179
253.3	343.8	307	194	340.1	308	253.6	111.9	105.1	83.4	66.2	87.1	338.9	272.3	318.7	194	235.3	148.9	140.2	85.6	123.3	80.8	65.4	88.6	345.3	304.2	296.2	273.8	263	247.4	144.2	134	80.9	73.2	98.3	100.5	371,5*	313.3	345.3	345.5	344.2	316.7	102	100.9	120.7	93.1	101.8	120.4
						0,0*	114.2	140.6	83.8	114.6	155.4							133	74.5	114.8	90.6	90.1	84.5							94.4	86.1	70.5	96.9	122.1	94.2							109.2	124.7	221	91.2	91.4	127.1
301.1	351.1	298.8	205.9	85.6	305.6	161.2	111	118.5	87	74.4	64.3	302.2	341.2	295.7	199.6	243.2	171.6	64.4	64.8	187	55.7	83.1	86.2	329.5	347.1	297.8	335	293.8	255.9	0,0*	108.3	67.3	0,0*	105.7	142.4	322.1	169.3	344.2	314.6	340.4	287	112.8	131.8	153.1	83.8	109.2	89
						59.9	116.5	138.9	89	75.6	111.6							96.2	63.3	116.4	77.2	101.3	117.4							137.2	85	114.3	182.2	108	91.5							106.9	110.8	157.3	91.6	97	97.3
298.4	310.1	311.9	191.2	77.1	310.1	106.3	97.3	108.1	60.5	81.1	92.2	358.9	395,7*	298	219.9	241.9	173.1	81.4	71	115.6	103.6	63.6	130.9	343.4	368,8*	294.9	309.5	264.8	230.9	84.9	80.3	144.1	70.6	103.5	157.7	333.4	281	0,0*	339.7	330.9	314.9	113.1	100.4	121.7	93.2	93.9	128.3
						52.3	110.2	120.9	83	115.1	78.1							68.9	72.5	115.9	93.9	88.1	80							129.2	85.8	53.6	89.9	133.4	108							117.9	106.6	88.5	85.4	99.3	89
276.8	340.3	304.2	199.7	106.4	321	119.2	121.6	106.3	85	73.8	72.2	308.6	340.2	292.7	216.7	241.5	162.4	83	66.3	175.3	91.4	85.9	102.3	320.6	350.2	262.7	321.4	303.9	334.9	98.3	94.7	96.6	71.2	124.9	93.6	386,8*	377,1*	351.3	396,3*	377,9*	317.6	79.9	119.7	165.4	91.5	114.2	111
						71.2	106.1	113.3	94.3	86.1	84.8							91.3	63.1	115.3	196.7	82.8	62.9							93.6	89.9	119.1	121.5	106.8	100.8							95.9	88.6	113.3	81.9	108.6	103.4
236.3	289.6	298.5	193.9	293.4	321.5	76.3	118.7	128.8	84.4	110.9	79.1	312.4	360,3*	294.6	205.1	238.4	177.2	73.5	73.5	121.2	141.4	101.8	120	323.6	355.4	275.9	352.7	301.3	230.7	67	85.6	211.1	157.7	101	101.3	354.3	284.8	353.1	337.3	0,0*	293.6	148.3	107.9	252.8	87.2	97.4	124.7
						93.5	104	150.9	78.5	149.8	74.3							79.6	109.1	120.5	114.9	96.5	81.1							176.4	71.4	65.6	118.4	133.8	84.1							110.8	127.4	137.6	95.3	80.5	120.4
313.2	349.6	279	199.8	299.4	315.3	81.5	396,1*	104.5	89.1	124.3	106.6	316.8	368,2*	292	197.5	246.7	235.9	68.3	80.4	120.8	82.9	106.1	96.2	346.7	354.8	278.6	297.4	290.3	269.5	79.3	82.6	63.1	99.7	103.5	95.7	317.7	85.3	356.9	228.9	145	308.7	107.9	158.4	100	115.2	92.5	120.1
						132.2	107.4	105.4	83.9	77.9	82.8							83.1	105	109.5	74.5	99.3	62.6							111.3	105.8	79	273,1*	215.1	112.4							113.2	134.3	103.6	97.2	129.2	152.9
312	317.7	308.5	206.6	314.8	307.2	82	122.5	109.1	83.7	124.5	67.3	361,8*	356.3	316.4	202.2	241.5	184.8	151.7	63.1	118.3	152.3	86.7	81.2	344.3	348.6	309.2	331.1	284	243.1	71	92.4	80.9	143.5	118.6	112.3	322.9	308	371,2*	284	128.5	324.8	99.1	97.4	104.2	78.5	141.5	97.5
						90.8	120.1	127.5	81.4	79.1	73.9							84.7	62	112.6	106.8	129.8	78							164.1	98.5	103	81.2	147.1	90.6							93.3	90	106.6	148.4	106.9	194.9
288.6	316	281.8	224.4	323.5	319.2	79	116.6	155.1	88.3	116.3	125.2	325.5	358.8	257.7	264.4	256.2	166.7	69	75.6	215.5	134.2	129.3	72.1	195.1	352	316.5	344.4	291.2	228.1	75.8	84.5	90.2	158.7	173.9	102.1	318.7	318.3	290.7	322.1	203	302.9	101.8	96	99	85.5	91.2	91
						91.5	124.6	108.6	131.8	92.8	122.2							85.4	65.3	167.9	112.8	93	50.6							125.5	89.9	91.9	161.5	108.5	142.2							126.1	132.8	179.6	93.2	97.2	108.1
108.9	356.9	274.5	221	297.6	344.2	88.3	115.9	105.3	83.2	82.3	76.7	289.5	330.2	264	232.9	270.1	154.5	87.3	109.6	496,3*	99.4	115.1	86.3	332.3	361,4*	330	328.1	289.9	253.2	96.2	123.6	77.9	44.7	135.7	103	331.3	287.7	309.3	339.3	146	284	156.4	109.4	102.6	98.2	84.9	144.9
						84.1	120.9	146.9	90.4	77.5	81.4							79.7	119.3	116.6	123.1	97.9	87							130.8	92.1	88	475,7*	123.3	102.4							119.8	105.2	135.5	92.3	109.4	98.5
139.8	312.1	303.6	211.9	301.7	272.7	89.1	119	114.3	159.1	89.9	83.4	331.7	360,3*	259.7	192.9	242	180.6	81.1	110.1	137.3	107.8	132.2	85.6	349.7	353.1	319.4	255	278.8	235.3	105.3	93.6	107.4	136.7	174.9	106.6	317.6	282.2	341.2	347.7	0,0*	336	118.3	89.3	154.7	79.6	88.9	134.3
						79.4	111	118.6	84	68.5	99.7							79.3	79.3	121.3	87.9	89.3	107.7							158.4	99.4	89.5	91.4	99.3	74.3							96.7	107.4	255.9	79.4	87.1	203.8
0,0*	307.9	273.1	205.6	297.7	267.8	88.9	116.6	103.8	87.9	128.4	79.2	359.8	337.5	277.2	204.4	247.3	167.2	72.2	164.4	184	76.2	114.1	76.7	328.3	346.1	341.9	363,3*	276.4	242.8	148.5	85.5	101.7	151.4	96.7	0,0*	298.7	238.6	342.9	355.6	186.7	251.4	87.8	110	100.7	129.8	119.4	99.2
						85.7	124.9	98.6	75.3	66.9	67.5							77.3	130.4	125.8	88.8	153.4	82.4							88.2	77	101.7	100.2	101	47.2							125.3	137.9	105.3	134	103.9	168.5
128	322.5	294.7	208.4	290.3	270.4	90.7	99.2	112.7	81.4	75.7	117.4	346.4	334.3	246.5	188.4	258.1	185.4	71.8	194.4	125.5	85.5	91.8	90.1	309.3	355.7	324.6	342.5	267.7	247.2	91	103.4	91.7	68.4	95.7	105.8	255.9	257	354.9	285.8	188.5	300.2	115	100.5	106	81.5	89	146.9
						120	114	153.6	87.9	0,0*	79.5							67.9	51.8	100.7	79.9	79.8	71.3							89.2	105.2	84.3	78	111.4	69.9							113.5	93.7	203.9	90.1	86.3	135
171.9	328.4	290.3	267.4	291.4	314.4	88.4	149.3	165.6	81.4	134.2	72.5	293.3	296.3	333.2	206.7	209.4	197.9	76.1	76.7	112.8	98.6	82.3	84.7	328.5	351.2	304.2	294.2	308.6	225.5	138.9	86.7	88.9	105.2	105	33,2*	335.9	300.4	338.9	333.9	238.6	294.1	113.2	100.6	186.2	91.9	241.8	111.5
						144.5	123.1	145.1	73.9	158.7	63.6							78.3	172.6	92.3	72.6	176.5	72							98.8	91.4	94.2	116.7	104.4	155.3							128.5	99.6	153.6	90.6	109.8	125.3
193.9	355.6	307.2	244.6	304.1	275.8	155.4	136.1	97	92	188.6	136.5	314.3	350.4	323.2	209.7	232.7	180.8	90.1	122.1	121.2	75	123.8	74.9	325.5	352.6	297.2	338.4	284.6	243.7	176.7	97.6	102	53.3	102.4	0,0*	431,7*	273	277	335.5	263.2	348.5	106.5	107.7	95.8	133.8	116.8	125.3
						107.6	124.6	107.4	93.4	159.7	77.2							165.9	195.4	111.3	76.3	101.5	76.9							112.9	93	103	153.8	109	63.4							98.5	93.2	109.6	83.3	101.9	166.7
200.6	297.8	392,9*	201.8	288.1	278	67.3	128.9	159.7	148.7	94.4	125.9	295.2	341.1	337.5	207.3	220.9	171	121	60.7	85	86.1	79.2	117.6	342	361,1*	311.3	321.3	281.4	227.3	89	82.2	101.6	190.1	104.2	120.5	333.2	304.9	298.7	332.7	235.9	319.8	97	89	111.3	96.3	122.4	109.5
						140.6	164.6	106.3	149.1	102.1	112.4							70.4	159.6	111.5	82.6	95.7	100.6							147.6	82	89	68.8	133.9	135.7							119.6	124.9	170.3	116.8	179.3	118.8
202.4	298.6	274.1	204.1	329	285.3	87.3	113.2	140.8	87	67.3	127.3	308.2	355.3	288.4	209.1	231.5	197.9	65	62.2	151	87.9	144.9	69	304.1	352	307.4	311.5	338.4	238.2	97.8	85.5	91	99.3	185.4	103.8	332.1	370,6*	343.2	315	268.5	293.8	132	95.2	97.6	89.2	167.9	130.5
						81.7	122.4	139.3	93	75.2	68							71.8	97.2	113.1	168.8	175.4	71.5							106.6	118.4	71	65.6	138.8	202.2							99.8	75	107.4	93.4	115.4	139.7
207.8	284.6	283	224	285.8	282.4	74.5	136.5	131.2	95.8	107.7	76.1	327.9	359.9	307.5	206.3	265	190.9	75	57.6	120.1	64.9	88.6	98.9	323.3	348.5	272.4	284.2	373,3*	238.7	0,0*	96.9	104.6	92.8	55.3	84.2	343.5	287.6	336.7	300.6	273.4	354.4	141.7	91.6	55	99.8	44.3	101.4
						86	121.7	94.3	84	75.3	81.8							81.8	75	166.6	90.2	85.9	97.2							289,3*	95.2	104.2	113.4	55.7	88.4							97.3	111.9	132.5	76.9	122.8	196.5
235.6	313.7	242.9	215.6	293.5	279.1	111	126.6	99.9	91.2	131.5	94.7	334.5	378,4*	307.4	202.9	221.3	277.3	75.6	74.1	98.2	71.7	62.7	78.7	337.6	308.9	304	309.2	312	339.9	250.6	85	90.8	0,0*	72.5	83.5	333	308.9	323.9	304.3	253.1	337	159.1	101.9	109.3	63.1	114.3	113.3
						88.5	115.7	108.5	78.2	81.3	156							127.3	73.2	131.1	74.8	83.5	86.4							344,2*	132.3	98.2	107.9	86.6	82.7							99.4	123	116.8	0,0*	104.7	87.9
199.9	312.9	282.6	206.1	295.7	268.8	96.9	0,0*	110	88.8	134.8	179	315.1	367,1*	312.9	206.8	209.2	176.4	72.8	76.7	184.3	130.5	74.4	124.9	353.3	379,1*	316.2	320.6	174.7	237.3	141.4	93	97.8	70.5	107	126.9	330.6	317	135.2	281.6	256.6	331	124.5	111.7	107.6	0,0*	125.5	112.1
						84.1	131.9	117.2	90.7	78.4	105.4							129	59.7	134.7	82.8	87.2	98.1							88.8	97.6	107.7	64.3	82.6	94.1							114.5	133.7	100	242.7	71.4	101.4
208.3	303.7	275.4	219.7	311.7	289.3	90.6	122.3	108.1	96	84.4	80.1	323.3	354.8	313.5	203.2	251.3	205.2	76.4	65.6	0,0*	68.4	94.1	122.7	303	352.4	284.4	285.3	315	231.3	73.6	86	108.9	67.5	64.9	91.9	388,2*	304.9	316.8	261.1	258	343.6	131.5	99.8	110.5	45.7	111.1	97.2
						98.7	134.7	108	81.9	118.7	152.7							123	66.2	136.1	89.1	93.6	69.4							149.3	75.2	94.4	65.9	95.3	130.3							146.7	103	113.7	0,0*	112.7	114.4
190.8	314.6	320.2	241.8	377,3*	276.5	89	125.6	114.2	88.5	130.1	55.8	300.8	355.7	312.5	217.9	273.9	191.6	66.6	146.2	134.8	77.7	81.9	96.4	319.8	367,5*	293.7	323.9	313.7	241.9	84.7	84.2	107.6	67	118	95.4	328	310.5	314.2	264.3	262.4	346.7	148.9	109.2	107.5	0,0*	111.8	158.9
						84.9	121.4	117.7	84	75.3	74.1							131.9	98.9	141.8	87.9	97.3	80.6							71.6	103.7	83.8	93.6	88.9	85.1							104.1	75.6	100.9	0,0*	113.8	141
202.7	320.1	263.8	220.2	290.2	280.1	122.2	132.9	155	84.1	81.9	96.9	319.1	356.1	320.9	211.7	256.3	210.3	86.2	66.3	132.4	84.6	90.1	75.3	328.4	331.7	293.5	307.7	312.3	242.9	0,0*	86.3	97	97.6	92.1	96.3	336.7	269.8	325.8	269.2	269.6	288.2	116.2	102.8	122.3	424,1*	123.1	103.2
						70.6	130.2	134.9	307,7*	92.5	119.7							71.1	77.3	244.5	81.8	88.8	65							0,0*	108.8	73	0,0*	92.8	96.2							98.8	116.7	148	538,2*	128.4	86.3
278.3	300.4	256.2	220.4	312.8	287.3	90.3	125.3	106.8	110.4	81.5	134.3	338.3	409,2*	300.7	214.8	239.7	187.3	83.7	67.3	126.3	137.4	86	68.7	326.9	328.8	252.2	244.8	277.3	245.2	351,5*	107.6	79.4	141.6	84.9	91.7	331.1	317	301.3	283.2	248.8	342	109	127.9	160.2	0,0*	103.7	96.7
						87	121.6	145.2	93.9	125.3	87.7							96.6	61	120.9	65.1	91	49.5							0,0*	83.2	95.1	68	90.1	123.3							116	118.4	82.2	0,0*	110.5	132.5
224	301.2	245.3	215.9	296.7	284.9	181.1	290,1*	170.1	96.5	81.2	91	319	380,3*	318.9	230.5	237.5	222.6	107.7	70.4	130.7	144.3	70.7	110.6	399,6*	335.3	256.7	312.3	215.4	227.2	0,0*	99.4	91.6	101.8	72.3	78.6	338.2	290.4	340.4	286.2	245.7	336.5	118.4	109.4	124.2	110.5	108.4	89.4
						82.1	129	173.8	94.6	360,0*	132.8							95.1	67.2	366,3*	89	91.9	137							155	110.7	93	75.6	92	95.8							167.4	150.2	93	62.4	102.6	132.3
221.2	306.4	263.9	229.1	299.4	298.3	89.7	119.5	148.2	88.5	265.4	83.5	324	390,3*	323.5	214.8	295.8	183	130.3	88	109.4	78.4	101.3	77	242.8	354.7	269.6	338.5	301.6	237	210.1	67.5	98.9	122.7	89.6	141.3	316.9	290.4	305.8	68.7	230.9	302.4	123.7	106.8	105.2	0	117.8	107.4
						69.9	127.4	152.1	83.7	289,4*	90.5							133.4	71.6	256.7	79.9	174.5	87.8							240.6	98.9	77.7	58.4	106.8	91.3							128.3	110.4	94.7	38.3	106.2	105.5
209.4	292.4	254.6	221.6	297.6	278.7	95.6	123.2	125.8	93	0,0*	82.7	358.7	372,1*	325.2	200.1	262.8	198.4	80.6	80.8	142.1	83.5	93.7	80.1	288.9	158.4	313.1	435,3*	322.2	226.7	0,0*	110.4	89.7	159.4	85.2	78.1	351.4	309	330.5	129.6	287.9	330.2	126.2	102	112.8	60.2	110	111.6
						106.7	123.3	162.5	83.7	75.8	96.3							70.7	69.3	122.7	97.6	131.3	184.5							207.1	91.8	98.7	60.7	89.5	95.6							130	96.4	98.9	104.5	203.6	114.8
263.9	327	267	195.9	261.6	292.3	148.5	113.9	181.3	89.4	98.1	71.4	349.5	370,5*	316.6	215.8	245.1	214.2	131.4	82.9	126.2	67	99.7	86	329.2	247.6	287.8	315.5	299.2	422,8*	182.9	85.7	93.5	65.5	109.7	93.8	258.6	298.2	318.7	164.5	281.6	349.6	125.7	113	103.4	311,8*	84.2	105.5
						152.7	156.3	133.4	96	0,0*	86.3							81.4	144.6	115.2	100	90.8	101.1							504,8*	95.9	98.8	179.3	85.2	91.9							95.2	94.5	107.6	455,0*	110.6	104.3
287.7	344.1	278.8	229.6	315.2	269.7	160.1	131.4	120.6	92.9	103.6	75.9	327.4	395,6*	333.6	197.9	215.6	174.4	122	73.7	141.1	68.2	89.3	82	285.8	366,3*	294.5	358.6	287.1	315.2	492,0*	94.7	102.8	77.5	85.6	103.7	352.1	292.8	309.5	372,9*	279.8	339.3	126.2	106.4	104	457,1*	118.6	147.1
						122.4	133.9	145.5	98.8	81.9	90.6							99.6	76.5	126.5	0,0*	108.1	71.6							452,4*	114.6	95.4	105.2	91.2	89.3							116.6	86.9	111.6	0,0*	110.9	90.4
165.5	335.6	258.6	290.2	370,5*	284.6	139.5	142.8	111.2	93.7	116.3	107.3	318.5	357.7	339	270.6	248.8	182.6	86.9	70.1	224.6	85.3	74.9	107.8	310.9	370,7*	299.4	336.2	203.7	258.4	111.6	92.6	87.9	115.8	94.2	94	339.8	138.6	302	139.1	285.7	336.4	117.2	158	114.5	0,0*	104.7	120.8
						76.6	139.4	114.2	91.3	55.9	65.1							88.8	69.8	140.8	120.8	130.1	100.7							514,5*	95.5	103	138	138.7	91.4							129	91.1	99.4	0,0*	127.4	113.7
35,2*	325	273.3	227	294.4	290.2	74.1	131.5	154.1	118.6	73	91.6	328.9	345.1	326.1	212.8	202.4	291.5	124.3	72.4	107	68.3	99.5	102.3	293.5	392,3*	291.3	370,6*	304.8	250.7	117.2	91.6	118.4	50.5	97.6	110.4	330.4	277.9	293.2	0,0*	296.2	354.1	152.4	93.9	107.3	449,4*	112.9	107.1
						84.8	134.7	124.7	123	69	70.4							77.4	74.5	78.4	68.1	77.7	130.6							0,0*	71.5	76	129.2	95.1	96.2							159.8	95.1	116.1	437,7*	120.9	118.2
243.8	226.7	251.6	243.9	381,4*	290.8	84.6	119.2	115.6	84.4	80.4	124	319.9	373,1*	325.9	199.5	228.1	183.5	76.9	79.7	100.9	132.8	126.7	81.4	287.6	374,8*	274.3	337.6	301.6	240.5	60.4	102.4	89.3	72.1	88.4	80.6	343.5	286.9	351.9	206.6	295.4	277.8	122	114.1	115.4	477,6*	109.8	105.3
						105.1	143.5	143.2	94.7	142.5	77.8							78.2	79.4	118.7	67.3	97	124.4							69.6	89	95.6	95.8	165	90.8							137.3	123	119.2	0,0*	111.8	120.3
201.5	203.4	278	242.9	301.6	318.3	61.8	128.1	135	95	72.7	174.4	322.4	346.8	355.5	299	208.2	186.2	91.4	64.7	130.8	74.2	86.1	112.2	278.7	387,0*	293.4	302.3	289.1	272.1	239.5	90.1	76	70	83.5	92.3	352.7	316.5	306.9	244.2	293.9	349.3	128.5	112.5	107.9	92.3	127.9	120
						121.7	136.4	132.3	96.9	110.7	101.5							82.7	76.8	99.5	56.9	86	65.5							138.2	83.3	85.3	71.5	120.3	91.8							145.7	236	130.6	99.8	87.3	112.7
205.5	221.3	279.8	203.6	286.8	285.1	103.4	123	140.2	98.1	77.2	134.2	323.5	365,8*	290.4	202.7	204.3	179.4	84.6	78.2	131.3	70.3	96.3	79.6	297.3	312.3	295.1	254.3	297	256.1	106.9	96.8	94	116.9	83.2	98.5	312	271.9	298.1	255.6	287.8	207	156.9	180	118.1	90.3	107.9	108.2
						94.4	119.6	119	70	85.8	112.7							74.4	79	82.2	62.9	111.8	71.8							165.9	95.4	97.3	79.9	80.5	103.7							124.7	134.5	160	110.7	111.4	110.8
224.5	222.6	255.2	238	293.7	286.2	89.9	128.8	134.2	92.5	78.8	91	341.8	365,8*	302.7	233.7	224.3	190.3	77.3	80	124.6	70.8	156.5	118.8	281.9	339.5	320	355.2	337	237	225.9	98.5	88.3	66.6	106.9	91.1	313.6	311	305	252.6	304.1	192.8	126.8	108.1	105	95.4	160	111.8
						93.3	126.3	112.4	89.6	85.3	81.7							75.6	96.1	118	76.9	93.9	82							225.8	105.7	77.8	119.4	93.9	80.2							118	132.2	94.4	111.4	141.7	104.7
219.3	252.9	282.5	206.7	340.3	298.2	67.2	123.1	116.5	93.7	109.3	74.3	298.9	368,5*	293.2	215.7	203.7	178.1	84.1	80	108.8	137.7	85.6	92.3	301.2	386,4*	351	300.1	316.1	330	142.7	89.3	68	146.8	105.5	111.5	305.4	276.1	339.1	220.4	366,0*	175.3	131	106.9	94.8	133.4	119.2	162.1
						89.9	163	114.5	89.4	78.8	120.5							90.7	81.1	165.5	82.8	113	117.3							134.9	96.2	64.1	128.6	91.4	91.9							135.4	107.5	110.7	119.6	146	121.2
190.5	259.8	287.2	223.5	297.7	292	115.3	132.8	140.1	85.4	138.1	82.4	312.7	357.2	345.7	216.5	220.5	188.2	87.2	73	116.4	72.2	89.6	43.9	237.6	387,6*	277.5	243	307.4	234.6	171.2	99.5	74.5	124.9	125.9	88.5	352	290.8	339.3	220.5	229.3	348.8	128.6	98.2	115.8	162.9	117.7	160.9
						119.8	171.3	157	107.5	121.8	81.4							117.9	83.4	99	80.7	89.6	0,0*							221.7	98.6	70.2	136	149.6	102.6							152.1	134.1	119.8	98.5	123.8	104.1
218.9	255.3	269.4	215.8	283	321.2	83.4	151.9	118.3	91.9	65.9	89.8	343.6	359.4	298.2	216.6	210.5	178	81.1	74.5	107.8	64.9	93.4	0,0*	266.7	383,9*	333.6	33,8*	296.3	255.5	40.9	100.9	74.1	67.7	93.1	81.8	324.9	317.6	306.7	211.8	245.4	0,0*	90.1	108	98.2	89	116.6	109.7
						77	144.1	127.5	82.8	88.3	120							82.1	87.2	168.3	112.9	98.8	138.2							46.9	80.1	71.9	128.1	76.1	67.7							116.2	96.5	138.8	77.8	117.2	123
218.3	284.3	284.2	237.3	321.9	290.9	103.2	265.7	115.9	99.6	103.2	121	330.8	400,4*	382,5*	213.4	355.4	172	72.6	79.8	113	88.3	89.8	86.7	272.2	361,4*	317.8	223.3	281.2	251.6	117	90.8	90.3	65	93	89.8	313.5	309.6	299.4	214.9	298.1	305	115.1	63.6	104.9	110	126.4	113.6
						86.6	134.6	129.7	197.9	118	116.1							152.6	85.5	111.6	71.2	87	78.4							97	76.6	78.3	0,0*	102.6	76.5							127.7	126.7	129.5	116.5	88.9	114.3
218.7	268.1	296.5	240.5	309.1	280.2	85	133.9	113	87.3	0,0*	79.1	348.1	343.1	344.6	215.7	200.2	161.9	0,0*	82.4	121.3	89.3	115	96.4	267.9	359.1	317.3	250.3	283.9	243	63.3	100.9	78.6	106.2	155	154	308.3	310.7	292.8	204.3	200.3	330.8	109.4	111.3	115.6	141.7	93.8	116.1
						87.9	135.4	129.5	123.4	121.7	138.4							113.2	83.9	118.8	87.2	94.2	0,0*							68.5	102	84.6	50.4	48	71.6							128.8	112.5	110.3	128.1	233.8	124.5
223.6	262.8	264.1	248	318.7	283.5	135	130.7	122.5	92	90.2	74.5	325.5	350.7	313.5	224.5	225.1	216.1	245.1	87.8	107.3	54.6	89.5	113.7	239.9	229.9	294.1	204.2	313.7	247.4	0,0*	110.1	73.9	67.3	58.9	228.1	264.7	326	320.1	191.1	272.9	339.7	120.6	96.7	101.8	86.7	131.4	115
						65	195.7	129.9	64.8	119.1	72							61.1	156.9	115.5	117.9	89.9	133.8							94.9	93.2	83.8	71.8	66.4	73.4							129.9	105.3	110.8	98.6	149.1	120.8
190.3	276.4	317	266.8	325.6	305.1	86.8	254.9	121.7	128.2	80.9	73.1	328.3	333.7	309.7	209.1	175.8	173	68.7	87.6	109.2	114.8	90.7	216.3	275.5	346.8	309.6	235.5	303	239.7	141.3	101.7	82.6	76.6	61	69.7	297.7	323.6	348.6	193.8	294.9	327.2	137.7	134.9	98	101.4	140.4	120.7
						84.3	118.8	195.9	87.7	85.2	76.2							65.5	81	188.7	133.4	138.6	183.5							114.2	96.3	88	87	82.9	94.2							133.7	100.3	78	95.2	132.2	119.6
232.4	309.8	281.9	217	334.6	313.4	85	0,0*	131.9	93.2	103.1	88.3	340.7	375,7*	310.6	215	205.1	196.6	86	109.7	117.3	71.9	84.4	106.6	250.1	375,2*	279.1	256.7	289.5	222.1	100.8	104.8	95.6	98.7	123.5	143.7	243.2	306.5	336.8	193.6	298.2	335.4	139.2	111.6	138.3	101	126.4	95.3
						128.5	0,0*	129.2	92.7	103.9	83.9							139	85.8	113.1	183.7	76.6	58.1							113.5	87.5	103.2	140.5	93.5	87.1							122.2	113.5	183.9	79.5	100.9	107.5
258.1	233.9	251.1	396,5*	175.5	267.2	74.1	79.1	123.3	106.8	81.8	89.3	315	355.9	320.7	217.6	241.7	173.2	129.5	120.6	137.4	88.8	95.1	164.7	244	372,5*	256	261.2	354.1	256.7	166.4	106.9	89.9	130.7	120.8	84.2	336.6	288.9	327.6	198.6	307.2	314.6	156.7	98.9	134.9	101.5	134.5	122.4
						132	50.6	117.7	90.3	126.5	82.6							101.2	118	99.3	71.5	94.7	123.5							112.3	105.7	98.7	57.9	103.5	80.6							122.5	160.7	102.1	99.2	131.3	102.4
214.2	285.6	284	225.5	352.5	282.8	81.8	0,0*	120.2	104.2	134.3	99.2	302.2	359.6	140.2	230.5	205.3	179.6	67.9	121.2	109.9	86.6	105.5	96.5	282.8	362,3*	275.4	262.2	308.3	247.1	70.1	96.1	95.9	63.4	95.3	88.8	335	209.5	317	191.2	374,0*	317.5	121.6	108.6	102.9	89.4	129	114.5
						67.5	0,0*	137.7	88.2	87.2	84.4							128.2	82.9	107.8	103.7	83.8	132.6							125.3	98.9	101.6	112.7	137.3	83.6							133.9	100.8	106.1	100.3	117.2	205.9
385,1*	257.6	292.5	251.4	321	308.2	127.2	0,0*	147.8	96.7	76.3	81.8	329.8	359.7	299.2	249.3	216.4	166.9	95.4	81.9	120.4	84.7	119.1	75.4	272.5	352	280	233.2	305.4	286.5	75.5	100.1	95.7	56.5	83.8	87.8	323.2	270.7	311.8	209.9	388,0*	314.8	117.9	86.2	105.7	94.1	224.5	99.3
						113.1	85.3	152.2	84.9	87	73.1							165.6	83.3	161.7	93.1	119.6	91.1							57	94.3	90.4	144.6	90.7	79.9							122	99.9	149.5	103.1	108	112.2
228.4	283.7	305.2	256.5	322.9	270.6	82.7	108.7	114.3	92.5	102	74.5	349.1	375,9*	315.5	204.5	219.3	204.4	67.7	86.3	117.2	89.7	81.8	91.3	262.1	307	264.7	343.6	317.2	227.4	132.2	99.9	90.7	80.8	74.4	143.8	318.1	269.5	339.3	203.4	348.9	320.4	160.2	123.4	180.7	94.8	99.1	175.1
						69.3	120.1	137.9	81.9	80.5	87.8							119.8	87.9	152.6	77.1	87.1	83.6							63.7	103.7	99	107.1	75.4	83.5							108.1	118.1	124.8	84.5	109.8	146.8
240.5	289.4	269.8	259.8	315.5	271.8	84.5	114.2	134.2	91.8	96.7	118.7	301.2	356.3	309.5	216.6	178.3	189.9	73.7	85.7	128	84.7	76.4	88.6	251	341.9	266.4	193.5	303.5	331.1	143	100.9	98.2	69.6	174.1	96.7	362,8*	203.9	213.8	236.2	294.8	301.4	108.4	106	106.1	95.7	115.6	115.4
						92.4	153.2	144.5	75.8	88.6	11,2*							82.4	89.7	111.4	86.3	85.9	109.4							74.3	99.7	125.1	117.5	122.8	99.8							117.5	109.3	76.5	87.6	106.1	152.6
233.8	289	297.7	273.1	309.8	306.4	96.2	117.7	132	102.1	106.4	84	313.5	363,3*	424,7*	225.6	191.3	176.9	74.5	81.7	115	42.1	125.8	82.2	272.5	343.4	279.4	252.9	296.7	384,3*	73.5	97.3	121.6	68	68.6	135.5	308.3	280.5	293.2	246.6	300.8	311.7	112.1	105.1	84.4	110.3	160.8	116.6
						85.6	173.9	138	97.6	95	90.5							82	89	121.2	75.6	84.5	83.1							99.7	95.1	73.8	95	100.2	95.2							124.9	105.1	126.2	98.8	164.8	117.5
235.4	272.4	359.1	251.4	324.5	270.4	86	139.2	142.1	103.4	94.9	80.6	92.9	356.7	0,0*	219.4	202.4	154.8	91.3	79.6	109.7	119.2	86.9	98	373,1*	350.2	285	267.9	264.8	275.1	75.4	193.7	75.9	49.8	181	85.8	338.5	307.8	286.2	200.1	307.2	299.1	121.2	92.9	172.7	95.2	164.8	116.6
						80.3	127.8	142.5	103.9	97.3	87.7							86.8	88.1	202.9	82.4	93.4	87.7							77.1	93.4	92.8	105.6	76.9	85.2							105.1	115.9	92.3	97.8	101.4	130.6
331	279.4	280.5	213.4	304.6	284.5	70.9	166.1	137.3	102.2	101.2	72.7	312.7	368,5*	269.4	206.5	209.1	164.7	93.9	84.6	107.4	125.9	95	90.9	98.3	337.4	290.8	255.9	254.3	239.5	73.6	198.3	95.9	135.1	82.4	76	284.2	283.2	277.6	235.9	308.3	293.3	126.6	86.3	101.2	170.4	133.5	147.2
						177.7	133.8	171.7	85.8	146.3	81.5							115.2	87.4	113.4	85.4	92.9	89.4							82	168.4	95.9	96.2	80.9	92.4							99.1	99.7	111.9	92.7	139.6	130
196.4	251.6	273.8	207.2	250	279	101	131.7	116.6	95.5	103.6	82.7	434,8*	319.6	289.1	200	237.6	162.8	70.4	57.7	103	93.9	87.7	82.6	284.4	322	273.2	262.4	280.7	233	81.5	0,0*	92.3	126.3	96.7	88.1	287.3	290.8	286.6	250.9	281.2	310.9	174.7	87.2	110.5	101.5	139.1	189.9
						74	135.3	175.1	87.4	105	76.2							75.9	0,0*	104.9	90.3	85.1	130.3							84.6	67.4	95	80.1	125.9	78.7							118.8	91.4	121.2	94.6	128.5	187.1
277.4	251.2	273.6	240.7	294.1	296.4	83.7	136.1	147.1	128.3	145.6	74.1	305.8	336.3	302.6	216.9	219.1	194.5	73.9	104.6	126.5	89.8	109	91.5	189.5	316.4	279.2	269.4	296.3	385,3*	77.7	191.5	87.1	126.5	183	78.6	320.4	274.8	305.1	210.7	251.7	296.9	168.4	125	112.7	87.3	101.7	110.1
						171.4	147.6	147.3	84.2	76.8	87.8							81.8	70.9	122.9	99	73.1	96.7							99.9	109.2	90.2	59.5	73.1	93.3							120.4	109.3	108.9	156.7	0,0*	125.7
250.8	248	278.3	207.2	294.8	298.9	84.1	136.6	132.6	96.3	45.1	86.4	335.6	337.4	307.6	240.7	234.9	182.7	75.7	61.1	103.1	81	111	137.6	230.2	314.9	269.1	269.5	216.7	172.7	89.2	122.1	93.2	98.4	81.7	92.3	90.3	262.7	295.8	228.6	320.5	297.8	119	105.7	168.3	106.1	140.3	162.7
						100.9	155.2	0,0*	117.5	82.5	71.7							110.3	96.6	112.4	82.3	121.3	90.8							88.8	82.9	91.3	70.1	85.2	98.1							136.5	117.9	106	138.6	124.5	123
237.2	283	255.3	223.4	252.4	238.4	81.9	123.4	0,0*	89.9	55.8	76.2	286.8	396,3*	295	241.5	349	164.7	77.6	71.8	130	92.7	93	114.7	274.7	334	268.4	294.6	267.8	261.8	89.9	102.9	90.1	116.1	81.5	86	333.3	246.5	300.8	349.5	335.7	290.3	152.7	101.6	150.3	99.1	121.3	128.2
						97.5	119.9	92.5	86.3	68.9	89.6							83.1	78.3	119.6	70.6	77.1	119							93	98.9	73.7	100.6	163.7	94							123.2	92.7	105	95.2	123.7	123.4
231.1	338.8	300.6	195.5	331.2	269.5	80.9	181.1	150.9	71.1	82.5	92.4	261.6	327.8	303.1	259.4	304.9	172.9	80.9	83.2	197.9	86.4	87.3	99.6	271.5	332.1	302	298	283	285.8	78.2	282,1*	80.7	99.4	114	85.7	270	259.1	296.5	232.1	476,1*	304.6	139.6	103.6	108.2	98.4	116.6	130.1
						77.9	147.6	142.9	144.2	75.8	77.5							79.9	61.4	101.5	91.9	175.5	0,0*							89.2	50.9	80.6	71.2	87.3	107							126.6	97.6	88.1	121.6	130.1	139.2
232.8	325.4	280	208.1	351.3	271.8	90	149	155.2	98.8	74.3	71.4	333.1	293.7	299.5	267.6	237	166.3	77.9	108.6	110.5	88.2	102.6	426,7*	251.3	317	277	299.7	303.2	241.3	99.3	131.3	113.8	130.1	84.3	89	426,0*	230	318.5	270.3	366,4*	293.3	112.2	123.9	113.3	88.1	115	143
						83.2	164.3	136.9	116.4	100.8	85.3							120.4	68	203.3	168.2	77.6	112.1							94.5	124.7	97.7	72.1	165.6	80.8							130.5	115.6	99	88.1	118.8	149.4
252.3	311.5	278.3	198.3	60.2	283.8	88.7	135.4	166	88.7	85.9	89.7	305.7	314.6	306.7	218.7	248.1	181.3	77.8	78.4	98.8	83.9	68.4	104.4	246.1	341.2	286.8	313.9	288.4	235.3	93.9	86.9	81	61.8	129	98.2	372,3*	265.2	340.4	252.1	395,4*	294.8	105.2	141.5	99.7	91.7	107.6	151.7
						49.5	158.1	130.7	98.8	102	80.2							75.4	64.7	97.7	106.3	185.6	99.2							92.6	82.8	94.5	194.6	64.1	88.1							154.5	92	83.8	116.9	126.1	110.4
214.9	310.6	257.3	292.6	230	257	148.2	158.3	91.4	91.8	71.8	88.8	302.1	363,1*	302	230.6	233	170.4	60.6	76.4	115.4	87.9	108.6	83.3	246.2	236.4	260.4	304.3	252.2	229.7	90.3	127.8	115.1	105.2	109.8	111.2	160.2	222.6	309	286.6	316.3	276.3	180.8	96.7	89.3	149.8	96.6	116.9
						91.4	183.1	94.7	95.6	85.9	82.5							76.2	71.6	82.1	70.5	117.3	77.5							95.7	94.9	99.1	82.1	64.2	83.8							149.8	208.3	156.3	109.8	108.5	233.8
260.6	374,4*	271.7	219	268.2	255.1	94.7	148.4	82.2	95.2	124.2	80.8	282.5	293.7	302.2	200.8	204.9	176.7	68.5	158.7	115.8	84.7	129.4	153.3	265.5	342.7	274.6	292.6	226	294.9	92.9	106.4	89.9	112.6	157.8	79.3	233.7	284.6	317.6	250	337	268.6	102.8	107.8	70.9	86.2	107.8	120.5
						81.1	149.7	84	99.4	82.9	92.9							85.3	83.7	119.6	68	81.3	91.8							93	88.7	93.9	75	170.2	77.2							110.3	137.2	92.4	110.4	102.7	109
279.8	308.6	377,5*	189.4	251.6	267.1	79.3	162.4	88.2	101.7	111.8	79	329.2	322.7	305.5	205.3	206.5	185.2	75.5	72	120.7	85.9	89.5	79.4	234.6	338.2	277.1	240	218.9	209	93.3	100.1	81.7	77.5	78.7	146.6	294.2	262.3	312.1	255	340.7	295.7	160	113.5	115.5	110	94.6	103.1
						83.6	145	88.8	98.2	134	92.6							78.3	76.3	123.3	153.1	164	76.3							107.3	99.7	97.9	80.8	149.7	164.1							164.9	134.8	134.3	87.9	95.9	135.8
279.7	309.5	275.6	223.4	267.5	264.1	135.8	148.6	120.8	109.8	135.8	102.8	272.4	345.6	299.1	222.4	212.9	189.2	78	59.2	154.5	73.4	89.1	74.9	275.7	335.4	274.9	311.1	147.5	220.3	97.6	89.4	81	78.1	76.8	96.3	312.6	286.3	297.3	220.9	339.3	309.8	172	130.9	99.5	121.7	93.4	112
						131.5	145.2	87.4	107.8	83.7	110.1							113.7	58.1	175.2	73.3	80.5	87.4							80.9	102.4	73.4	233.2	77	83.4							132.2	116.4	140.9	91.3	159.5	141.5
274.3	299	318.6	205.2	250.2	276.1	82.9	140.3	86.6	147.7	90.8	74.2	350.5	314.4	329.2	204	209.6	184	68.2	85.2	112.9	210.2	133.9	82	249.7	365,5*	266.9	376,9*	260	285.6	93.4	113.6	98	76.1	88.1	126.6	314.1	236.6	294.3	302.9	340.3	271.8	167.9	105.5	153.8	123.5	99.1	170.8
						130.3	136.9	84.5	100.5	90.2	94.7							79.3	78.7	310,3*	120	87.8	81.5							97.8	88.9	76.3	76.1	73.5	82.7							150.1	88.7	152.9	99.2	115.2	141.2
250.1	309.6	299.7	238.6	253.1	263.4	104	144	94.6	99	101	87.2	326.3	311.8	344.7	208.2	209.1	174.3	73	79.5	0,0*	164.1	81.5	134.7	260.6	290.1	299	160.5	117.3	206.7	84.3	88.4	102.5	116.5	81.3	95	309.2	297	314.2	269.4	349.5	292	122.8	129.3	101.8	89.8	111.1	181.7
						122.8	141.2	97.9	114.8	125.8	133.5							72.7	96.2	101.7	86.9	89.6	104							85.9	90.2	89.2	108.2	90.5	162.8							113.9	165.8	109	88.9	117.5	103.7
205.9	296.4	273	186.3	251.2	273.8	307,6*	132.3	84.7	109	73.1	113.9	269.9	309.6	360,1*	207.5	260.6	183.5	90.2	175.4	114.1	72.8	88.3	61.4	261	349.7	281	319.8	203.2	229.9	93.9	92.2	92.4	67.4	88.8	81	282.2	195	271.2	234.9	351.4	286.5	136	112.2	187.6	84.1	90.9	200.2
						0,0*	132.9	82.9	95.7	84.1	80.8							89.3	71.8	194.3	128.6	98.2	128							93.6	87.7	97.6	100.1	112.8	87							100.8	160.5	105.1	98.3	136	95.9
301.4	320.1	262.3	356.6	259.7	272.9	71.7	148.9	94.2	102.3	120.2	83.5	292.6	366,4*	269.8	240.7	217.5	181.9	72.1	63	131.7	101.5	111.7	92.2	197.2	355.8	341.5	190.4	176.7	227.6	89.4	94.9	83.2	113	92.7	99.2	284.1	286.4	283.7	228	328	259	118	105.6	140.8	113	103	102.9
						155.2	143.7	118.4	87.3	89.1	73.5							93.6	58.7	137.7	92.6	76.7	84.5							95.9	111.5	90.4	69.7	108.3	166.3							66.8	126.9	78	154.8	127.8	124.8
282.5	309.4	319.4	209.7	237	283	0	141.8	83.8	102.4	81.3	91.7	320.7	330.8	315.3	238.3	211.7	267.4	102.2	74.5	139.2	78.1	90	118.8	221.9	348.1	292.8	220.1	159.8	240.8	105.1	149.7	96.4	125.7	91.6	88.2	279.9	282.1	285.7	239.4	344.4	294.6	92	108.2	109.3	94.9	147.9	142.2
						102.4	134.8	134.5	99.1	56	95.5							65.4	71.2	142.7	80.1	89.7	78.6							98.1	104.1	77.2	105.4	93.6	117.7							132	136.2	126.6	118.6	116.9	128.8
246.8	297.9	262.5	372,1*	263.2	261.5	136.7	140	83.3	105.9	141	86.4	299.4	339.7	351.4	225.7	248.7	168.2	70.1	75.7	218.1	94.4	84.7	126.4	263.4	334.3	275.2	235.9	238	218.9	90.4	98.1	87	70.2	100.5	85.3	268.5	242.9	313.2	236.4	345.6	293.7	124.1	123.8	124.5	113.9	106.8	134
						126.4	165.7	93.5	115.9	81.2	90.1							76	76.1	136.9	95.9	96.5	99							82.5	153.6	96	102.5	94.7	102.4							122.5	117.6	124.7	108.9	103.6	119
194.1	327	281.4	149	351.6	268.3	85	164.3	124.6	61.4	121.2	91.2	324.8	404,0*	311.1	227.8	288.3	182.9	64.7	101.4	103.6	106.6	82.5	90.4	244.1	335.3	305.7	254.5	154.6	286.6	146.6	91	92.2	47.6	68.7	92.8	259.3	259.4	234.4	206.2	349.1	296.4	119.1	119.5	99.7	99.2	107.6	138.5
						93.1	185.6	127.1	113.5	123.4	89.6							77.6	69.6	122.8	103.5	132.3	77.7							97.9	104.6	100.3	62.6	92.1	153.8							117.7	116.5	163.5	155.6	103	126.3
119	329.2	271.1	238	249.9	268.1	83.7	256.4	136.6	81.1	63	86.4	281.2	405,6*	329.9	206.4	361,5*	194.1	97.9	103.8	118.3	162	97.9	90.5	259.7	324.2	283.8	258.6	181	265.9	85.7	86.1	79.3	142.1	121.8	124.9	267.3	313.3	309.6	231.1	363,6*	294.2	112.3	98.6	149.9	99.1	130.5	123.1
						124	172.2	86.7	112.4	129	78.9							68.1	135.9	126.3	127.3	114.2	84.9							93.9	103.7	93.2	66.6	77.5	81.1							132.1	113.8	124	141.8	119.3	131
188.1	351	260.4	205.3	227.5	267.3	85.5	65.8	178.1	207.5	122.7	107.7	284.2	412,2*	337.2	193.5	233.9	181.4	72.8	113.2	124.2	77.6	84.1	76.2	246.9	303.1	268.1	278.7	158.8	223.8	92	92.1	94.5	97.7	102.1	95.8	251.8	275.5	311.4	226.7	274.9	279.8	131.2	137.8	118.6	101	104.4	135.1
						94.4	164.9	73.3	106.4	100.1	99.9							93.3	80.5	112.6	79.3	83.9	84.3							101.9	96.3	89.9	66.1	76	81.2							130	111.7	133.4	99.1	140.7	146.1
219.2	309.9	277.5	221.9	260.5	270.6	155.2	211.9	72.5	103.1	128.1	100	350.3	301.4	334.8	193	224.9	163.9	82.8	69.2	126.5	98.4	82.7	187.8	241.6	345.8	294.8	272.9	158.5	238.8	91.4	94.4	94.1	147	147.3	94	256	293.1	296.7	243.9	331.3	291.7	126	126	148.7	113.4	94.2	115
						100.4	210.5	107.3	100	100.7	87.1							78	137.7	97.6	92.7	81.3	159.5							82.2	95.9	80	134.1	94.1	81.1							128.9	133.5	0,0*	84.4	99.3	199.7
215.9	338.5	227.9	221.2	264.6	278.7	85.4	199.5	70.1	97.8	77	94.7	302.3	289.1	325	217.3	252.2	230.3	92.7	132.7	117.2	105.7	144.1	0,0*	256.6	341.7	286.1	264.2	156.6	227.1	126	97.6	102.3	171.1	100.1	97.3	252.9	269.9	301.1	241.5	345.9	292.8	120.8	96	82.2	102.8	108.7	122.5
						120.4	344,3*	77.7	96.8	132.6	115.6							146.5	69.6	105.8	86.9	86.1	234.1							107.9	84.6	91	142.1	89.7	76.3							121	97.1	123.5	97.7	103.6	159.3
222.4	298.4	249	272.1	266.1	283.5	118.8	66.7	106.4	108.1	91.2	84	274.2	306.3	357	191.4	217.2	174.6	97.5	73.9	123	83.8	75.8	75.5	247	339.7	276.8	278.2	161.1	198	95.4	89.7	75.5	65.9	90.2	78.7	213.3	242.1	308	313.6	369,2*	288	94.8	153.3	44.6	102.4	96	124.3
						104.7	133.5	77.6	100.2	82.9	101.6							70.4	73.2	168.5	97.5	90.1	66.7							89.9	90.2	96.2	69.2	83	94.7							122.5	112.5	103	105.2	104.1	126.3
218.2	299.2	237.3	187.9	267.4	273.4	114.9	120.1	77.3	97.3	92.3	133.1	272.7	320.5	153	206.1	226.5	169.2	73.1	65.8	131.7	108.2	89.9	140.9	223.7	338	283.6	285.1	153.1	224.3	85	84.4	94.2	149.5	91.5	82.6	266	356.7	319.1	226.4	323.5	309.6	107.2	68.7	74.5	118.6	88.3	158.4
						138.2	125.4	111	147.8	104.5	102.3							94.2	75.6	144.8	87.8	75.6	162.4							89.1	99.1	78.8	96.2	91.1	97.5							142.5	105.7	156.5	97.1	90.9	112.3
222.4	269.4	290.7	226.6	245	315.2	108.6	102.5	144.6	101.1	72.5	93.4	247	342.2	355.1	197.6	231.2	169.7	81.9	68.5	132.2	97.8	138	46.8	218.4	345.7	300.8	258.9	139.5	220	99.3	101.3	92.3	90.6	52.3	90.7	280.2	270.8	298	249.4	161.5	231.5	136.4	108.2	124.9	99.5	103.3	122.4
						92	152.3	88.1	87	109.2	68.5							75	109.5	233.7	98.6	87.2	175.9							76.3	91.5	89.5	7,7*	138.8	83.9							134.2	121.7	120.3	116.9	118.9	144.6
215.3	293.1	356	222.7	250.3	275.7	97	144.6	82.7	98.2	0,0*	93.8	311	296.6	345.8	182.2	221	167.8	79.4	168.5	117.6	80.5	84.8	313,4*	219.3	338.2	275.5	270.8	178.5	201.1	90.1	103.5	105.6	78.6	212.2	79	281.6	269.8	306.7	220.9	0,0*	286.1	133.6	88.1	160.4	97.9	125.9	99.5
						100.7	140.6	77.5	85.3	101	72.1							67.8	79	104.6	140.1	93.4	340,8*							90.4	96.4	71.9	99	179.2	83.6							123.8	147	88.4	124.8	79.2	158.2
227.2	289.5	295.5	264	258.8	304.9	141.9	143	129.6	103.5	160.7	78.6	213.1	260.5	341.8	204.1	225.5	182.8	87.8	115.1	139.5	91.9	88.7	381.3	233.7	339.6	357.5	256.2	155.3	381,8*	70.9	132.6	95.5	-8,2*	102.5	88.1	344.8	242.9	299.4	235.8	271.3	300.8	106.8	97	91.6	108.6	84.4	124.3
						95.9	152.7	79.7	90.1	79.5	107.9							136.6	83	155.2	85.9	73.4	75.6							89.1	119	99.6	71.4	148.9	92.5							107.6	90.3	105.7	130.9	88.4	132.3
224.3	237.7	262	294.4	256.7	267.3	103	136.6	100.6	186.8	94.8	129.6	246.9	279.6	344.8	186.6	211.6	164.4	215.5	148.7	99.3	91.6	97.2	0,0*	233.4	339.1	298.9	285.4	144	220.6	102.5	106.8	70	80.3	99.7	129.4	294.7	250.5	322.5	242	205	333.5	112.8	94.8	139	104.7	96.2	128.1
						96.4	146.3	192.2	98.6	0,0*	151.6							132	69.9	98.2	73.4	85.1	372,4*							102.1	85.5	76.2	75.8	74.9	92.1							156.2	157.3	89.6	105.3	99.5	147.9
227.2	412,7*	287.1	204.9	256.6	272.1	104.8	136.1	158.3	92.9	104	107.8	0,0*	279.8	345.1	228.2	277.5	174.2	134.5	162.1	108.4	142	99.7	0,0*	217.6	342.4	299.3	296.6	162	242.3	85.8	125.4	82	191.3	126.1	84.8	326.6	329.3	292.8	247.9	259.5	274	165.7	176.7	101.1	103.6	85.5	152.6
						90	161.5	88.2	94.8	87.2	95.5							117.6	101.7	200.4	75	88.3	59.1							83.4	88.7	80.1	80.1	95.3	88.7							141.2	100.2	92.9	99.3	92.4	114.7
208.3	287.9	257.7	289.1	237.9	271.1	84.5	172.2	91.4	99.3	90.2	93	121.6	270.3	329.8	203.2	195.3	174.5	73.2	120.2	112.9	98.7	144.2	162.2	237.6	321.5	300.8	283.2	198.8	394,2*	67.8	106	85.7	70.8	93.4	81.1	448,1*	257.6	301.5	297.7	304.1	315.4	91.8	135.8	105.3	104.9	96.2	102.5
						106.8	166.9	85.9	116.7	114.8	90.5							82.1	129.6	111.4	89.1	66.6	117.2							103.7	101.1	69.7	63.1	81.1	123.5							167	91.2	160.9	95.8	97.8	124.6
214.2	263.6	245	272	263.9	291.1	115.4	181	83.7	103.9	89.9	98.2	243.9	315.3	347.5	221.4	213.3	169.2	160.2	124.9	120.8	91	95.6	62.2	250	292.5	286.1	280.2	140.7	178.5	91.3	100.3	147.2	122.7	87.6	132.5	279.5	274.5	330.1	263	326.2	317.8	120.8	100.7	107.6	104.8	88.9	115
						87.6	161.2	89.7	111	111.4	93.9							123.4	71.5	236.6	92.4	89.5	71.8							125.1	92.8	139.8	76.2	82.6	101.7							129.5	76	86.1	122.6	100	131.4
227.1	230.5	250.7	230	264.8	285.9	146.7	151.5	186.5	105.6	58.3	89.5	257.5	272.4	348.3	203.7	212.9	164.9	64.4	74.9	103.7	126.7	106.7	81	242.3	342.9	283.7	300.3	235.1	42,3*	95.4	89.2	91.7	173	87.3	76.6	75.3	263.3	323.9	243.4	325.5	331.1	137.2	88.7	151.1	92.7	141.7	118.3
						88.8	168.5	117	104.9	142.7	105							114.4	83.1	160.4	104.1	76.9	82							103.6	90.1	81.1	112.8	105.3	81.9							100.3	90.8	195.3	122	85.8	132.6
391,6*	268.5	430,5*	171.8	257.9	281.3	100.2	154.2	154.2	96.4	109.9	109.6	265.1	302.4	348.5	179.8	215.3	173.2	93.9	73.8	105.6	177.4	81.2	81.7	241.1	342.3	229	236.1	155.9	209.3	105	106.4	86.2	93.2	102.4	111.3	262.8	273.9	337.2	224.9	329.6	363,9*	128.6	131.2	93.3	96.9	95.9	151.2
						81.7	153.6	207	104.9	161.7	112.3							70.1	110.5	107.8	136.4	83	72.5							74	93.8	77.6	61.6	84.9	83.5							117.7	91.7	197.8	161.5	92.8	128.3
108.9	272.2	366,6*	238.4	254.8	297.9	103.3	175.1	81.5	97.6	171.6	88.4	260.1	259.6	0,0*	251	216.5	193.8	161.6	118.8	111.7	91.3	98	77.4	236	338.2	256.9	270.5	193	232.6	84.2	97.9	82.8	111.1	151.1	99.9	320.8	307.5	327.4	246.3	335.1	336.1	113.3	111.9	131.5	105.6	93.3	119.7
						105.7	160.2	225.8	106.3	218.4	97							96.6	68.3	211.5	95.9	139.7	77.3							83.4	87.6	87.3	144.2	105.4	95.6							142.1	110.4	89	98.7	99.6	134.1
326.1	275.1	214.3	216.6	325.1	265	101.9	154.1	139.3	104.7	401,8*	163.4	248.7	288	264.8	198.4	236.9	188.2	139.3	125.1	114.3	85.6	93.7	88.6	232	339.1	243.7	314.7	168.9	197.2	94.1	93.5	80	73.7	96.7	112.5	370,5*	216.2	317.5	278.6	325.4	337.9	120.2	97.8	84.6	152.3	0,0*	102.7
						90.8	242	81.3	113.6	42.1	106.4							132.2	83.3	120.8	91.1	95	69.4							102.5	110.8	128.4	100.8	73.6	97.9							127.8	144.7	111	99.1	46.3	149.6
69.9	297.1	258.4	212.7	233.1	282	101.2	176.4	80.9	101.8	0,0*	110.4	249.4	287.5	287.3	206.3	202.7	200.5	176.3	88.4	159.2	90.2	76.4	208	217.3	324	328.9	269.1	141	231	160.2	91.6	83.2	76.3	97.2	82.1	311.3	283.6	395,4*	231.2	334.5	342.9	162.8	166.1	110.2	98.2	89.3	154
						105.4	204.9	88.5	99.9	105.9	141.2							107.8	74.2	100.8	116.4	165.7	82.5							177.7	100.6	87.8	93.9	129.7	92							126.4	91.9	100.8	101.2	88.8	137.5
169.8	259.7	269.4	199.1	273.5	281.5	124	164.9	123.1	111.6	116.5	89.9	253.9	325.4	314.2	189.9	183.5	195.7	87.5	108.1	129.7	126.4	88.1	105	244.5	316.6	206.4	276.5	187.2	224.8	73.2	144.2	104.6	102.7	107.3	77	250.7	276.9	290	257	368,5*	319.9	112.5	120.3	113.5	99.1	129.7	148.1
						95.8	179.2	81.8	139.8	222.7	77.1							99.4	76.9	112.3	99.1	140.4	81.1							149.5	100.2	83.4	103.2	139.9	100							134.4	109.9	133.7	105.8	90.5	171.9
209.3	276.2	255.8	398,5*	233.1	310.2	107	150.8	88.1	109.5	115.7	143.4	237.1	289.5	318.3	212.2	241.6	211.2	72.3	87.9	115.5	93	124.9	76.5	233.9	345.9	291.3	266.1	280.1	155.1	84.3	94.5	81.7	98.7	176.2	77.8	248.2	279.4	331	251.2	305.6	350.4	136.4	111.8	131.9	100	113.2	106.8
						117.8	145.4	117.1	102	280,8*	75.1							80.4	130.4	116.4	97.4	96.7	108.5							87.9	76.6	98.8	79.5	94.5	84.3							130.4	106.2	95.8	89	112.1	113.1
201.3	268.7	240.6	155.7	271.7	271.9	133.6	211.3	181.4	101.7	165.9	96.6	215	291.9	319.4	244.9	213.4	305.1	71.4	109.6	78.4	90.4	136.8	153.8	234.9	344.6	299.2	306	148.7	177.3	88.3	135.3	63.3	72.8	97.5	96.3	245.7	191.6	307.9	278.7	375,8*	335.4	133.8	120.3	113.6	102.4	117.4	120.9
						114.8	151.2	86.9	102.6	136.3	94.1							87.6	127.5	123.8	111.7	82.4	81.8							84	73.5	81.9	142.1	69	90.1							128.1	109	119.3	111.7	109.7	126.1
169.4	254.5	242.2	245.1	243.8	275.8	105.7	148.9	78	89.4	183	128.9	220.1	297.8	312.2	208.2	194.5	207.3	0,0*	83.4	134.4	138.7	94.6	78.4	245	339.8	303	265.2	244.4	269.7	117.4	93.9	88.1	87	73.6	80.6	249.6	256.4	308.5	288.1	341.6	334	130.5	105.3	130.8	92.7	87	136.5
						106.3	179.2	124.1	112.1	112.5	99.4							121	146.3	245	95.9	84.9	71.9							150.8	103.8	86.1	101.4	87.8	112.9							107.3	140	91.1	106.6	108	160.5
193.3	214.1	254.4	240.5	271.9	292.4	117	187.7	164.9	97.2	81	90.6	218.6	288.6	307.5	214.5	193.2	199.2	75.6	72.1	136.9	84.4	105.8	71.5	220.7	262.3	332.7	290.8	303.8	198.7	84.6	96.5	97.5	57.7	85	110.8	247.4	230.5	303.5	237.4	336.2	357.2	158.9	113.5	80.8	89.9	119.8	119.2
						123.1	163.5	170.5	94.8	98.5	88.8							83.7	159	252.7	149.6	77.7	67.9							115	104.8	89.4	108.3	132.8	91							155.6	95.7	92.4	98.2	86.1	118.6
186.2	274.4	245.9	0,0*	283.2	255.7	51.2	195.1	125.2	116.3	155.2	102.1	224.5	273.7	307.8	208.6	178.1	215.9	72.3	83.9	119.7	91.7	124.3	54.6	240.2	342.1	281.5	276.7	237.9	224.8	87.6	92.8	94.4	89.7	87.7	50.8	234.6	237.3	284.8	242.6	430,3*	384,7*	182.4	204.5	128.2	197.4	110.9	116.6
						108.1	179.8	190.5	99.6	121.5	92.6							82.1	74.5	159	90.5	73	123.4							91.7	97.8	90.6	50	76.4	94							129	106.2	86.6	92.3	92.9	114.9
194	259.3	248.6	91.9	229.3	282.3	98.5	184.6	75.9	166.2	65	121.5	221.1	298.4	309.4	188.9	192.7	210.5	84.2	69.6	131.9	99.3	78.9	76.3	244.1	341.7	305.7	274.9	243.7	162.3	81	88.6	105.4	91.9	91.5	135	291.4	241.1	293.9	249.8	339.8	0,0*	174.6	129.6	111.1	104.6	93.9	133.5
						117.8	185.4	159	183.3	82.3	89.1							124.1	100.1	125.1	102.8	79.1	74.1							93.6	84.3	102.4	123.5	88.1	102.7							186.8	179.2	133.1	105.7	105.7	128.1
207.4	292.4	291.8	152.5	255.2	272.7	118.8	161.1	93.2	106.8	118.2	78.1	222.5	316.1	316.4	217.2	282.1	215.3	79.9	73.7	208.7	115.1	88.1	33,4*	237.8	331	292	300.1	205.4	184.3	45.8	103.6	123.6	110.4	110.5	121	164.3	226.1	300.6	283.5	341	244.8	102.8	73	89.1	55.2	98.2	159.1
						99.2	163.1	83.9	97.9	173.4	90.3							89.3	56.6	114.7	88.3	89	104.1							119.3	114.3	86.7	156.2	173.8	89.5							187.4	233.6	179.7	118.1	113.8	125.2
246.9	301.8	232	189.4	274.4	290.5	102	179.8	153.3	107.6	83.8	87.5	213.5	306	341.5	218.6	228.2	166.3	76	76.9	130.1	96.7	69.9	96.8	239.3	322.4	318.6	272.4	202.7	197.6	128.8	109.8	85.3	64.1	159.2	91.3	247.9	241.8	312	329.3	375,0*	240	110.8	152	128.5	81.2	109.9	111.6
						103.3	195.8	104.9	76.6	54.9	94.7							86.6	82.3	145.3	112.8	87.6	102							156.4	162.8	93.9	96.2	132.4	106.9							127.1	126.9	145.1	98.2	50.5	113.6
173.3	315.2	259.3	190	262.5	282.7	107	180.3	178.9	136.5	106.1	123.4	228	439,2*	301.1	216.1	235.1	200.2	84.7	97.3	120.6	90.9	83.4	86.5	237.6	324.6	271.1	300.9	205.9	216.2	98.4	146.5	108.3	154.7	93.5	89.6	238.1	419,1*	310.7	237.4	387,6*	240.5	104.4	209.2	95	105.4	90.4	109.9
						97.4	205.9	197.5	107.1	116	95							82.8	113.4	80.3	101.2	115.3	96.9							100.4	426,4*	98.7	126.4	102.8	91.9							163.9	153.7	182.7	88.3	97.6	132.4
175.9	290.4	249.2	195.1	261.7	292.8	147.8	117.2	463,6*	91.6	79.4	91	214	269.2	353.2	217.7	235.8	187.7	78.5	122.2	128.4	87.1	138.6	84	258.3	311.5	264.2	281.5	242.3	183.2	82.8	99.6	106.5	67.2	87.9	85	258.4	246	295.2	277.6	289.2	245.5	146.5	137.3	90.6	120.5	104.2	111.8
						100.4	165.3	81.3	103.3	80.4	169.2							87.6	121.2	130.6	88.6	91.4	72.5							98.2	69.6	104.3	118.2	101	128							127.5	136	92.5	176.8	84.8	136.5
214.4	332.7	38,2*	204	261.4	305.8	101.6	202.4	158.9	115.6	71.6	177.5	218.9	270.4	336.3	278.9	229.1	240.1	143.4	73	113.7	104.8	127	91.5	245.5	323.2	271.2	289	197.8	238	104.5	84	98.4	74.3	95.3	89.9	268.3	292.7	298.5	266.2	340.1	241.5	111.9	128.4	97.7	115.9	95.6	124.7
						94.4	184	310,4*	78	86.5	102							148.1	87.9	112.5	93.7	79.5	92.2							80.6	100.7	102.2	174.7	130.8	119.4							195.8	126.8	135.5	95.2	99.7	137.9
164.2	353	259.2	176.6	279.5	276.1	101.2	156.9	0,0*	111.4	80.5	91.4	219.8	263.9	320.7	245.3	192.8	175.8	77.6	137.8	90.7	84	94.2	93.5	241.7	329.6	311.8	303.7	198.6	270.2	76.7	107.7	103.5	82	87.2	81.7	279.7	289.4	292	283.8	350.6	230.4	110.8	148.1	124.6	102.4	151.1	113.5
						109.1	157.3	0,0*	104.8	159.8	104.8							75.8	170.9	112.7	125.4	85.7	84.3							119.4	111.3	129.5	76	96.8	110.4							158.8	122.4	74.1	91.5	107.9	116.1
182.3	278	252.5	216.6	263.5	281.1	141.8	188.7	75	108.5	122.6	97.2	220.6	271.9	329.2	205.3	229.3	173.6	119.4	79.6	120.7	85.6	93.1	78.4	203.9	318.1	290.8	265.7	203.9	197.8	150.6	135.4	0,0*	151.5	108.1	79.6	196.1	292.3	283.1	256.4	356.8	221.7	136.6	130.9	230.8	108.5	94	122.7
						114.4	184.9	0,0*	104.3	78	111							105.6	82.9	187.2	95.6	135.8	86.9							95.4	85	0,0*	85.6	99.6	88							137.7	155.5	147.5	104.8	93.9	144.8
201.2	263.7	249.5	184.2	272.3	300.6	81.6	171.1	0,0*	107.2	72.5	91.2	215.6	250.7	344.3	200.3	0,0*	189.3	80.1	81.2	0,0*	104.3	102.1	89.4	245.5	330.8	314.1	304.6	215.8	202.3	150.8	197.9	51.6	134.7	92.4	119.5	125.6	266.4	344.8	278.3	382,9*	217.5	128.3	138.5	96.8	108	99.9	139.4
						104.6	182.4	77.5	88	78.5	99.5							0,0*	100.7	136.6	79	92.4	91.5							92.2	116.4	141.4	102.9	101.6	86.6							126.7	138.8	79.5	129	105.2	166.8
177.6	247.5	263.9	171.6	291.3	286	84	177	127.4	110	80.1	175.2	212.7	271.7	339.9	233	210	206.9	139.6	85.4	153.2	133.4	96.1	99.1	220.1	321.2	297	282.3	247.5	207.9	80.8	90.1	139.9	85.5	125.2	104.8	346.4	251.3	366,8*	246.9	146.2	242.1	122.2	122.2	87	100.6	70.1	136.6
						131.2	163.7	143	114.2	85.3	146							181.5	104.1	153.3	70.9	66.5	92.5							0,0*	84.7	106.3	57.4	160.6	88.6							119.7	144.6	87	105.5	101.7	161.7
205.2	300.8	247.8	220.1	209.8	317.9	106.4	224.5	116.6	111.1	76.8	95.7	205.8	314.6	374,6*	231.8	225.2	167.1	111.1	94	146.7	153.6	78.6	100	231.9	304.5	262.9	316.8	341.7	203.8	0,0*	89.8	89.3	66.2	86.2	91.2	269.4	362,3*	209.2	228.7	374,3*	240.2	135.1	133.2	184.3	99.1	154.3	164.1
						86.7	195.1	93.7	91.4	78.2	100							69.9	78	157.7	88.4	114.9	140.3							0,0*	91.7	90.1	109.1	89.2	102.4							156.2	147.1	90.8	152.7	123.7	111.4
167.9	318.2	246.1	197.2	223.8	270.1	104.2	218.7	69.3	117.1	69.7	86.8	211.7	245.5	396,4*	215.4	239.8	163.1	85.3	120.2	74.4	113.5	88.2	53.3	238.3	337.7	347	304.7	500,0*	199.4	417,1*	95.5	109.9	133.5	112.8	132.8	377,8*	221.8	294.8	254	254.2	237	143.4	124.9	77.4	107	103.4	129.6
						102.2	176.3	355,8*	110.5	84	112.3							69.1	65.8	168.5	85	84.9	74.7							178.6	152.7	126.8	67.8	122.1	111.9							124.8	144.3	182.2	98	97.3	158.5
208.4	319.8	239	169.6	274.7	274.5	105.1	184.6	0,0*	98.7	83.3	94	173.8	266.9	342	212.7	206.5	183.9	103.2	120.1	131.1	96.2	93.5	87	230.4	359.4	312.9	276.2	211.9	226.5	95.5	107.5	77.6	103.8	85.5	68.7	312.4	258.5	327.1	259.8	259.8	245.8	195.9	120.5	83.5	449,8*	93.1	124.3
						97.9	188.2	93.2	103.4	77.1	100.6							80.6	90	139.4	98.9	93.6	84.6							126.5	0,0*	111.1	159.7	102.4	154.5							112.6	140.7	97.5	0,0*	98.1	114.8
180.1	333.2	253.4	196.4	204.6	288.4	88.7	161.9	149.6	107.4	93.6	112	206.4	230.9	328.3	226.6	289.1	164.5	85.3	82.3	123.6	97.1	86.1	113.7	233	355	312.9	302.6	229.6	212.3	66.6	71.9	69.4	113.8	86.1	76.4	293.2	408,5*	330.8	279.2	271.2	241.1	120.5	136.4	163.6	95.3	100.8	118.1
						89.9	155.6	121.1	113.1	83.8	87.8							84.4	127.8	140.4	101	78	80.5							64.2	108	88.7	67.6	146.3	122.9							104.6	171.5	203.1	124.9	109.6	120.1
205.5	347	230.2	187.2	157.1	280.5	115.1	158.8	87.5	104.4	114.4	102.5	189.9	332	318.5	267.6	306.9	168	72.4	173.3	248.9	102.5	83.8	79.7	218.5	344	314.6	278.9	213.3	222.8	133	105	131.5	257	109	85.9	253.1	185.1	312.6	242.3	297.3	251.1	136.5	131.5	139	75.8	96.9	131.6
						87	153.7	101.3	107.6	84.6	98.9							87.9	76.6	128.6	111.3	89.7	80.5							83.5	81.9	99.4	193.9	104.3	84.5							127.1	132	87.9	128.2	99.3	156
209.8	307.4	235	202.9	293.6	264.5	140.3	166	96	99.6	77.9	111.3	190.5	285.3	315	214.8	223.1	226.1	76.9	123.6	151.1	102.2	86.8	83.2	227.4	341.1	295.6	280.1	205.9	202.5	78.1	116.9	80.5	83.5	84.2	101	290.6	246.3	313.6	265.2	277.2	247.9	129.3	119.6	121.9	97.2	106.8	132.6
						140.5	147.4	94.5	102.9	72.5	89.1							89.5	74.9	119.5	101.7	132.7	89.8							85.9	163.6	91.6	453,8*	115.2	109.8							90.8	204.2	139.8	93.7	91.7	140.3
242.4	308.7	231.9	183.6	302.3	292.7	101.4	158	97.1	98.3	140.8	110.6	196.9	265.3	322.3	215.8	213.3	189.2	135.1	79.7	139.5	108.3	162.4	86.9	252.1	342.7	277	280.1	189.9	225.3	158.1	81.9	85.5	91.4	109.2	121.1	369,2*	291.2	307.4	244.6	262.3	480,1*	114.2	123.7	87.1	99.1	100	138.7
						51.3	150.2	87.4	93.2	82.1	95							83	81	110.5	90.8	124.2	75.6							114.4	141.8	86.8	119	89.1	105.5							148.4	130.1	82.1	107.7	94.4	173.3
142.2	349.7	220.6	185.5	265.4	285.2	143	173.5	139.7	113.2	144.9	95.5	199.7	262.6	298.9	294.7	233.5	213.4	74.9	161.1	146.3	151.9	132	109.3	223.8	339.2	278.5	288.7	193.2	205.9	78.2	156.2	83.4	83.9	100.6	96.3	284.4	263.1	304	277.1	267.2	233.3	118	172.8	96.2	102.7	92.2	111.1
						77.3	283,0*	166.5	93.8	83.1	160.2							76.1	135.1	196.2	109	74.8	88.6							107	142.6	90.4	85.8	90	96							127.6	133.2	93.3	124.5	101.8	127
240.7	355.7	232.5	154.8	252.6	286.1	109.9	196.2	76.7	105.7	77.4	90.4	194.1	279.9	294.9	220.5	218.7	166.9	105.3	99	101.4	110.3	97.9	77.9	204.7	347.8	301.7	277.5	181.7	203.5	108.8	141.3	85.4	131.2	118.3	90.6	298.1	254.2	275.1	274.5	277.5	224.6	119.1	121.1	0,0*	124.1	101	181
						125.2	183.7	105.8	97.8	79.4	105.1							71.3	127	108.7	97.8	80.9	77.7							120.7	70.8	85	157	104.6	93.8							261.6	108.3	0,0*	95.2	89	108.7
228	303.1	220.1	178.2	252.4	284	104.2	218.3	89.5	196.4	100.1	102.5	185.6	276.1	309.2	293.2	301	209.5	81.9	90.1	223.7	137.7	81.8	83.6	223.3	344.8	209.7	255	208.3	195.9	184.4	126.7	98	105.5	103	86.3	250.1	264	280	300.5	257.9	256.8	98.5	124.8	122.9	97.4	89.9	85.3
						99.7	176.2	140.2	178.9	157	104.3							133.4	90.2	101.4	105.4	107.3	90.9							166.6	0,0*	85.6	85.3	108.7	129.4							147.3	159.7	113.4	99.3	90.1	75.2
255.4	309	234.4	201.9	257.8	247.6	129.4	175.4	85.3	100	145.9	98.5	189.4	222.2	129.1	200.6	279.9	190.9	102	136	225.6	98.8	129.1	105.3	238	345.4	290.5	277.3	191.4	220.8	102.8	101.5	96.1	114.9	93	59.6	193.5	402,5*	262.1	275.5	347.3	265.9	141.5	174.4	109	140.3	98.1	141.5
						101.7	197.2	90.7	115.6	152.9	92.8							72.4	100.7	118.5	83.6	188.6	80.1							140.4	83.4	97.2	89.3	91.3	78.3							112.1	180.4	98.9	188.8	130.7	119.9
203.9	344.3	226.6	157	255.8	285.5	98.2	150.4	98.1	402,5*	82.5	132.5	207.2	261.8	293.3	230.5	193.7	209.1	94.4	125.6	96.6	111.5	93	77.4	227.1	358.1	291.6	276.5	184	227.1	112.2	95	95	122	98.5	135.1	300.3	272.6	316.2	261.6	266.2	264.9	102.9	91.1	91.7	126.2	86.9	105.8
						117.6	146.6	97.8	125.6	89.5	141.1							80	122.6	197.5	127.8	93.9	85.4							90.2	96	82.3	107	81.6	85.2							123.7	157.9	98.7	145.3	88	110.4
226.7	301.6	215.7	197.3	238.2	251.9	112.5	148.8	172.5	110	118.3	98	205.8	231.8	326.8	202.4	0,0*	171.1	133.8	77.5	115.4	74.9	101.1	87	195.1	377,8*	307.7	296.8	186	257.4	172.9	103.7	90.3	98.1	160.5	88.7	284.9	285.5	253	255.7	235.9	256.9	124.9	96.2	92.8	100.3	155	122
						106.5	172.6	122.9	111.6	96.1	93.3							113.9	102	89.1	75.5	201.8	99.8							91.4	120.5	84.1	121.9	119.6	94.5							171.4	105.1	96.3	108.1	103.4	117.7
224.5	305.2	265.5	171.6	237.7	249.3	119.9	162.9	138.2	131	117.7	101.5	194.2	275.9	318.6	205	123.1	171.9	119.1	120.5	132.5	79.7	89.8	82.5	220.4	331.5	322.4	379,2*	251.7	245.7	80	134.9	78.9	111	105.6	93.2	310	144.1	210.9	261.7	289.3	272.9	140	121.2	92.4	100.3	99.8	105.1
						97.3	178.6	85.9	148.5	114.1	114.2							74.1	86.1	125.9	93.4	89.7	86.9							112.3	142.6	83	84.1	207.3	73.2							157.2	147.7	135	94.1	97.5	137.1
217.9	293.3	214.8	198.7	256.2	270.7	151.1	176.6	161	110.3	130.8	104.3	188.2	244.4	287.8	225.9	0,0*	170.3	75.2	130.6	122.1	80.7	101.4	82.3	227.1	372,0*	315.5	282	168.5	215.4	112.1	124.6	80	101	78.1	94.3	325.5	315.4	239.6	278.2	293	236.3	76.9	190.7	129.1	103.4	93.9	133.6
						112.3	201.1	94.8	125	95.2	112.4							91.5	92	116.4	87.1	71.5	74.3							84.4	86.9	73.4	122.7	129.3	61.1							112	134.2	140.7	133.2	112.2	130.7
312.4	272.2	226.6	183.4	257.9	281	92.8	226.7	98	120.2	134.9	110.3	187.3	260.1	312.2	221.6	232.6	192.1	104.1	87.1	111.3	146.7	89	81.9	213.2	364,8*	318.9	271.1	174.7	245.2	149.7	115.6	86.8	118.7	99.8	0,0*	280.6	338.4	240.7	248.2	245.2	264.7	104.6	132.6	127.3	97.8	91.5	159.7
						164.9	206.7	96.7	118.7	86.4	135.2							182.4	90.3	110.1	144.7	97.6	82							92.6	96.6	87.4	175.4	99.9	0,0*							123.6	122.2	94.7	146	92.4	139.8
284.5	296.4	233.4	212.6	253.2	304.7	269.9	188.1	97.2	108.7	88.3	153.2	180.2	230.7	334.9	189.3	124.1	197.8	81.6	91.9	119.2	93.9	146.6	95.2	200.6	359.1	343.8	286.4	181.2	202.1	88.1	96.1	86.6	78	146	55.4	298.4	349.4	407,4*	280.9	355.6	257.7	111	116.7	89.5	106.4	183.3	140.4
						66.3	186.1	96.5	108.6	79.8	111.1							77	107.6	171.6	90.1	129.3	71.3							82.8	101.3	88.2	100.6	115.9	66.3							109.8	117.3	93.5	104.5	75.4	106.9
95.1	276	217.6	198.3	206.7	262.1	120.6	185.7	138.9	109.8	94.9	92.1	185.1	284.5	326.4	227.8	126.9	166	121.8	88.7	302,8*	101.9	78.9	60.3	222.5	356	307.9	283.2	199.8	198	141.5	99.2	90.5	87.8	97.8	84.2	231	320.8	251.5	297	313	281.4	93.4	113.6	95.4	92.9	156	132.9
						130.7	180.9	87.6	115.5	81.3	115.7							95.7	91.5	154	107	91.8	73.1							163	127.1	93.1	84.5	160.7	75.1							76.7	105.1	166.9	104.6	97.7	183
129.2	355.1	215	358	246.3	288.2	95.2	173.4	146.7	105.3	74	100.5	190.3	0,0*	302.7	317.4	183.3	201.7	91	88.2	101.3	94.4	91.4	78.5	227.9	345.8	315.6	260.6	152.7	235.7	140.9	110.9	92.4	84.9	174.6	83.2	338.8	358.7	301.9	292.9	286.8	238.7	131.5	123.4	235.2	98.2	90.9	126.5
						109.1	164.6	131.1	104.2	82.4	106							144.8	95.6	111.5	105.3	100.4	74.2							73.2	102.9	95.3	81	158.3	84.3							126.9	137.7	138.4	99.3	95.7	98.3
134.4	294.4	219.1	312.2	242.6	276.1	107.9	171.4	94.7	107.3	82.8	143.7	192.4	265.6	306.3	149.8	191.1	193.6	94.5	99.6	120.5	80.1	81	74.2	226.9	326.5	317.8	263	150.8	201.3	52.3	83.2	89.5	81	74.3	80.7	283.6	323.6	293.4	420,6*	316.3	276.8	155.5	109.2	94	182	106.2	138.9
						112.8	212.2	103.8	109.4	108.9	133.7							89.4	101	115.5	136.7	69.8	77.7							135.1	175.5	93.3	95	75.9	96.1							148.7	120.5	81.9	126.6	203.8	129.4
148.6	332	244.7	188.9	257.3	286.8	118.7	240.5	103.2	121.6	71.4	109.6	184.3	330.3	329.1	195.1	184.1	198.1	89	85.7	102.3	93.9	90.5	89.5	205	334.3	292.8	260.3	167.9	193.8	94.8	112.1	85	85.4	92.4	74.8	294	324.2	296.4	247.9	326.8	263	138.8	144.5	92.5	177.4	205.3	121.6
						106.9	182	99	118.7	123	102							89.3	92.7	115.6	93.4	88.4	64.2							106.1	148.2	89.6	89.2	107	78.4							124.6	170.7	95.6	120.5	96.4	109
156.9	313.4	323.6	218.7	245.8	279.8	117.1	188.8	99.5	105.7	179.4	86.8	188.4	281	274.6	218.7	214.1	173.2	93.1	89.2	152.5	93.6	84.6	92	240.8	327.2	273.5	247.6	168.1	191.4	195.8	101.9	77.5	85.6	107.5	7,4*	280	320.5	285.8	285.5	318.9	294.5	147.9	124.1	110.4	116.3	176.5	99.3
						110.5	141.4	113.9	110.8	94.1	162.7							135.4	86.3	122.7	148.1	76.4	93.4							178.7	100.2	91.8	85.9	130.4	80.2							127.6	130.4	285,8*	106.8	114.8	129.5
160.1	265.3	214.3	254.9	229.8	283.3	112.6	157.5	103.7	105.9	102.8	129.8	195.1	275	377,2*	219.4	183.9	195.6	144.2	87.6	543,0*	89.6	82.9	123.8	199.5	327.8	306.4	256.7	200.9	218.1	145.9	94.2	86.2	86.3	131.4	131	359	220.4	273.4	362,4*	366,6*	257.2	127.8	114.9	96.1	115	162.8	151
						129.5	182.3	159	137.2	86.7	104.9							109.1	127.4	90.6	102.4	98.3	111.9							132.2	102.6	100.7	131.9	80.9	176.3							159.4	132.4	87.8	106.1	94.1	109.2
145.9	303.8	214.2	200	243.7	278.9	124.6	173.6	96	114.1	114.1	223.4	195.1	253.2	294.8	226.3	189.2	177.7	133.2	94.5	103.9	81.4	52.6	70.8	228.4	319.4	298	308.1	171.5	226.2	100.6	96.5	91.9	85.2	115.5	89.5	368,0*	259.1	275	296.1	211.4	289.3	150.4	82.8	87.5	105	108.5	154.7
						121.7	169.6	96.3	91.5	134.1	102.3							97.4	104.4	122.1	155.3	79.4	73.6							81.3	91.7	77.6	76.7	122.2	91.5							149.7	112.3	105.1	93.4	83.8	116.1
158.9	333.8	233.6	198.9	244	269	106.5	167.9	176	119.1	106.4	120.9	198	263	326.1	258.8	180.7	188	201.2	93.2	123.4	77.4	88.6	74.9	229.4	321.6	301.3	203.9	121.9	219.3	78.5	105.9	92.2	86.7	125	88.1	293	214.5	356.9	285.3	253.4	413,3*	123.4	119.4	97.7	107.6	106.7	168.6
						120.6	157.7	140.4	118.1	92.5	135.2							83.4	93.2	99.2	97.9	112.8	148							146.2	93.2	87.4	70.5	127.4	86.4							127.6	109.9	110.4	277,7*	90.5	116.8
161.7	323.4	216.5	199.2	232.8	252.1	123.5	155.9	139.5	117.8	95.8	104.5	193.7	246	322.1	225.6	191.7	185.1	119.5	86.3	91	93	110.9	84.4	246.5	364,7*	298.8	233.1	189.5	225.8	204.9	150.5	92.9	77.2	142	82.3	276.4	339.6	291.5	282.2	324.4	224.7	105.8	114.3	109.7	108.2	0,0*	112.8
						160.6	169.3	87.8	100	73.8	167							95.1	134	151.6	92.9	117.5	71.1							145.2	128.8	90.8	93.4	139	97.7							96.7	184.9	167.8	136.2	92.5	122
196	295.2	251	214.1	271.1	275.1	118.8	176.4	94	123.1	90.1	113.3	197.3	221.8	323.7	234.8	196.9	179.8	100.3	101.8	100.2	93.7	134.2	79.6	222.6	364,6*	303.6	241.8	127	326.7	91.5	63.3	99.5	101	71.8	89.5	277.1	221.4	329.8	285.9	316.7	284.5	155.6	166.5	99.1	116.5	106	111.1
						142.2	169.6	95.6	107.8	130.9	109.3							84.6	91	155.2	120.7	92	200.4							135.5	100	89.2	99	103.3	85.6							0,0*	130.8	105.6	106.8	93.5	157.6
165.1	300.8	200.9	197.7	239.4	285.4	178.5	168.5	110.8	107.5	131.6	116.4	207.9	248.5	303.5	212.7	192.6	165.8	155.3	109	129.4	83.2	93	81.3	232.3	291	297.7	250.6	196.7	219.4	0,0*	86.6	97.1	102.1	89.3	67.5	293.2	307.7	295.4	370,7*	344.9	281.9	0,0*	159.8	193.5	207.4	79.4	111.5
						135.8	162.1	162.1	172.9	95.6	105.2							107.1	78.3	139.4	92.4	92.5	118.6							89.6	95.5	96	109.5	127.7	72							409,6*	127	95.8	171.8	94	142.7
158.2	290.8	226.2	240.7	264.5	275.4	139.9	162.4	100.4	130.6	83.2	137.9	189.4	246.1	327.7	230.9	188.8	201.3	113	96.2	107.8	84.5	105.7	75.3	248.6	318.2	285.4	227.3	262	270.6	118.7	96	79.1	79.8	131.3	86	285.5	218.6	332.6	272	250.5	377,9*	500,6*	116	105.4	110.6	88.5	107.5
						120.3	173.2	109.4	122.8	176.9	134.3							93.1	156.7	179.2	78.2	105.1	76							115.4	111.3	75.4	158.3	112.2	91.6							0,0*	133.6	89.8	113.6	89.5	175.8
183.2	336.5	230.4	194.1	0,0*	267.9	165.8	177.2	139.9	109.3	89.3	106.7	195	337.8	115.2	222.7	185.1	194.5	78.1	176.6	57.2	74.7	104	78	246.8	313	328	241.1	199.6	212.6	0,0*	101	85.2	148.9	117.5	82.9	280.1	213.6	130.5	299.1	304.6	264.7	49.5	170.6	101.6	115.3	105.3	120.3
						121.1	248.3	118.3	119.5	78.7	119.9							129.9	104.9	93.4	108.9	132.7	73.4							76.6	110.8	88.4	101.7	104.6	102.1							102.6	130.2	96.7	144.8	105.9	110.4
155.8	339.5	230.7	184.5	0,0*	278.4	119.4	182.1	115.1	162	79.5	122.1	193.2	277.2	276.8	185.4	179.9	240.8	104.9	88.1	111.5	94.9	89.6	82.7	224.3	320.9	288.1	246.8	189.3	220.7	109.3	91.1	95.2	99.2	101.6	179.5	254.6	296.1	167.3	293.2	327.9	295	90.9	105.6	142.3	109.9	105.2	121.5
						117.3	194.9	123.1	139.3	81.9	121.3							92.5	86.4	112.5	81.7	97.8	167.8							47.4	94.7	86.5	145.4	92.9	93.3							90.2	169.1	97	104	117.8	128.4
188.5	290.5	229.3	183.9	253.4	283.7	151.2	198.4	175.6	116.4	122.4	110.6	206.9	288.9	320.7	221.5	195.3	199.5	168.8	130.1	122.3	121.9	102	110.7	276.5	308.7	302.8	244	176.6	228.1	68.3	103.4	92.2	107.7	107.3	88.8	273.3	198.3	267.8	351.6	325.4	320.1	108.5	98.9	94.6	125	99.4	182
						128.4	235.1	147.4	112.8	81.1	141.7							101.1	126.9	105.7	92.2	81.5	123.1							68.5	86.2	92.4	87.3	102.8	77.3							98.8	103.4	103.4	138	115.3	128.3
155.6	312.6	226.7	219.2	194.5	265.2	170.8	172.6	166.1	111.9	77.5	120	234.3	294.3	310.5	219.9	194.9	199.5	97.3	86.4	124.4	97.5	83.7	93.9	257.5	311.7	263.4	248.8	189.4	312.7	62.1	145.1	93.8	81.8	104.5	86	271.3	222.4	208.8	342.1	327.7	258.3	119.8	119.5	87.1	117.4	94.9	125.4
						188.5	180.9	90	113.6	75.4	129.5							98.1	90.9	131.8	82.2	86.3	78.4							95.4	88.9	90.5	101.2	114.4	82.9							111.8	124.1	101.1	95.8	110.6	126.9
224.7	313.8	246.9	193.4	257.8	288.6	127.6	179.7	145.6	90.1	90.7	117.3	194	276.8	305.8	224.2	196.9	203.1	97.4	127	101.3	87.7	101.3	85.8	246.7	305.8	302.8	235.8	193.3	235.8	45.2	91.2	101.1	91.5	120.2	81.1	284.9	229.1	194.1	299.3	353.6	382,8*	107.3	128.5	101.6	108.3	103.8	166.3
						135.4	184.6	136.3	106.1	195.1	113.3							154.3	82.5	101.7	111.4	93.4	92.2							138.9	137.6	93.7	104.2	72.5	81.7							98.1	161	102.3	139.3	93.2	157.1
147.8	296	244.6	177.3	228.6	282.1	145	192.8	101.5	122.9	119.6	124.2	200.2	244.8	309.3	246.5	193.5	224.4	109.8	96.6	98.2	74.9	88.8	68.6	246.5	311.8	280.4	306.3	199.2	241	100	82.3	89.5	84.7	76.8	103.7	279.2	256	634,0*	312.3	263.8	255.6	113.9	44.3	125.8	150.3	107.5	144.8
						234.9	214.2	103.6	114.4	90.5	114.9							99.4	135.8	123	102.5	87.6	226.4							192	90.9	100.3	141.3	102.3	145.3							117.9	102.6	89	126.8	107.7	179.2
174.8	279.2	234.1	205.1	243.7	293.7	208	219.1	97.5	125.1	75.9	139.3	198	280.9	297.4	201.8	161.3	190.4	99.4	92	261.1	147.6	131.4	85.3	243.5	308.8	282.9	260	221.5	186.7	93.6	183.3	85.9	83.6	80.5	76.3	305.2	248.6	280.7	172.3	273.5	256.6	128.4	126.9	101.2	128.8	94.3	153.3
						191.7	138.2	94.6	68.4	84	121.1							98.5	89.3	120.6	94.2	142.5	77.1							153.1	97.6	80	141.6	115.8	69.4							120.4	130.1	92.1	102.5	92.1	111.6
168.6	289.2	253.9	244.3	239.5	290.5	124.6	141	106.4	119.7	94.7	219	221.8	271.3	295.6	228.2	222.6	186.8	95.2	91	123	87	101.5	95.5	291	301.5	249.1	249.6	211.5	194.4	71.2	90.7	143.8	88.7	89.9	78.4	396,4*	268.3	85.8	364,0*	297.3	231.2	122.8	156.8	94.4	102.3	101.6	124.9
						226.5	142.3	164	114.9	84.7	154.1							142.3	90.8	111.7	109.6	91.4	95.6							109.2	102.9	125.6	83.8	108.2	87.7							135.7	188.5	85.6	111.2	110.4	127.5
189.3	284.9	211.3	193.6	239.2	269.2	135.6	151	137.1	119.1	150.3	116.6	205.8	269.6	275.1	222.9	222.7	198.2	93.9	151.4	119	90.8	80.6	78.6	203.3	308.3	255.1	251.5	188.2	212.7	96.6	94.8	0,0*	91.4	94	70	266.8	348.6	0,0*	414.1	302.8	220.9	94.8	142.7	124.4	108.4	106.9	135.3
						118.8	158.6	155.7	126.4	93.2	112.6							106.5	96	106.1	87.1	85.3	92.4							76.3	92.7	83	101.9	87.8	90.8							131.1	139.4	100.9	108.1	123.7	148
182.9	303.4	225.1	209.8	227	293.4	139.9	162.2	109.7	120.7	82.8	104.7	227.7	223	279.9	255.7	218.1	197.6	101.2	89.6	187.4	101.4	120.7	106.1	223.4	311.3	272.4	247.9	172	214.2	80	105.3	115.2	89.1	102.9	97.8	289.8	267.7	0,0*	334	302.7	233.1	123.6	104.6	92.3	140.5	98.6	133
						249	169.3	98.3	120.3	84.3	115							94.6	88.3	117.7	76.8	85.1	91.1							78.1	105.5	226.9	84.6	118.4	99.2							148.1	124.2	133.6	104.3	109.4	131.7
180.1	308	228.9	248.6	218.4	444,3*	176.3	192.8	102.2	126	101.6	172.1	196.6	263.2	280.1	255.7	225.4	193.9	92.8	80.1	120.5	124.4	95.1	141.4	230.3	307.5	301.2	226.5	223.9	190.3	175.9	71.3	0,0*	92.3	89.1	73.7	319.2	229.2	276.1	392,5*	302.6	261.5	183.7	100.8	80.8	109.8	152.2	125.3
						129	214.4	143.2	128.7	127.1	106.9							126.6	148.5	122.8	88.4	100.4	88.7							107.4	104.9	99.7	85.2	150.3	95							120.4	107.5	98.5	110.9	107.6	152.7
181	302.7	238.7	245.1	195.1	278.4	256.7	172.6	133.8	154.6	150.5	235.5	193.5	265.5	283.8	358.8	227.3	188.7	112.9	123.4	107.3	95.8	93.2	101.3	244	314.2	272.5	219.1	194.4	176.1	118.3	96	51.9	87.8	92.3	84.4	359.9	241.6	318	342.3	327.4	241.8	132.6	186.1	87	124.7	404,8*	163.1
						73.5	201.1	101.3	135.1	97.5	193.5							105	79.2	131.2	102.1	158.5	76.6							67.4	95.9	177.5	99.1	157.7	70.6							151.2	142.5	86.1	195.7	165.3	164.4
264.8	271.6	225.9	302.2	222.9	268.3	122.7	228.3	107.5	115	106.1	142.8	199.7	265.2	282.8	253.5	222	166.1	97.9	73.3	248.9	90.9	113.2	92.7	241	331.6	282.3	240.1	188.3	211.8	77.3	138.6	100.2	90.2	102.5	93.8	296	311.7	326.9	367,9*	217.7	232.5	206.3	116.8	133.1	103.5	556,5*	122.3
						154.5	223	91.5	128.3	87.5	112.5							89.4	119.7	132.9	90.4	107.5	81.1							122.3	127	84.7	83.4	125.9	94.5							106.7	114.3	92.9	101.5	143.1	117.7
181.2	284.6	238.2	283.3	204.3	277.8	179.8	183.5	106.4	181.8	160.5	165.2	217.8	267.1	312.5	548,5*	220.6	183.1	85.7	114.7	112.7	81.4	88.5	96.7	293.3	334.5	283.4	197.8	200.1	202	100.3	95.8	98.9	94.8	131.6	88.8	299.2	226.2	324.4	229.9	280.1	252.2	120.9	116	94	194.4	245.7	119.1
						96.2	230.4	91.1	159.3	102	130.8							193.7	106.1	110.7	96.5	95.7	74.4							158	86.8	142.7	175.2	105.1	87							141.6	117.6	93.3	184.5	127.7	245.2
225.9	109.9	223.6	355.5	187.7	237.1	118.3	194	93.9	85.9	100.4	127.3	197.6	265.7	286.9	217.8	208.6	189.6	111.2	93.6	111.3	103.3	115.2	107.6	237.1	341.8	306	236.1	194.9	213.1	71.6	103.9	71.5	84.2	134.7	59	292.8	243.4	308.9	271.5	199.6	251.5	108.2	167.6	89	108.1	0,0*	178.8
						62.8	192.6	188.7	157.6	146.5	124.6							110.9	84.8	108.4	103.6	103.5	96.1							145.8	50.5	41.6	104.7	91.5	98.6							0,0*	153.7	93.9	137.2	108.5	129.6
204.7	279.2	226.7	228.7	210	238.5	138.3	187.4	92.8	109.6	97	151.8	203.7	249.1	286.6	267.4	231.4	215.4	176.2	135.8	90.2	87.1	101.2	88.2	257.6	336.3	272	220.1	197	179.6	101.7	122.7	82.5	98.7	75.3	89.8	330.2	318.6	287.5	265.8	235.5	231.4	145.2	128.9	96.9	158.5	94.6	122.9
						162.9	178.9	97.8	118.8	97.9	141.2							91.6	138.9	110.2	215.5	86.2	131.4							144.1	145.7	80.4	101.9	94.2	85.9							172.2	129.4	133.1	169.6	89.4	176
186.8	284.6	231.1	204.8	227.9	247.6	134.7	205.6	97.3	133.2	96.3	139.2	201	242.8	304	178.5	214.8	187.4	84.3	118	78.1	87.4	85.8	92.1	248.8	318.1	323.1	278.2	186.5	46,2*	124.2	79.5	90.1	110.7	109.2	61.5	303.6	278.9	291.4	267.7	266.9	249.5	156.7	127.9	104.3	190.1	113.7	135.5
						121.5	155.1	145.1	100.8	105.6	171.4							86.4	96.3	142	88.5	145.8	108.3							61	90.6	111.2	97.7	89.4	93.5							130.6	129.5	145.4	186.1	118.1	113.3
0,0*	289.3	287.7	213.9	229.7	231.1	107.6	63.7	101.2	98	63.7	129	211	302.1	289.1	180.3	196.9	196.8	93.6	92.4	106.2	95	89	90.1	268	312.4	107.5	233.8	185.2	0,0*	67.1	119.1	89.2	100.8	85.2	100.3	300.7	228.3	270.3	266.6	272.9	239.9	103.3	104.8	109.6	113.7	111.9	121.2
						64.6	73.5	168.5	129.3	78.7	185							89	102.8	121.2	143.6	95	87.3							80.1	93.3	90.4	89.5	115.2	106.9							59.2	127.6	134.6	117.8	110.7	148.1
179.6	291.8	213.2	225.1	218.7	275	198.1	74	143.5	120.3	91	138.2	192.2	259.3	278.2	177.1	206.2	169	93.5	98	128.7	160.4	116.9	85.2	232.8	300.7	234.4	233.1	198.9	263.5	72.3	106.7	116.3	98.4	108.8	96.4	291.1	264.3	283.6	287.1	281.5	261	92.9	213.8	101.1	131.5	85.6	128
						106.7	94.7	99.1	113.8	76.2	124.8							94.9	99.3	123.6	95.1	99.2	98.8							126.4	105.9	95	97.9	102.2	103.5							128.9	107.1	102	117.2	113.9	126
129.9	268.4	228.2	194.4	218.2	226.1	106.1	124.1	104.3	117.8	93.2	126.5	196.3	254.8	283	176	240.5	219.1	89.1	165.6	114.9	133	96.1	88.4	277.1	308.2	282.9	255.6	180.4	255.6	117.5	100.4	80.7	91.9	76.6	48.4	263.3	241	290.6	301.9	282.6	251.5	118	113.2	144.8	142.3	95.9	139.2
						145.1	147.8	129.5	120.9	105.2	162.6							96.5	97.4	116.6	101.4	87.1	135.9							79.1	101.1	74	109.5	73	63.2							120.9	148.5	101.4	104.8	127.1	151.5
179.4	305.2	213	290.7	223.9	261.2	115.2	118.4	136.5	108.9	93.2	121.6	203.2	278.2	298.7	160.3	202.3	184.4	94.9	97.5	289,7*	87.8	96.9	84.3	249.9	305.2	273	249.6	166.8	239.9	52.8	110.2	65.5	115.3	77.8	71.5	282.3	275.4	294.3	289.4	272.9	270.6	141.7	143.7	126.2	188.4	103.3	95.6
						124.3	137.5	102	114.5	96.8	102.1							224.1	96.1	107.8	106	96.7	85.8							73.3	115.2	83	111.6	195	88.8							115.5	117.9	93	123.1	95.9	122.6
136.5	270.8	207	263.3	233.4	260.8	202.1	128.6	106	128.9	108.4	55.9	236.6	240.8	307.3	150.5	215.6	167.9	127.9	70.9	179.7	75.5	91.9	97.2	249.6	355.4	266.3	262.8	34.4	256	77	98.8	122	103	127.7	146.1	293.5	241.8	291.1	292.5	289.5	226.8	119.9	133	82.2	193.8	106.8	138.4
						114.2	136.1	223	101.2	78.4	235							92.1	133.4	97.9	111.9	94.3	136.4							74.4	102.8	90.2	87.4	91.3	95.8							138.9	121.7	106.2	132.2	108.1	123.1
276.6	311.7	222.3	198.6	259.5	303.4	130.9	138.7	203.8	115.9	87.4	143.9	207.8	241.5	289	158.8	219.1	172.5	134.3	53.7	99.4	75.3	90.1	100.9	312.1	301.3	253.4	307.9	182.7	217.1	131.5	113.4	68.3	101.2	98.6	97	372,6*	271.5	274.6	340.5	300.5	309.6	111.8	109.6	106.7	138.9	101.2	105.6
						131.7	129.8	149	168.4	73.8	129.5							81.2	68.3	125.8	101.3	92.3	93.3							143.1	108.4	109.1	94.6	95.2	80.3							148.7	118.4	104.3	182.7	105.3	130.3
189.7	317.1	235	236.5	238.6	208.1	104.2	143.6	124.9	96.5	93.9	130.9	193.9	381,7*	298.8	166.5	197.9	201	99.3	153.1	0,0*	130.4	94.1	85.9	258.9	308.3	279.7	351.8	0,0*	230.2	106.7	111.6	90.7	104	119.9	86.6	140.5	329.6	295.7	273.9	407,2*	273.9	157.7	143.3	101.1	141	68.6	171.3
						114	144.8	90.4	120.1	72.4	134.5							111.7	119.4	132.6	100.6	93	122.9							94	99.9	69.7	90.6	114.1	101.7							131.5	98.9	100.6	109.9	103.7	147.6
221.1	270.3	391,7*	242	243.1	275.5	114.6	176.3	157.6	113.1	106.1	133	205	256.3	311.4	161	208.2	172.4	93.3	71.7	0,0*	72.9	99.1	84.3	306.5	324.2	379,5*	319.9	119.4	291.7	80.4	143.6	99.2	97.6	88.5	96.2	178.2	171.8	307.8	293.4	218.5	246.5	122.3	88.6	113.6	114.3	107.1	106
						118	137.7	109.9	107.7	145.5	142.8							175.7	114.7	124.2	91.3	87.8	81.1							74	87.1	122.4	101.6	102.4	101.9							116.9	108.5	111.6	126.9	107.4	134
230.3	309.9	299.6	233	240.1	280.9	129.5	134.9	136.9	104.1	88.9	134.4	215.4	237.2	297.7	167.7	225.7	190.5	134.1	120.5	128.2	107.7	82.5	250.6	234.9	302.7	183.1	317.8	193.8	383,3*	101.6	97.3	77.5	92.2	118.3	99.2	291.6	281.9	314.4	302.3	295.9	278	103.7	107.3	155.2	105.4	121.7	192.8
						150.5	186.5	134.5	121.7	101.9	137.8							98.4	85.7	101.6	101.7	87.7	91.6							60.5	108.4	142.7	129.2	112.2	97.5							137.7	191.7	157.8	139.5	106.8	114.1
231	326.5	287.2	219.6	232.2	284.1	93	154.9	176.4	118.6	89.2	193.9	203.2	301.8	337.3	163.7	217.9	204.8	89.9	79.3	103.1	105.2	94.8	100.2	265.6	296.5	245.4	301.7	295.6	281	119.6	100.8	267.3	105.4	123.9	114.7	188.2	304.2	314.6	295	289.3	296.3	151.8	116.6	112.9	160	115.5	147
						181.2	158.4	122.3	102	108.9	190.1							103.7	94.9	120.4	105.9	178.5	131.6							97.6	174.2	90.7	111.6	137.6	130.4							153	133	159.8	155.2	117.4	207.7
187.4	418,5*	284	191.9	244.3	298.8	155.2	149.1	111.8	107	98.5	126	222.4	264.5	281.9	150.5	212.7	211.6	72.8	164.6	140.8	102.9	86.5	73.7	269.2	314.5	258.1	292	186	273.1	97.3	145.6	86.5	92.8	164.9	93.1	102.2	294.3	300.2	381,8*	304.3	250.2	123.7	120.3	100.1	174.3	114.9	111.7
						109.7	147.6	172.8	114	128	143.4							104	74.1	111.5	95.8	90.1	100.1							107.8	92.9	87.6	95.8	180.7	105.5							117.2	117	152.4	145.2	116.3	175.3
126.3	263.8	284.1	247.7	222	291	163.1	141.8	124.4	110.7	97.1	159.9	195.3	236.8	294.8	183.1	216.8	190.3	98.9	180.8	164.4	146.4	97.2	100.6	248.9	305.6	297.1	393,0*	194	230.1	68.4	93.5	159	93.7	103.1	102.4	135.6	268.6	304.4	318.3	303.8	283.1	116.6	131.1	135.5	143.6	155.4	132.6
						189.7	148.3	136.9	117.1	90.1	134.9							151.4	99	116.8	93.9	91.8	149.5							113.6	96.1	52.4	99.8	93.3	101.6							127.6	132.8	130.9	150.2	112.9	161.7
318.2	255.7	252.9	199.6	245.2	296.2	136	146.1	116.9	102.5	89	130	196.1	285.5	302.7	168.4	211.3	188.2	125.8	102.1	126.5	100.7	100.3	174.2	248.5	303.8	295.7	266	203.5	243.9	135.4	95	135.3	111.7	103.8	92.9	213.6	275.5	299.7	73.5	305.6	292.6	123.6	117.9	97.7	193.7	117.9	175.2
						258.4	167.6	152.3	103.6	119.6	123							94.3	97.8	118.2	112.9	111	97.9							90.1	91.6	85.1	109.4	127.6	110.3							127.7	112.3	99	110.9	114	140
191.3	280.7	374,1*	213.6	258.3	284.3	212.4	167.9	122.6	123.9	97.6	171.5	204.2	241.9	304.1	158	254.1	170.1	96	91.8	98	100.2	93.8	95.5	279.3	303.3	328.2	378,6*	218	225.3	122	93.1	87.6	123.5	116.1	80.7	173	339.3	291.8	196	369,6*	291.3	118.9	73.1	163.2	129.3	118.3	114
						128.5	182.1	121.9	118.9	90.3	120.8							94.6	88.8	156	99.1	97.5	86.4							78.3	168	84	95.6	104.6	123.3							83.2	121	98.2	171.4	135.6	139.5
173	262.6	201.9	197.3	235	301.2	115.5	201.5	173.3	130.6	67.9	133.9	201	281.7	284.1	161.7	226	225.5	200.5	89.6	99.1	166.3	85.4	94.8	271	375,1*	268	283.1	253.1	210	123.8	113.6	87.4	93.1	158.6	134.4	198.1	201.3	299.3	298.8	251.3	246	132.6	113.4	127.2	205.1	120.3	126.9
						133	154.8	132.1	168.5	94.1	123.4							105.8	83	114.7	138.6	96.1	95.1							120.6	106	85.7	90.6	131.3	102.8							114.9	103.9	106.5	116.2	127.9	150.4
175.1	301.5	359.6	205.9	248.8	397,5*	272,0*	150.1	119.2	192.5	95.5	182.1	222.2	255.2	305.1	183.2	234.5	197.7	118	102.2	167.8	94.7	87.8	102.6	249.8	325.7	352.8	265.9	235	223.5	88.9	83.8	85.9	88	120.3	73.4	178.9	259.5	312.1	192.1	303.4	200.8	109.2	96.7	111	126.3	123.4	92.8
						0,0*	151.2	120	110.1	88.6	129.4							103.1	94.5	0,0*	97.6	80.7	82.6							87.4	144.8	70.6	96.7	99.2	93.5							164.4	110.4	98.9	178.2	123.5	156.8
222.2	169.2	0,0*	187.1	254	237.4	0,0*	170.8	124.5	72.3	74.9	141.5	203.2	282.5	322.2	171.8	221	181.4	109.9	83.3	128.5	117.7	141.1	96.2	278.6	325.5	316.8	259.5	226.6	204	115.9	107.1	110.2	165.1	124.8	85.2	163.7	304.2	323	99.4	303.8	266.1	122.2	105.8	108.3	148.6	111.9	170.4
						0,0*	167.3	133.1	151.4	100.6	134.6							208.3	94	138.2	105.2	116.7	129.2							105.2	128.3	95.7	91.2	97.1	109.2							120.5	123	111.7	113.8	118.7	158.9
209.5	255.1	268	209.3	261.2	293.3	57.2	148.6	119.3	121.9	113.5	138.9	206	276.4	300	175.9	232	182.5	106.5	81.6	134.7	107.3	89	76.8	276.1	325.3	344.9	247	0,0*	216.3	167	154.7	89.6	91.5	112.9	97.7	236.9	264.2	308.3	0,0*	323.8	286.8	106.7	591,7*	91.9	118.1	113.8	117.4
						257.9	149.5	206.7	118.3	106.7	129.3							97.7	76.4	144.1	111	93.2	90.9							166.4	102.5	89.1	98.4	150.7	83.3							120.5	502,1*	97	143.7	116.4	130.6
204.6	230.9	273.6	177.1	254.3	307.5	265.2	162.1	161.1	118.5	122	125.4	222.5	237.9	308.5	178.5	286.7	145.3	103.7	82	133.6	113.2	107.4	131.6	280.7	313.6	316.5	241.1	242.8	217.7	119.9	163.6	80.1	100.4	153.1	102	282.3	260.4	314.9	239.3	319.6	286.8	140.2	0,0*	95.4	156.6	139.6	126.7
						79.1	181.4	110.4	132.9	156.9	127.4							150.2	87.4	157.2	138.1	99.3	122.3							115.1	83.4	123.2	119.4	88	119.3							138.3	95.4	94.3	168.9	156.6	142.6
294.7	251.5	266.6	199.1	258	386,4*	64.1	152.1	126.5	146	116.6	158.2	211.5	299.3	304.6	214.6	220.7	195.2	116.6	126.5	157.5	165.2	100.4	103.4	168.7	308.5	284.4	248.9	245.4	189.5	102.2	98.2	87	105.7	102.6	102.4	191	240.4	316.8	197.1	292.6	255.1	106.4	113.8	97	168.1	148.5	138.9
						106.9	159.6	114.4	109.6	135.5	136.1							97.3	101.1	146.7	97.3	97.5	75							78.1	101.6	79.3	111.6	107.3	109.8							149	93.3	106.3	188.4	149.9	128.8
184.7	257.2	270.1	304.3	254.8	298.1	62.7	166.8	112.4	100.9	98.4	123.1	207.8	271.1	324.5	178.1	292.4	235	132.9	83	123.6	95	93.2	93.1	259.7	303.8	316	306	207.5	197	123.7	87.8	51.6	104.6	120.8	127.5	188	244.9	319.8	214.4	356.5	283	149.5	162.1	139.2	160.4	60.2	156.5
						64.3	153.3	111.2	109.6	102.7	110.6							112.4	86.4	128.5	76.4	83.9	107.8							96.9	161.6	79.8	102.9	125.2	97.2							108.4	83.3	103.1	206.7	0,0*	190
246.7	263.9	253.6	163.4	273.6	262.1	82.3	165.6	118	109.3	101.2	130	214.3	237.3	331.5	163.8	260.6	216.5	100.8	131.2	120.8	88.4	102.2	85.8	256.1	321.4	299.7	256.2	255.8	218.8	49.7	92.3	112.5	113.1	115.6	93.9	201.9	298.8	320.7	195.4	290.5	277.4	139.6	76	141.5	192	192.2	110.2
						98.3	151	130.6	252.1	172	130.2							140.8	141.4	132.3	101.5	94.4	102							128.8	105.5	63.4	107.6	140.8	97.6							101	101	159.8	148.2	135.5	136.5
165.6	277.9	263.8	212	245.8	276	81.7	184	184.3	69.1	54.6	108.4	210.4	380,8*	338.3	165.4	113.2	304.7	97.6	88.5	135.8	98	100.2	113.2	248.7	275.2	266.1	371,3*	203	201.9	79.4	116.5	69.5	104.2	134.4	141.9	214.3	406,9*	302.8	209.7	310.8	244.5	117.4	145.5	127.8	141.6	96	123.9
						94.1	158.1	145.5	115.3	110.8	125.8							95.2	85	158.4	124.1	101.1	86.8							158.4	112.4	63.9	111.9	91.8	88.7							119.8	128.8	123.1	192.1	95.7	187.7
253	270.5	245.3	197.5	244.9	268.9	86.3	164.8	165.9	129.4	144.1	124	201.3	162.2	322.2	204	293.1	168.4	110.2	133.5	0	125.1	100.6	101.1	253.4	321.3	302.6	252.9	190	211.9	104.8	93.5	118.4	110.4	113	113.1	179.8	394,2*	345.8	203.6	322.8	263.1	124	103.5	109.2	174.2	98.6	140.5
						141	128	166.3	118.8	80.8	131.8							81	81.9	153.6	98.5	109.2	87.1							87.4	203.9	86.6	101.1	151.8	105.1							114.6	109.7	109.5	180.3	102	184.4
186.8	304.6	242.6	172.2	248	245.2	167.8	129.9	112	128.9	125.3	133.4	208.8	248	327.2	173.1	198.4	165.2	107.1	93.3	123.6	105.9	89.7	136	255.8	297.6	345.3	248.5	249.2	220.4	115.3	151.1	74.5	116.6	237	116.3	182	0,0*	346.4	220.3	312.3	294.1	100.4	102	97.2	174.8	119.4	109.4
						107.8	126.9	130.3	135.9	35,8*	226.1							102.5	102.4	125.5	145.8	108.5	97.6							135.2	93.7	64.9	99	68	111.3							104.9	102.9	105	137.9	104.5	122.5
189.5	235.6	309.9	199.8	249.2	258.4	119.4	171.6	149.6	112.6	148	127.6	205.5	232	311.5	183.3	190.4	158.2	102.1	89.3	116.1	101.9	98.8	137.9	263.5	299.7	300.9	242.9	248.5	260.8	76	105.5	69	112.8	107	103.7	189.6	163.7	346.1	207	330.5	292.9	112.4	104.5	131.8	170.6	106.3	115.3
						164.2	148.8	118.6	157	66.7	111.5							118.1	91.5	127.6	101.4	95.4	133.7							57.8	124.6	107.8	122.5	106.9	92.7							118	106.9	99.4	129	115.8	122.8
202.1	272.4	241.9	215.2	263.8	252.5	110.9	144.1	178	116.8	95.1	133.4	212.6	266.8	307.6	184.2	182.5	150.3	103.3	134.2	137.4	96.2	107.8	101.5	266.8	304.5	301	242.5	248.6	224.8	81	114.1	79.3	102.5	94.2	94.2	183.4	231.4	334.1	212	309.9	235	120.1	100.2	106.2	200.5	116.5	154.8
						93.7	161.3	161.8	98.7	74.6	121.3							104	89	220.2	112.4	98.3	86.5							118.3	117.2	93.8	116.7	91.3	119							120.8	115.2	102	188	117	140.8
181.9	292	252.8	261.5	255.4	277.7	134.3	172.8	196.4	115.8	94.1	125.4	214.8	215.3	328.1	240.7	186	186.2	115.1	89.9	126.4	110	95.5	97	288.8	312.7	311.9	228	259.8	221.8	71.3	100.4	80.3	127.8	100.5	97.8	221.8	234.3	334.6	203	316.1	263.4	164	110	104.2	152.7	116.9	108.6
						119.6	151.3	117.1	117.6	88.1	133.4							102.9	144.3	140.3	110	92.3	91.4							73.1	110.1	67	106.7	109.7	88							123.4	131.1	112.8	123.8	112.9	150.7
189.5	302.6	232.8	270.4	264.5	253.3	115.4	149.4	120.6	110.3	70.7	134.9	225.7	253.7	306.9	220.3	165	175.6	92.1	124.4	147.6	126.5	96	106.6	275.7	279.7	356.1	248	199.6	373,5*	109.5	106.2	93.4	94	83.3	104.1	206.7	214.7	334.2	203.5	315.3	288.8	123.7	104.4	126.6	137.1	118.7	96.9
						122.7	182.3	130.7	77.5	90.3	109.9							91.4	82.9	108	115.3	100	107.7							102.9	122	78.3	121.7	115.1	124.4							119.5	122.9	105.7	128.7	118.1	110.8
179.5	287.6	232	328.6	244.6	244.8	104.6	153.3	114.9	123.7	76.4	134.9	208.7	269	334.6	190.3	166.3	172.7	99.7	120.5	141.6	114.6	107.8	100.1	265.2	289.7	292.6	241.5	238.9	0,0*	80.6	101.5	85.5	117.2	148.2	98.5	304.5	200.5	317.9	203.2	322	278.3	121.1	113.3	101.6	159.7	114.2	116.9
						133.7	163.4	101.4	124.1	90	135.4							148.9	88.7	135.1	102.4	105	99.7							100.7	105.9	168.1	101.8	126.7	113.4							143	91.9	138.6	173.5	126.8	150.4
197.1	296.8	239.9	311.5	255.3	240	95	159	133.3	132.7	122.1	131.6	224.6	244.6	331.2	195.8	164.6	197.2	125.5	127.5	134.3	119.9	135.3	100	254.1	298.2	315.7	227.7	202.7	235.4	97.5	106.6	141.2	106.5	122.2	94.3	169.7	194	312.2	210	320.8	287	142.7	114.9	110	133.3	112.4	99.5
						137.6	171.1	118.8	112.7	91	127.6							113	101.4	136.1	110.6	85.1	90.4							76.9	108.8	203.2	106.2	90.5	210.1							112.1	119.6	102.6	170.2	112.3	99.6
179.9	288.7	234.4	202.1	341.8	239.3	97.1	148.9	126.7	115.4	119.4	134.5	221	233.9	291.9	190.2	166.1	172	107.5	100.4	110.7	86.6	97.6	94.9	303.6	298.1	291.9	228.1	256.9	275.7	176.8	121.6	194.2	111.5	106.4	77.7	220.8	204.1	340.6	218.7	306.7	310.4	117.3	112.6	104.7	177.9	105	147.2
						104.4	159.3	148.2	118	112.3	163.9							95	90.1	136	115.7	93.2	110.7							142.4	111.6	158.7	103.5	78.4	76.6							144.6	129.6	101.5	151.8	107.3	107.3
195.2	275.8	227.4	212.7	229.3	244	151.2	166.3	128.6	137	96.2	187.8	225.3	164	300.7	197.5	168.9	166.9	81.4	106.6	136.7	155.8	89.9	117.9	285.2	301	275.2	232.4	242.4	313.4	74	114	110.3	109.6	89.3	98.7	312.9	218	326.1	206	300.6	281.8	123.4	132.1	108.4	191.7	110.4	99.8
						101.3	147.9	107	130.4	191.5	103.9							146	91.4	130.7	86.8	89.5	86.6							119	103.2	201.4	102.7	97.5	104.9							107.9	126.7	109.9	200.2	113.6	101.2
176.4	331.8	236.6	211.3	243	257.7	117.1	156	102.5	112.1	139.6	126.8	231.4	310.5	287.7	193.8	177	280.2	107.9	90.4	161.4	96.2	96.6	96.7	276.6	355.2	286.4	223.2	215.2	298.4	90.9	116.9	195	96.2	88.9	107.9	183	208.6	348.6	203.8	304.9	260.8	158.8	108	117.2	172.1	112.6	129
						102.6	155.2	108.9	119.9	0,0*	148.7							108.4	91.3	105.1	94.7	84.5	93.9							85.4	104.3	0,0*	94.6	90.1	108.5							130.9	113.2	120.8	139.9	111.9	121.2
167.6	286.6	385,2*	207.6	311.2	257.1	105.1	146.9	128.1	123.5	261.6	179	250.8	182.2	280.3	194.3	165.2	198.1	112.1	82.2	127.2	72.3	100.5	102.6	273.6	282.5	273.6	266.1	301.1	298.4	119.6	101.6	176.9	112.6	112.4	93	226.8	212.8	303.3	222.8	315.3	335.3	129.4	125.1	113	114.7	111.4	107.2
						135	151	162.9	128	110.6	139.8							113	102.5	143.2	94.9	90.7	107.2							127.4	97	0,0*	135.7	106.8	97.1							116.7	111.9	106.3	161.1	93.8	181.4
195.8	224.1	223.6	218.2	415,7*	219.6	102.4	166.7	102.2	113.5	114.5	177.5	207.6	267.3	300.9	226.2	175.3	121.1	111.6	102.2	79.2	108.8	108.5	101	296.6	319.8	293.3	241.3	286.3	309.3	95.6	110.2	74.2	192.8	102	93.9	221.4	220.1	353.3	222	318.5	270.7	126.1	132.8	103.5	191	108.9	165.9
						105.2	183.4	109.3	123	94.7	195.9							117.4	85.5	138.3	119.6	97.2	99.1							161	101.2	63.2	157.8	102.2	144.4							129	104.1	108.8	152.6	97	436,2*
196.1	311.1	259	185.7	0,0*	237.4	120.1	176.6	110.3	115.9	88.2	130.6	203.8	299.9	304.8	207.7	168.4	167.4	113.3	130.7	143.8	114.7	90.8	101.1	256	301.1	270.8	236.3	228.1	299.6	91.1	108.1	72.3	92	168.5	98	217.6	201.3	328.3	209.1	310.1	276.1	83.7	119	117	204.7	103.3	101
						102.8	167.2	128.1	92.7	86	138.8							92.6	142.8	192.2	99.9	103.1	108.3							127	107.9	116	105.6	121.2	101.1							123.9	155.4	93.7	103.1	106.5	94.3
289.5	285.9	240.9	188.9	195.9	239.7	145.7	155.4	103.2	126.1	92.6	146.7	211.8	235.8	300.6	193	186.9	247	110	90.4	134.3	160.6	101.3	99.4	316.8	295.1	381,3*	229.8	72.2	290.9	68.5	105.9	70.9	99.6	85.5	86.3	170.8	215.9	400,6*	237.2	338.2	284.6	116.6	108.2	40.9	150.2	99.3	174
						101.6	148.8	142.3	127.3	98.5	178.1							133.1	123.1	140.8	103.4	100.7	95.8							70.6	101.1	117	107.1	93.7	95.9							147.7	105.9	112.8	181.6	103.8	87.5
212.8	311.7	244.6	197.1	189.2	241.5	85.4	163.5	97.8	120.9	100.2	154.6	207.3	198.5	287.2	197.1	173.7	178	152.5	88	141.9	85.3	131.8	163.4	260.1	287.6	285.4	241.3	254.8	326.7	100.2	114.4	79.7	97.5	97.2	103.3	222.6	202.9	321.5	212.1	286.9	298.5	97.8	174.5	115.2	147.2	116.6	149.8
						105.9	148.6	152.1	115.1	88.6	156.3							116.5	101.6	103.7	101.8	95.9	101.4							112.5	97.1	100.4	107.3	94.9	109.5							152.1	110.8	116	186.3	103.9	91.4
211.5	305.8	257	175.3	189.4	234.6	150.7	171.8	135.6	120.8	86.3	155.5	206.8	248.2	311.7	195.1	189.2	186.8	142.5	91.6	132.2	127	105.4	106.1	289.4	277.3	257.8	219.3	189.5	307.6	91	99.9	69.8	110.3	102.4	108.2	219.5	196.8	316.8	240.6	325.2	247.9	178.2	120.4	136.3	152.6	105.4	192.1
						95.5	134.9	114.6	103.9	84.9	163.1							124.3	138.4	129	98.4	99.7	85.3							87.9	102.5	168.4	120.8	102.6	103.2							112.5	97.5	111.9	159.5	108.5	100.5
208	319.9	244.4	274.9	217.1	263.9	99.6	157.3	112.7	94.9	92.4	0,0*	211.6	253.4	321.1	193	207.4	161.5	86.9	123.3	123.3	70.8	93.5	100.3	260.1	263.7	292.8	199.1	169.8	335.2	73.3	104.1	106.1	113.7	76.8	94.7	368,6*	203.2	350.1	266.7	311.1	336.3	111.3	116.5	112.9	171.1	102.4	88.6
						97.2	158.4	101.3	120.2	96.1	0,0*							94.2	129.6	132.7	93.5	91.4	97.3							107.6	169.6	85.4	109.6	109.2	98.8							126.4	120.4	109.8	151.5	101.8	101.8
212.9	311.1	233.5	186.4	197.1	215.7	102.8	147.2	108.4	180.5	89.5	90.9	210.6	265.1	320.4	218.1	175.3	163.4	124.7	94.5	127.1	107.6	97.9	134.1	315.9	108.7	326.5	131.4	184.5	241.2	115.4	137.2	248.6	100.1	93.1	88	177.5	236.7	292.5	242.1	307.9	214.1	121	127.2	134.2	176.7	92.5	97.1
						94	158.3	106.3	125	95	83.4							94.6	114.2	126.4	166.8	78.3	142.3							126.9	87.2	244.6	114.2	94.8	89.9							134.3	117	135.2	169.7	108.4	113.7
165.4	278.1	231.1	176.9	199.7	233.2	101.9	170.3	122.3	107.7	114.2	0,0*	219.6	244.8	301.3	196.9	220.3	199.6	102.1	162.1	127.9	111.3	107.9	140.3	261.2	80.3	282.9	186.5	163.6	294.8	140.3	124.6	72.1	149.8	91.9	98.8	227.4	360,9*	307.7	268.9	350.6	200.6	132.2	145.9	93	141.1	94.2	106.4
						117.3	138.7	120.7	110.8	86.9	72.8							179.3	90.8	79.1	111.5	101.7	141.2							92.7	92.7	78.2	105.8	95.3	96.1							132.6	161.2	92.8	186	105	126.3
230.4	300.1	244.2	238.2	205.7	236.8	102.8	156.2	112.5	126.3	85.8	0,0*	219.5	245.1	342.4	200.5	189.7	208.9	142.3	134.6	125	73.6	97.4	99.8	303	191.7	323.8	193.3	155.3	283.6	72.1	105	80.3	109.9	101.2	105	228.5	221.7	330.7	241.3	280.6	285	137.4	121.5	106.3	159.4	105.2	116.1
						138.5	145.7	116.2	103.3	89.8	193.1							150.3	100.7	203.3	126.9	94.3	97							87.9	113.3	77.4	126.3	172.2	110.6							129.7	121.8	117.8	167.7	103.9	124.8
228.4	319.4	244.7	175	185.5	241.4	148	147.2	104.6	178.1	127.1	0,0*	227.3	253.4	219.3	182.6	197.4	179.2	80.7	83.2	127.3	109.4	82.4	173.2	266.1	266.4	275.7	198.8	168.8	0,0*	85.7	111	122.7	112.8	99.7	116.9	234.1	261	304.9	252.9	294.6	263.3	175.2	121.9	120.5	212.3	111.5	111.3
						146.9	149.8	109.6	116.7	96.1	162.4							88.5	126.6	135.8	111.3	97.6	103.8							122.5	103.5	94.7	94.5	87.8	101.2							136.8	114.8	127.1	165.8	96.4	116.7
217.2	268.7	239.5	165.5	181	240.9	136.1	151.1	105.4	108.9	157.7	36	276.1	209.5	295.4	191.4	203.8	165.5	85.7	125.9	132.8	119	98.8	146.9	274.9	200.8	242.7	202.6	164.8	187.2	128	112.3	87.7	176.7	94	101	237.7	253.6	317.3	256.9	318.4	254.4	152.9	120.3	111.2	146	97.1	114.9
						142.2	145.3	107.9	129.7	120.6	69.9							131	91.9	126.2	114.3	97.1	76.8							110.2	107	73.2	112	89.2	97.8							128.1	120.5	108.9	172.5	97	214.7
203.7	309.1	231	233.3	189	257.4	195.9	147.1	124.3	138.6	73.5	0,0*	204.5	173.3	298.8	172.1	202.4	162.4	173.2	97.7	130.1	110.1	99.3	144.2	284.3	226.1	252.4	207.3	192	196.6	167.1	100.4	95.9	88.7	95.4	96.2	357.1	228.6	282.2	259.7	318.4	312.3	161.9	107.7	117.9	179.8	93	94.8
						121	158.6	125.6	128.4	96	41							139.7	144.3	128.4	102.7	78.9	104.5							82.3	90.8	82.7	132.6	90.9	104.3							168	112.8	73.5	204.5	102.5	139.9
165	294.5	213.2	175	196.7	255	245	147.9	118.4	121.8	80.4	135.1	206.8	183.7	298.7	187.6	170.2	172.9	90.5	121.8	126.9	100.6	93.7	145.6	246.4	257.6	283.3	198.7	199.5	184.9	89.5	118.2	81.4	149.8	94.3	119.5	248.7	230.7	305	255.4	299.9	247.7	175.8	123.7	139.2	164	98.8	128.2
							152.5	108.3	126.5	142.5	102.1							93.3	139.8	105.6	118.8	119.6	107.9							94	99.2	87.2	107.2	135.8	107.7							160.1	129.2	121.4	160.3	99.2	115.7
215.7	265	319.9	312.1	194.8	302.3	108.5	133.9	107.2	124.9	472,6*	95.8	205.1	209.8	287.9	173.8	176	167.9	107.1	104.9	124.6	111.4	0,0*	141	293.1	251.6	357.8	236.6	168.7	209.2	90.1	62.1	94.2	148.1	88.9	91.8	274.8	215.8	288.3	261.7	291.3	289.6	135.8	113	113	152.7	98.7	107.2
						217.9	150.5	118.7	157.1	104.9	98.2							101.2	0,0*	134.6	112.1	93.7	99							90.4	118	97.9	107	94.9	102.4							133.1	151.9	116.8	196.4	100.6	107
156.1	303.5	257.5	171.3	173.7	212.7	169.2	156.3	116.6	113.5	97.6	98.5	217.4	217	207.3	182.7	196.8	181.4	109.4	131.9	135.5	70.5	106.9	140.8	269.4	257	233.2	204.3	154.9	186.8	90.3	110.7	83.9	101.1	100.6	92.4	335.3	398,8*	306	243.6	253.7	407,9*	158.3	117	123.5	171.6	103.3	98.9
						144.8	161.3	149.6	157.3	132.5	96							104.2	113.3	130	107.1	113	164.5							94	161.1	91.9	107.7	132.3	123.4							176.9	137.6	110.1	184.4	107	93.9
210.9	324.9	293.3	234.8	194.9	215	168.2	161.3	132.7	123.1	91.8	94.8	269.4	217.5	308.3	214.9	178.4	217.3	92	107.6	128.3	114.4	87.4	93.1	295.6	238.4	243.7	207.8	187.8	210	118	110.9	73	146.9	100.7	85.1	402,5*	184.8	313.7	238.1	273.3	229.4	166.6	129.8	122	169.7	99.6	106.1
						176.7	148.9	239.9	113.3	111.3	89.1							95.4	60	194.7	113.3	95.9	98.1							97.1	106.1	132.8	131.9	127.2	92.2							129.8	170.2	145.9	133.6	108	112.5
229.9	318.2	252.1	208	199.6	214.8	173.8	159.9	180.4	121.9	86.1	96.5	226.7	198.4	310.8	184.7	187.2	206.7	112.8	85.2	368,5*	90.1	96.7	77.3	312.1	257.8	297.4	216.1	138.2	192.9	124.7	80.8	94.3	171.1	96.5	95.2	267.8	343.3	289.6	237.7	289.2	247.7	149.9	90.1	167.5	142.5	104.2	94
						149.3	151	162.3	136.7	80.4	96.4							139.3	70.6	264.3	112.6	114.4	107							83.2	108.3	99.3	118.3	104.8	111.6							157	116.5	111	151	104.6	107.5
231.9	312.8	253	202	197.5	225.5	160.9	163.1	100.3	134.3	249.7	-8,1*	203.2	209.6	305.1	213	192.8	249.7	106	90.3	134.6	120.7	142.8	103.7	288.4	245	259.2	227	152.2	211.6	126.7	106.6	97.3	99.8	84.7	93.9	238	432,3*	277.8	255.3	313	282.6	140.6	163.6	94.6	139.4	91	110.6
						140.5	152.3	152.1	122	354,9*	95.4							101.1	54.2	136.2	113.7	95.1	106.6							123.8	104.7	106	95.8	80.9	88.5							139.6	207.7	112.2	145.6	91.5	109
238.4	313.8	228.9	205.7	191.5	225.9	134.5	174.4	120	135.1	394,4*	98.7	205.3	207.9	309.1	215.6	183	215.1	104.7	114.4	122.8	119.2	86.6	121.2	325.3	254.9	380,6*	205.3	277	210.6	128.4	195.3	86.8	139.2	111.8	98.7	239.8	307.4	304.9	254.9	257.6	295.2	169.8	118.2	111.3	119.7	98.9	99.9
						154.9	156.8	144	153.3	417,8*	95.8							98.4	71.5	139.5	99.3	93.6	134							131.7	94.3	97.6	106.5	100.2	84.6							125	158.7	116.2	161.5	103.7	93.7
212.6	318.1	313.8	172.1	194	226.7	131.7	173.9	106.2	120.6	0,0*	97.4	255.3	204.3	296.6	217	191.5	224.3	102.3	74.9	132.2	117.3	100	100.9	238.6	247	261.9	211.8	160.6	265.5	97.8	96.9	104.5	114.3	81.7	108.1	366,6*	397,6*	300.3	240.6	304	290.9	146.5	134.8	114.1	191.1	101.6	110.2
						161.6	150.1	96.2	134.2	67.1	104.7							124.8	79.8	239.7	83.9	101.6	97.8							97	202.5	96.5	187.2	94.7	122.7							140.3	158.3	150.5	136.2	203.4	135.4
224.7	345.8	234.9	186.9	230.2	211.2	183.7	172.5	102.5	103.8	76.1	90.4	224.6	206.5	244.7	249.2	188.5	230.5	88.5	77	197.4	99.5	93.3	120.5	266	246.7	280.1	204.8	210.6	207.3	86.1	90.2	109.2	77.3	83.4	98	219	362,8*	311.3	269	315.1	217.6	134.2	114.3	86.2	181.6	133.4	127.5
						153.2	170.2	110	141.3	98.9	88.5							120.1	83.3	117	117.3	93.1	103.1							71.2	170.6	100.2	76.7	68.1	93.6							167.7	131.4	128.5	109.4	106.6	103.3
149.5	296.5	260.6	187.9	160	219.5	151.5	149.8	134.4	116.7	89.7	95.6	196.2	230.2	185.2	224	196.6	183	94.5	71	130.8	104	92.7	108.1	259.6	256.1	300.7	222.5	210.2	212.3	82.6	69.5	106.3	91.5	121.7	100.5	254.8	211.9	313.9	233.6	329.8	233.5	148.3	117.3	117.8	144.9	107.6	114.8
						140.8	150.8	125.7	129.5	93.6	103.9							171.6	102.1	139.7	109.7	84.4	104.1							80.4	148.9	105.7	114.6	83.6	91.4							167.5	135.4	103.8	154.4	123.6	108.8
230.4	293.2	352.7	283.7	179.7	219.5	165	159.3	146.6	118.9	134.8	109.6	212.1	212.4	30,9*	269.2	217.9	204	125.1	76.4	186.4	146.6	94.5	107.2	292.9	259	301.5	280.4	198.8	215.8	157.5	239.3	88.6	109.4	87.9	98.1	307.1	410,4*	302.7	265.1	337.8	271.5	162.7	126.6	114.3	107.4	150.3	140.3
						159.4	173.1	172.1	109.9	136.4	94.7							119.1	76.9	148.9	105.1	98.7	97.1							137.3	0,0*	94.3	96.6	95.3	88.1							157.8	125.1	112.3	168	124.1	97.3
232.6	432,5*	0,0*	291	215.3	219	160.4	174.9	118.8	118.4	94.1	95.2	207	259.6	118.4	199.3	189.5	204.4	101.6	87	144.4	119.1	92.3	132.2	280.3	250.7	280.2	216.9	244.1	226.9	0,0*	95.4	88	133.9	93.4	95	260.5	203.7	306.6	237.6	290.2	297	98.5	146.3	115.8	154.6	119	112.4
						184.5	161.8	117.9	118.1	93.6	92.2							109.9	78.2	144.9	102.4	97.4	101.7							119.6	109.5	116.9	117.7	95.2	101.1							164.2	155.6	97.6	189.5	119.8	111.3
224.6	299.6	258	193.8	204.6	226.2	192.2	151.8	107.7	112.1	90.9	100.8	217.3	227.8	194.2	241.2	195.6	202.6	143.1	131.4	138.8	128.5	103.5	90.6	276.2	256.4	274.6	213.2	210.7	203.7	171.3	144.4	95.7	91	90.4	105.2	294.5	222.4	324.7	256.6	321.8	398,5*	182.7	146.7	96.6	173	128.8	105.5
						134.5	164.2	106.8	122.6	95.1	97.6							114.6	85.3	147.8	108.8	110	112.1							146.8	131.7	91.7	224.1	86.5	91.9							156.9	137.3	129.8	180.2	131.5	103
164.2	278.2	286.3	228.4	217.4	231	121.3	149.8	121.4	114.3	102.3	97.8	205	209.7	274.7	230.9	216.4	214.7	114.1	179.2	143.6	92.5	99.5	133.8	260.8	262	285.3	219.2	213	223.2	135.7	69.8	80.3	164.8	81.2	95.5	260.2	352.3	318.2	255.5	303.4	272.9	147.3	205.7	131.1	260.2	131.4	101.3
						181.8	162	250.2	107.2	95.7	94.4							92.7	82	144.5	75.2	94.6	94.5							115.9	106.8	130	101.7	170.1	82.4							180.7	118	99.2	168	121.4	109.8
240.8	311.2	297.1	191.8	195.8	237.1	119.3	141.9	157.7	104.7	89.8	90.6	244.8	224.5	294.1	244.3	208.5	210	123.3	143.2	239	126	187.8	100.3	282	251.2	257.8	213.2	198.3	218.1	188.5	169.6	90.5	110.4	104.5	87.9	254.5	241.1	348.3	211.1	345.2	0,0*	165.8	128.7	105.2	164.5	120.3	105.8
						120.1	151	284,9*	0,0*	103.3	89.4							104.7	100.3	176.8	123.3	99.7	108.1							123.6	64.3	98.8	126.1	94.2	105.3							145.7	125.5	115.3	183.3	117.4	105.2
164	311.6	311.9	185.5	203.1	227.6	249.6	154.7	132.5	0,0*	107.3	87.7	238.4	229.1	300.7	229.3	228	213.3	101.2	117.1	139.4	116.2	74	109.2	258.4	261	258.9	219.1	213.1	251.9	84.6	85.8	103.1	122	105.7	103.4	297.2	224.7	314.7	250	261.5	199	159.6	95	114.7	204.8	110	95.6
						175.6	165.8	94.9	72.9	101	91.3							120.3	54.8	144.3	103.4	79.3	135.4							138.6	148.4	111.3	121.7	100.9	102.9							137.9	150.1	102	222.9	117.9	111.7
237.1	335.2	287.8	205.7	219.5	228.7	108.2	155	217.6	81.3	116.5	92.5	199.5	231.6	304.6	202.8	225.9	213.3	116.6	119.2	136.8	79.8	88.3	147.7	314.7	259.9	263.1	201.9	282	187.8	71.4	116.2	98.5	132.8	110.2	98.1	290.8	212	306	278.7	291	233.5	138.6	110.8	108.8	222.6	114.8	99.1
						161.5	149.6	0,0*	148.8	91.8	81.7							123	91.4	143.3	126.8	90.6	93.7							166.1	125.3	101	113.9	100.3	107.2							143.2	123.5	113	165.3	116.1	96.8
316.4	215.1	280.2	197.4	205	231.3	158.5	156.5	249.5	103	101.6	119.4	204.8	239.5	290.5	199.5	202.7	289.1	116.7	88.7	137.5	106.8	94.3	151.7	262.1	250.5	243.6	207.9	262.4	198.1	90.8	104.4	96	105.2	94.6	87.2	318.4	269.9	305.4	232.5	293.5	268.8	131.8	142.8	108.5	161.8	119.3	99.9
						163.2	212.1	0,0*	92.3	95.8	86.1							141.8	95.3	132.3	99.7	90.6	103.5							119.3	142	77.3	116.1	115.1	66.8							174.5	113.7	140.6	181	114.2	95.7
201.2	300	279.8	183.9	218.5	227.2	202.4	133.9	0,0*	95.4	134.2	85.9	193.8	228.5	284.5	230.3	206.3	208.4	98.2	86.3	134.2	126.9	93.6	103.6	297.7	252.8	303.7	209	250.6	234.1	137.2	121.6	94.1	115	182.4	112	262.9	163.7	293.4	253.5	281.7	242.1	148	174.4	115.4	169.9	112.1	102.2
						139.1	155.5	82.8	88.4	93.9	114.1							93.4	132.8	122.1	105.7	94.4	99.7							105.6	108.8	93.7	117.6	158.1	88.9							142.5	205.9	64.6	-24,8*	147	100.5
254.5	269.4	265	193.3	209.4	230.3	217.7	152.7	99.7	105.5	186.5	97.4	240.3	248.6	295	216.2	237.1	233.9	106.9	111.5	139.1	111.8	106.6	0,0*	294.3	253.4	240.7	208.7	214.4	233.6	175.7	117.4	97.4	110	106.6	116	247.4	319.2	302.9	236.8	293	245.8	170.4	166.5	112.7	244.9	105.1	117.8
						144.7	148.3	96.3	100	522,1*	95.8							137.5	85.1	131.3	122.5	130	126.1							151.2	112.2	102.5	107.1	108	137.9							138.6	128.3	79.8	192.2	110.3	111.5
153	283.8	284.1	190.3	217.7	239	107.7	180.1	99.6	89.6	481,6*	110.1	194.8	236.2	283.9	249.2	245	212.7	137.3	89.4	131.7	79.1	83.7	92.9	277.1	254.7	258.7	191.1	250.6	229.3	128.5	130.3	94.4	120.6	127.4	121.8	407,3*	400,1*	305.2	259	284	251.8	123.3	146.2	113.4	166	116.6	102.4
						135.4	179.3	153.1	77.4	0,0*	108.4							114.4	79.5	121.7	117.7	88.9	93.8							145.4	134	89.9	125.1	132.9	99.5							165.5	143.4	99.6	229.7	108.2	105.8
201.1	257.5	301.3	176.6	202.6	230.7	141.7	194.7	106.2	93.7	72.7	105	198.2	272.7	287.4	215	235.3	213.3	143.3	92.7	133.4	136.4	79.3	100.5	285.5	247.2	254.4	183.8	190.9	229.3	86.7	129.8	92.7	106.3	89.2	73.1	257.2	391,6*	307.3	248.6	309.6	271.5	148.2	117.4	106.2	151.6	100.8	107
						145.6	145.5	115.2	97.8	166.4	118.1							193.6	93.8	117.4	95.3	68.9	99.6							163.4	115.7	99.8	110.7	102.9	99.6							183.5	121.5	122.3	86.6	105.7	102
170.6	295.5	260.6	278.7	258	240.9	150	161.9	146.1	81.4	107.3	101.4	203.5	258	290.3	205.8	316.6	204.1	140.4	101.4	132.8	110.4	98.8	96.5	281.4	249	288.5	163.3	264.3	202.6	94.9	127.2	107.8	105	81.8	112.8	268.4	213.7	271.3	244.5	292.8	225.3	175.5	219.1	139.7	67.7	103.9	103.1
						163.5	179.1	155.8	98.1	100.6	176.6							120.1	86.9	238.5	82.5	101.6	109.3							102.3	118.3	101.9	106.1	85.6	95.6							166.4	151.7	108.4	50	109.2	98.3
226.3	273.5	266	269.5	202.5	226.8	174.2	175.1	112.4	95.8	90.7	125.3	192.3	242.9	288.4	214	207.3	246.6	106.8	78.8	125.6	101	86	112.7	289.7	254.9	104.8	198	230.9	326.8	128.4	123.3	105.2	96.4	92.1	105.7	287.8	224.9	240.8	228.6	336.3	219.1	159.1	140.6	106.3	172	113.7	99
						288,5*	148.8	149.8	87.8	79.9	109.1							120.9	83.7	125.1	123.1	106.4	104.9							89.1	121.8	102.5	95.1	89.4	97.3							143.5	137.5	99.8	128.7	131.8	104.7
364,8*	300.7	255.5	181.8	207.1	233.8	104.3	169	109.5	93.2	86.9	118.3	198.7	272.6	292.4	208.9	231.9	198.6	111.5	96.3	119.7	92.5	106.3	100.4	300.5	253.2	265.2	197.3	279.5	228	95.1	122.1	108.2	89.2	111.4	96	270	224.1	345	262	180.7	245.3	181.6	199.1	100.8	117.1	112.1	93.9
						182.3	162.7	158.4	103.3	90	90.8							124.4	69.5	125.5	116.3	96.1	137.6							99.5	117.3	91.4	100.6	0,0*	96.6							170.1	207.7	159.5	99.9	113	91.6
201.5	322.9	284.6	192.4	214.2	224.9	72	157.4	133.6	135.6	0,0*	155.5	198.6	249.6	285.5	224.1	291.3	218.8	105.8	191.2	122.2	110.6	85.3	118.1	279	229.6	319.6	185.3	350.3	235.3	143.2	109.9	92.5	138.3	92.2	104.7	278	201.3	363,9*	252.3	264.4	233.7	118.7	164.7	115.8	128.7	99.6	101.4
						74.1	166.1	132.2	87.2	64.2	91.5							123.2	77.5	137.3	121.1	99.2	88.8							98.5	134.1	91.7	120.1	100.1	105.7							151.7	192.3	88.6	124.8	117.4	95.6
324.9	286	258.2	229.6	209.3	220.4	172.7	154.5	107	79.5	93.4	98.1	220.4	261.4	293.1	213.6	246.7	201.2	182.6	81.6	133	191.6	112.9	107.2	302	243.1	269.5	168.8	205.4	333.3	135	125.8	107.3	198.9	116.7	116.2	333	225.5	273.7	235.6	320.1	257.6	182.3	142.7	110.6	134.9	108.8	99.5
						196.6	165.9	95.8	89.2	122.6	96.7							109.7	92.2	122.3	105.4	92.5	134.9							113.7	119.9	0,0*	192	109.9	85.2							150.2	159.7	99.8	104.6	103.1	94.3
204.5	275.9	240.5	209.4	207	237.9	76.9	171.6	125.1	92.6	102.8	140.1	198.4	94.1	286.3	0,0*	246.4	211.1	117.1	86.8	122	105.8	102.9	107.4	300	241.5	289.5	182	192.3	278.4	95.2	116.6	168.7	121.3	98.4	78.3	268.3	362,7*	332.9	238.8	298.9	258.5	178.8	162.7	104.6	88.6	176.5	78
						84.1	151.3	108	90.8	103.6	129.8							142.9	88.4	117	95.6	103.7	120.7							243.8	143	98.8	113.9	121.9	86.8							146	154.8	136.5	123.1	103.1	114.4
333.5	281.5	247.4	197.7	223.3	239.2	174.5	169	131.4	88.9	145.9	96.1	226	361,3*	300.6	213.3	218.4	211.2	119.9	126.7	128.4	113.6	109.2	126.1	276.8	229.4	289.2	178.7	240.6	291.3	117	184.1	89	101.4	103.8	81	249.8	235.9	315.2	273.5	322.1	246.1	149.3	192.1	126.4	101.3	107.3	109.4
						213.4	159	147.2	83.7	113.5	108.3							144.2	76.4	121.6	120.2	116.9	122.6							96.7	105	80.8	142.7	113.5	107.8							149.7	165.7	105.7	158.7	132.1	89.8
321.7	320.3	251.8	188	225.2	236.2	176.4	156	147.9	92	89.8	98.3	206.1	308.3	298.9	218	198.3	194.2	114.8	93	120	95	393,7*	101	311.1	241.4	266.3	165.8	81.5	290.3	121.5	113.9	97.5	119.1	98.4	98.3	323.4	257.7	298.8	228.9	322.5	258.7	156.8	149.8	154.7	103.4	110.9	75.8
						219.7	159.6	141.1	93.6	85.4	124.3							112.5	97.6	0,0*	107.8	86.7	105.7							167.7	125.7	102.1	99.1	187.6	51.5							162.7	198.6	130.9	99.8	104.1	113.2
202.5	293.7	227.1	270.9	237.3	245.3	282,1*	155.5	116.6	81.1	106	104.9	208.7	279.9	319.6	188.7	206.3	203.1	111.1	83	0,0*	94.2	101.5	112.4	282.7	234.9	281.4	151.2	170.6	275.2	88.7	122.4	91.3	105	121.9	88.3	264.8	184.5	294.9	238.1	326	242.7	209.6	169.7	315,6*	115	108.8	98.7
						223.6	159.9	141.2	97.4	72.2	106.3							114	81.7	118.8	120.1	92.3	101.4							96.6	111.6	98.7	102.6	93.5	114.7							137.3	196.8	124.8	110.8	113.8	104.3
165.6	301.6	253.2	208.5	236.6	241.5	161.4	162.1	104	84	97.4	100.1	212.7	259.4	304.1	207.2	212.1	202.7	113.6	98.1	130.8	89.2	91.1	84.2	351	244.5	0,0*	270.8	187.1	247.5	91.1	112.8	95.6	103	90	111.2	258.9	222.6	294.4	246.8	324.7	226.2	167.6	159.8	104.5	75.9	105.4	119.5
						211.5	157.9	116	90.3	104.6	144.4							101.8	154.4	129.2	100.3	92.1	147							136	99.3	103.8	104.8	125.6	123.8							163.9	135.8	119.9	105.4	101	128.1
270.5	295.4	245.7	164.1	212.6	239.3	197.2	125.4	160.7	83.3	99.8	100.4	224.9	257.6	325.8	207.8	230.8	195.7	175.7	77	133.6	88	93	109.2	290.2	224.9	147.5	215.3	191	296	138.7	103.7	98.2	102.3	103.5	107.3	273.7	213.2	277.3	238.5	325.1	255.9	165.4	158.2	120.7	124.8	86.5	211.1
						211.3	84.7	155.4	85.3	106.8	105.2							153.1	120.2	134.2	110.1	102.5	112.4							91.9	113.8	96.8	99.3	80.1	100.1							136.1	174.8	103.4	111.4	166.3	78.8
202.4	267.4	233.3	214.3	229.2	253.8	195.7	169.1	116	90.3	90.7	105.2	233.3	242.4	295.8	183.1	225.4	206.3	135.4	77.4	135.2	117	93.4	106.1	281.3	243	278.3	222.5	143.5	181.7	148	116.7	161.7	99.6	84	108.7	333.9	225.7	323.4	253.2	332.2	246.1	136	170.5	199.7	83.7	101.4	89
						205.5	196.6	104.5	166.5	83	99.4							132.4	76.6	132.2	105.7	84.8	88.5							75	144.2	86.7	121.5	97.1	86							135.9	174.1	116	106.7	100.3	150.4
239.3	263.8	247.8	179.2	240.7	250.7	182.5	181	118.6	285,4*	113.1	99.3	228.6	246.5	284.5	222.7	240	210.4	133.4	83.2	123.4	119.2	97.3	89.1	292.3	233.9	175.1	214.6	166.7	280.1	71	124.6	135.4	93.1	94	117.7	247.8	303.1	262.6	264.8	318.5	241.9	171	221.2	110.7	83.7	104.1	94.7
						212.9	199	107.3	101.3	97.8	89.4							108.9	100.4	129.2	100	100.4	107.7							63.4	116.2	106.9	95.9	75.8	106.6							133.6	131.1	112.5	83	91.9	91
269.3	269.4	252.2	174.5	260.9	237.4	179.6	207.9	114	216.7	94.2	89.1	214.7	251.9	294.9	210	243.2	201.5	99	117.9	163.6	97.8	105	105.9	221.9	235.3	199.6	220.6	197.9	267.7	147.8	108.7	104.9	86.7	86.5	116.4	214.4	163.9	303.6	239.5	310.1	259.7	103.8	192.9	118.8	104	108.6	88.2
						153.4	177.2	147.8	195.4	104.2	101.7							137.2	160.9	273,0*	97.9	98.5	111.3							167.3	112.1	111.3	82.8	89	110.8							118.2	212.1	115.3	108.4	93.9	124
227.4	304.1	265.7	241.5	250.1	244.3	174.4	171.8	126.5	0,0*	85.5	99	224	239.7	305.9	195.3	211.8	209.2	92.2	71.6	133.2	142.8	105.1	124	294	227.6	187.1	215.4	216.4	239.9	123.8	113.3	110.2	115.3	75.2	100.9	253.4	462,7*	310.3	243.2	349.1	304.9	82.5	169.9	114.7	91.4	144	104.1
						162.9	156.4	183.1	0,0*	112.2	108.6							141.1	87.6	139.2	85	98.4	107.1							114.9	96.7	104.1	120.3	92	77.2							129.3	171	117.6	112.1	111.4	127.7
176.2	302.8	259.6	185.9	252.4	234.5	139.6	157.6	129.9	118	80.3	108.2	221.1	246.1	286.9	204.7	224.9	218.9	150.9	109.6	144	186.2	85.5	104.7	263.4	249.7	194.2	205.2	209.7	247.5	120.1	129.1	108	101.1	89	122.7	120.2	200	318.9	255.1	358.4	232.1	139.8	168.4	111.1	104.2	108.3	116.1
						159	204.8	112.2	58.7	100.7	109.9							272,8*	130.4	143.1	123.3	91.5	160.8							104.2	146.5	99.8	112.6	78	128.1							144.3	170.9	116.4	85.7	191.2	132.4
226.5	289.7	246.1	215.3	243.9	258.7	193.7	134.7	109.9	58.5	93.1	101.7	206.3	323.3	318.4	267.1	212.9	205.9	137.6	87.6	93.5	78	77.5	108.3	136.4	232.8	193.1	209.6	210.9	291	96.7	116.7	155.2	123.7	91.8	121.7	214.3	91.6	346	287.4	334.6	256.2	147.6	174.8	110.4	127.2	110.3	129
						162.9	240.7	120.7	62.4	138.1	116.5							60.7	82.1	125.3	90.3	95.6	103.8							80.4	99.5	105.1	112.7	95.2	122.8							144.4	161.2	94.1	150.8	113.2	123.2
217.2	287.7	275.6	201.2	256.9	262.5	145.3	239.8	131	58	70.3	104.5	209.7	269.1	311.4	228.6	220.3	208.8	0,0*	80.2	138.5	92.5	125	101.6	181.8	234.7	194.1	208.5	208	297	137.7	96.7	110.6	112.6	94.2	114.8	207.1	135.8	292.4	231.9	357.1	266.7	130.2	178.8	96.3	89.9	111.8	114.9
						139.4	168.5	118.1	69.9	79.2	104							105.5	95.9	149.3	98.1	91.5	116.5							109.2	103.6	113	100.7	99.1	105.3							144.8	131.6	109.4	103.5	95.1	115.5
348.8	269.8	278.2	192.5	237.2	266.2	144.3	182.8	161.7	67.5	139.2	116.8	202.1	278	313.4	319.7	345.4	200.3	114.7	75.6	130.3	107	96	98.7	352.6	230.2	156.8	210.2	363,6*	291.1	100.3	126.3	109.5	103.9	197.3	103.2	188.9	281.5	285.3	260.7	374,7*	250.3	147.6	142.7	115.4	124.9	211.8	124.7
						142.7	165.2	130.7	65.7	101	103.3							66.5	89.6	139.5	84.2	80.6	106.8							127	101.2	110.2	107.8	103.4	101.9							140.5	169.3	113.8	89.7	123	120.9
125.7	314.3	290.7	219.8	240.2	276.1	117.3	158.8	190.3	118.3	86.2	93.6	199.6	247.4	300.2	0,0*	273.7	209.9	75.3	92.8	131.4	105.8	97.8	105.6	0,0*	230.6	206	244.9	273.2	228	83.2	153.7	100.3	74	108.7	109.1	180.9	163.2	256.8	263.6	346	248.1	139	201.2	101.3	104.3	97.4	112.6
						127	176.2	142.9	59	97.7	109							84.8	107.1	131.9	102.4	91.5	112							82.6	123.2	102.5	126.5	107	87.3							112.9	149.4	111.6	120.2	95.2	117.6
174.7	304.7	290	139.9	258.8	257	142.3	162.5	120.4	76.6	195.8	137.9	196.9	223.5	299.6	194.5	314.4	200	94.3	82.1	0,0*	105.9	90.7	106.3	154.4	229	195.6	282.2	279.8	234.8	103.1	117.3	101.8	100	93.6	109.8	229.8	169.2	464,7*	274.6	361,8*	247.9	170.6	152.6	111.4	74.3	117.2	128.9
						166.7	151.9	155.3	86.9	119.5	83.8							129.9	126.4	95.9	110.8	91.4	104.4							102.6	115.6	109.2	85.6	107.7	110.9							147.3	215.8	105.7	156.8	168	130.6
184.3	295	256	271.1	261.3	264.1	138.9	167.5	122.9	91.6	118.8	125.4	199.8	217.7	366,0*	0,0*	205.9	209	74.2	100.2	144.6	105.8	103.7	112.5	103.1	237.9	189.5	293.3	249.4	160.3	95.9	110.2	121.5	80.1	149.4	145.8	143.1	157.5	287.5	238.8	304.9	231.7	134.4	192.4	115.6	130.5	133.5	109
						163.8	165.7	131.1	93.3	140.1	103.9							189.3	87.4	150.3	155	91.1	112.3							107.6	120.5	107.1	88.2	100.8	108.9							124.8	180.1	101.9	231.5	101.3	121
186.7	278.2	263.3	172.9	243.3	254.1	216.5	152.8	152.3	92.3	91.7	114.6	212.6	221.5	313.8	187.3	304.8	199.3	143.8	90.5	153.8	88.8	92.4	156.7	255.9	242.5	195.8	292.3	253.9	259.4	143	125.1	116.6	97.1	96.6	113.6	124.2	168	297.9	251.8	318.4	248.8	141.6	170.3	106	108.7	108.7	122.2
						126.9	151.7	181.8	118.2	134.6	100.9							99.1	102.6	137.3	81	89.9	125.1							101.9	105.1	116.7	112.1	96.7	0,0*							145.1	159.5	109.4	111.7	166.8	109.2
286.2	304.6	284.9	183.1	247.2	246.2	166.4	184.9	118	107.4	125.1	101.9	193.8	216.8	350.9	177.2	195.3	187.8	128.7	114.7	143.6	103.1	91.6	109.9	220.6	237	221.3	284	240.6	266.7	128.8	242	113.6	78.1	69.7	178.3	131.9	187.7	289.9	261.9	329.3	259.6	176.8	157.7	120.4	101.6	115.9	104.2
						155	215.3	246.2	184	134.1	123.3							111.8	96.4	170.1	130.8	94.6	112.2							157.1	0,0*	110.2	94.6	129.2	106.2							139.2	162.7	208.5	130	120	0,0*
0,0*	301.7	283.8	178	351.1	259.7	0,0*	175.3	230.8	100.2	190.7	97.3	199.4	233.9	323.5	197.9	254.4	250.6	123.3	97	137.8	113.1	96.6	107.7	265.5	236.4	207.6	286.7	251.1	333	91.6	0,0*	118.9	98	83.9	101.3	110.4	161.8	247.9	276.7	344.7	229.1	119.1	140.7	113.1	133.5	103.2	201.4
						109	193.5	115.5	93.5	100.5	112							117.4	93.1	146.3	106.4	91.1	124.1							91.5	66.6	101.9	103	88.7	123.4							147.6	177.5	117.8	120.8	105.1	171.1
163.7	309.7	273.8	199.5	217	282.2	130.9	204.7	153	100.2	149.6	108.6	185.5	228.9	335.2	185.3	268.8	205.3	141	91.3	148.1	131.1	106.5	109.3	259.5	249.1	222.1	280.6	259.2	112.9	95.5	66.3	113.9	109.1	91.7	154.6	114.8	161.3	283.1	220.4	319.2	221.4	148.1	134.9	105.4	185.8	116.4	158.9
						116	188.5	120.2	97.5	115	103.4							147.4	82.9	151.6	91.7	114.8	107.5							96.8	60.3	149.5	75.5	82.2	160.8							160.7	154.6	98.8	161.7	112.6	126.2
181.8	310.5	282.6	167.4	246.3	240.8	79.8	174.4	153	95.5	91.1	118.9	184.2	232	413,1*	179.7	268.9	210.6	109.4	93.4	132.1	103.8	100.2	108.6	263.8	232.9	200.7	427,3*	0,0*	150.2	77.5	81.5	107.5	97.1	86.4	85.8	134.7	156.1	318.1	242.6	296	271.3	168.2	180.9	153.8	115.8	112.3	97.6
						71.4	168.6	116	99.1	189.8	98.3							123.3	92.5	133.9	117.9	138.8	99.8							151.3	0,0*	104.5	108.4	110.3	118.4							145.5	153.3	100.1	110.9	106.9	98.3
177.2	301.4	301.6	206.3	439,8*	250.3	106.9	205.3	141.9	102.6	254.5	119.7	182.6	251.9	323.5	172.4	265.6	213	104.3	98.8	151.8	144.9	104.4	116.9	259.4	249.2	191.4	179.3	234.2	159	102.4	532,5*	99.9	107.4	94.7	138.2	243.4	155.4	288.1	232.4	343.9	256.1	141	145.7	124.3	114.8	97.6	154.1
						114.5	223.2	129.4	115.9	256.1	129.2							105.6	111.9	122.2	132.3	108.1	111.3							98.7	0,0*	121.6	103.9	132.1	104.3							164.8	168.4	114	128	108	96.5
175.8	280.8	248.5	212	244.6	253.1	113.9	240	134.9	101.7	506,6*	140.6	183.8	230.3	350.7	172.3	261.5	237.9	103.7	130.8	133.5	115	106.4	132.3	238	276.8	207	276.3	261.6	194	129.4	80	109.8	89.9	133.4	114.7	169.9	180.2	317	230.6	362,2*	266.7	151.4	171.2	111.1	127.4	150.6	101.8
						85	171.7	119.9	101.1	175.5	100.4							134.4	177.3	124	112.2	94.2	94.2							113.9	0,0*	112.5	94	124.3	132.8							148	177.7	111.1	116.8	101.1	171.9
175.3	280.5	254.9	272.1	192.6	264	189.8	210.6	128.9	100.2	112.3	111.4	212	234.7	332.3	184.3	259.2	196.4	122.8	159.9	132.5	87	109.6	102.9	262.1	257.8	226.5	254.1	311.1	248.7	99.1	94.1	148.2	88.7	154.5	140.3	185.6	171.4	311.1	244.2	328.4	282.2	155.3	136.4	92.5	107.5	85.5	150.1
						157.3	221.5	129.3	97.9	138.8	130.6							103.7	130.5	135.4	101.3	100.1	107.7							103.8	86.2	111.9	104.7	87.8	134.6							141.3	206.8	101	150.6	89.4	124.5
171.6	284.2	249.2	213.4	229.6	250.9	208.2	195.2	134	104.7	105	149.5	209	226.7	333.7	171	246.1	215.1	113.6	85.2	154.6	112.7	97.3	14,6*	304.8	231.7	191.7	257.2	183.6	283.4	117.3	95.6	104.2	99.7	103.1	112.6	169.4	172.3	292.7	238	359.3	289.3	128.3	136	104	126.5	0,0*	103.1
						185.6	70.9	130.8	103.6	146.5	96.2							109.8	120.4	126.4	109.4	108	121.6							85.7	75.5	118	103.8	0,0*	125.8							170	179.5	103.9	117.8	120.1	106.8
165.7	261	264.9	201.8	222.2	253.6	199.6	257	140.6	115.5	140.8	123.5	208.8	238.9	301.5	177.8	238.7	234.5	94.7	88.9	147.7	129.2	104.1	105.2	273.3	220.7	203.5	252.1	150.9	273.9	115.8	101.8	121.5	94.3	63.1	153.3	229	151.9	268.6	249.3	283.4	297.9	141.3	175.8	106.4	126	137.5	102.5
						157.5	125.6	129.1	99.1	138.3	97.6							98.6	92	141.7	112.3	108.1	116.9							113.9	106.1	118	145	67.3	127.3							151.5	152.3	82.4	139	149.6	110
173.2	310.6	238.2	200.8	237.9	254.1	146.2	182.1	132	105.2	141.8	88.9	180	260.1	334.7	176.7	227.8	199	110.8	86.6	134.7	110.2	103.3	127.2	238	210.6	209.6	236.6	276.7	282.1	132.3	95.5	118.6	129.3	65.2	107.3	184.1	139.4	314.9	248	315.7	285.5	183.5	182.7	92.7	189.9	106	108
						205.9	154.6	148.3	117	137.3	112.1							112.1	78.7	134.4	0,0*	102.3	103.7							103.2	104.5	96.7	186.8	72.3	102.2							160.5	148.2	132.7	173.9	87.8	128.4
180.3	301	261.1	337.8	209.2	263.5	196.6	151.8	129.4	98.3	164.9	119	197	247.8	340.9	180.6	249	245.1	104.5	81.7	134.8	91.1	105	93.5	242.5	220.3	189.4	244.9	156.8	270.8	108.6	105.6	104.2	148.7	92.6	121.6	199.9	141.1	286.7	296.1	325.7	252.2	157.2	158.3	110.9	113.7	42.1	182.2
						128.3	159.5	143.9	105.6	87.2	176.3							99.6	96.1	131.3	115.2	106.3	101							88.8	114	102.3	107	87	103.3							119.6	96	108	148	89.8	125.5
188.8	326.6	229.4	276	228	264.5	147.5	149.2	129.1	96.4	97.7	104.1	187.7	256.9	343.5	181.4	319.1	195.8	87	96.2	121.1	115.1	145	102.4	251.7	229.7	183.2	311	187.8	268.1	88.3	142.7	108.1	157.3	70.1	120.5	197.8	132.8	290	240	347.5	270.8	114.2	173.4	113.1	115.6	113.8	120.7
						120.6	156.4	140.9	95.6	279,9*	165.5							121.7	96.1	107.7	106.3	88.3	108.8							110.4	146.6	111.1	96.8	129.2	128.3							150.9	161.5	96.2	116.5	106.1	100.9
177.5	293.1	256.2	225.3	207.9	267.6	155.7	144.1	137.5	99.6	429,6*	136	218	254.6	332.9	174.5	277.2	204.6	99.3	92	134	98.2	79.1	95.7	241.1	210.6	179.9	218.9	189.7	303	94.8	104.2	124.5	140	91.9	102.5	175.8	153	303.2	233.8	346.5	254.8	158.2	182	112.9	143.1	108.9	100.4
						154.5	151.5	133.6	107.2	0,0*	107.7							95.7	97.4	119.8	68.2	96.5	109.6							105.6	92.3	115.8	62.9	81.2	101.1							0,0*	167.6	118	119.4	124.6	108.2
180.7	308.9	248.1	232.1	202.9	264.3	139.6	159.5	131.4	106.9	221.8	108.3	185.3	256.5	330.2	179.3	270.9	193.7	102.9	94.5	132.2	104.5	99.8	106.6	254.6	250.8	176.5	235.1	200.9	192.2	121.4	108	97	85.2	93.2	99.4	185.7	173.7	391,3*	266.7	346.9	250.3	503,7*	173.7	104.1	116.4	134.3	105
						166.1	187.4	162.5	113	108.4	92.9							139.2	94.4	123.3	134.6	108.1	94.6							130.8	106.3	127.6	90.4	93.7	104.1							432,5*	131.1	121.5	157.3	108.9	105
182.6	244.6	251.4	284.6	208.9	283.3	153.8	173.1	183.3	99.6	78.6	105.2	183.9	270.9	323	184.2	264.6	204.6	113.2	93.6	129.5	136.4	97	128.9	270.5	226.8	297.9	279.1	212.1	212.4	173.7	105.5	114.1	95.8	79	110.1	205.8	179.4	331.6	255.2	345.2	256	409,1*	185.2	112.6	140.3	0,0*	101.1
						183.3	210.3	177.2	98.9	113.4	103.3							142.1	85.9	118.6	112.4	102.9	105.3							100.6	128.5	102.9	97	137.1	95.7							0,0*	130.9	113.4	113.3	154.5	113.5
188.9	305.1	265.6	173	212.1	278.2	220.3	165.4	155.7	101.4	94.5	103.4	195.8	239.1	312	182.1	255	196	107.3	133.5	153.2	97.1	102.1	112.4	241.4	217.5	202.9	229.7	201.5	245.1	118.7	98.5	120.5	93.3	106.8	95.7	170.2	136	313.6	227.6	297.1	363,1*	75.4	161.5	139.2	122.6	126.2	89.1
						180.9	174.3	147.3	112.6	129.9	100.8							111.6	97.7	142.1	87.4	105.9	124.5							104.7	184.4	103.5	93	94.7	91.3							524,5*	136	146.4	162.4	135.6	107.5
186.9	280.9	338.8	247.6	215.7	274.8	151.3	170.4	210.6	103.2	73.8	99.3	203	256.6	315.4	198.8	256.2	185.7	106.8	138.2	133.7	97.1	104.5	94.4	231.4	215.3	202.4	240.8	196	219.4	127.7	129.8	91.3	106.1	98.9	95.6	179.5	141.9	328.1	259.8	299.1	306.4	0,0*	172.6	114.1	146	142.4	97.7
						164.5	190.7	152.6	113.7	91	147.2							87.5	157.1	117.1	105.7	83.6	81.8							105.5	84.7	122.4	87.2	83.7	157							62.5	129.5	118.1	132.1	122.4	104.4
207.8	326	235.3	249.8	205	281	148.8	172.2	154.2	111.9	86.5	104.1	236.7	227.3	310.7	200.8	238	199.6	134	102.9	148.1	83.4	86.5	99.1	231.2	218.6	264.7	318.1	172.7	269.2	102.2	94.3	88.6	96.2	98.2	98.3	268.6	196.4	316.2	275.1	320.9	272.2	114	121	128.2	208.1	134.6	94.2
						187.7	184.6	136.7	104.3	95.6	108.5							110.2	117.7	0,0*	0,0*	127.7	99							83.1	106.4	102.7	100.6	127	105.8							67.3	186	70.8	111.4	134.3	103.5
213.8	287	261.8	222.5	209.8	282.8	236.7	180	142.6	110.3	105.9	117.4	182.9	243.2	315.5	184.3	242.3	199.1	113.4	94.9	123.3	103.8	157.9	151.1	231.3	215.3	193.3	166.6	200.9	241.1	101.7	140.2	97.6	88.5	155.1	99.6	265.3	96.1	320.2	232.4	331.2	295.2	87.6	225.5	85.5	108.2	114.2	97.9
						0,0*	173.3	182.5	112.9	221.4	94.1							126.1	94.3	142.3	98.3	114.1	114.5							153.8	95.2	121.2	83.9	131.6	158							68.1	162.6	96.2	114.7	107.9	105.7
155.2	295.5	249.3	219.9	212.4	279.1	523,3*	180.5	206.7	101.7	174.4	104.6	193.7	263.4	298.3	0,0*	220.3	194.6	151.6	98.7	144.9	92.1	97.9	102.8	258.9	221.9	213	220.3	180.4	206.3	117.6	104.3	106.4	90.5	110.2	65.3	264.9	121.5	262	258.1	349	314.4	103.1	177.6	102.6	154.8	104.3	98.5
						0,0*	164.9	139.4	121.8	147.9	104.9							93.1	93.6	133.8	108.2	95	124.8							154.2	138.6	98	88.6	93.4	82.8							106.2	117.2	106.2	139.2	120.1	111.3
190.5	328.2	247.1	207.6	213.9	268	140.7	170	197.9	115	145.2	94.9	200.6	254.8	288.5	183.5	230.8	266	86.5	97.9	134.9	115.8	90.2	108.5	252.9	198.5	213.2	225.4	217.5	222.8	116.1	101.7	107.2	150.9	77	107.6	274.2	118.4	317.7	263.2	324.8	202.1	110.6	158.3	115.7	123.4	112.2	120.9
						120.7	184.5	160.3	114.3	91.4	107							93.4	157.8	139.1	99.6	94.8	109.3							136.2	137.5	116.3	88.1	188.4	132.8							114	148.3	105.1	125.6	127.9	152.5
192.6	274.2	264	214.1	216	261.8	138.4	186.6	161.3	112.7	92	96.6	206	247.5	318.3	176.2	106.3	202.3	100.1	102.6	140.1	154.4	109.5	97.9	260.2	213	203.3	229	210.6	211.8	119.4	90.5	110.8	87.4	102.3	121	262.1	135.1	319.3	250.8	325.8	267.6	117.5	144.1	102.6	131.5	112.3	115.5
						140.7	209.9	160.5	111.5	86.8	103.4							99.2	134.1	146.9	111.3	99.8	108.5							105.4	80.6	99.1	89.4	95.6	100.4							117.1	160.1	118.3	200.8	108.9	154.5
207.4	283.2	244	226.8	210	251	88.2	174.8	156.6	113	96.8	94.9	185	251.8	298.1	176.2	144.6	207.7	96.9	94.6	132.2	125.8	86.1	118.3	259.4	212.2	216	203.9	182.3	201.6	121.7	88.1	125.8	94.2	155.5	144.7	215.5	114	320.5	252.2	325	256.8	129.1	110.1	105.8	170.7	116	112.7
						148.1	177.2	199.9	124	104.5	104.2							102.6	97.8	128.1	116.7	96.7	189.6							158.3	88.8	107.3	83.3	102.5	98.3							122.9	156	106.4	143.8	111	158.7
176.7	318.6	255.5	230.4	213.3	277.7	83.8	198.9	171.2	129	111.9	105.4	207.7	251.2	287.3	177.6	170.4	211	100.5	92.4	139.4	109.2	99.6	135.5	216.8	213.8	212.7	207.5	205.1	199	100.4	98.4	117.2	88.8	142.8	99.9	248.8	112.1	318.4	252.9	334	265.1	152.5	130.9	115.5	160.8	87.5	128.8
						107.4	175.7	122.5	104.6	107	114.8							91.2	113.5	125.5	131.5	80.9	134.6							97.1	105.4	121.6	134.2	67.2	113.2							141.4	137.7	111.9	153.6	100.1	114.7
198.4	335.3	255.4	196.1	232.4	257.9	109.6	181.4	134.4	106.6	101	88.6	197.3	261.7	337.2	165.5	170.4	240.4	171.4	95.4	218.1	141.7	86.7	96.6	259	281	174.6	204.5	303.4	205.6	96.8	97.9	157.6	88.1	79.5	90.2	199.8	151.5	313.8	248.5	337.9	264.1	174.6	141.2	111.3	118.5	205.8	110.2
						143.8	230.1	135.7	102.4	105.4	105							102.8	96.4	88.8	106.5	86	100.5							119.3	92	115.5	85.3	85.7	113.5							139.6	130.6	103.4	138.8	113.7	115.8
206.8	263.6	267.5	228.6	229.4	269.7	109.4	188.4	153.6	121.4	90.6	106.3	194.5	243.7	307.5	176.7	177.2	221.4	119.3	111.7	115	122.8	95.3	141.8	270	219.7	204	214.1	223.7	239.7	113.6	97.4	113.2	93	76.7	147.5	224	73.8	318.5	277.4	347.2	248.3	122.8	90.9	102.9	110.9	97.9	162.8
						112.4	189.9	169.9	106.8	88.2	102.1							101	99.5	123.3	120.7	102	114.6							138.4	103.5	106.6	136.1	120	98.9							155.9	134.3	53.3	122.3	106.2	108.2
182.4	273.2	266	208.6	218.6	276.5	116	195	166.4	141.6	94.6	100.8	199.9	212.9	312.6	286.1	184.8	189.3	106.4	139.8	121.7	109.4	90.6	119.5	259.1	226.7	188.5	186.9	251.4	200.1	155.7	101.4	120.5	99	107.8	74.6	196.4	191.9	262.6	281.9	348.9	238.6	124.7	129.3	124.5	88.4	119.3	136.8
						151.9	176	144.1	130.1	90.7	111.5							134.3	84.2	126.7	79.9	91.4	110.6							95.9	88.4	102.7	90.5	146.2	91.7							128.6	186.8	117.3	166.2	120.5	193
199.7	280	271.7	361,5*	216.9	274.9	125.6	210.8	130.1	111.6	100.9	140.7	199	256.1	294.3	165.2	167.5	201.6	109.3	96.3	134.6	119.7	107.8	111.2	242.9	233.8	88.2	234.3	257.6	209.8	110.6	186.4	117.9	84.9	131	97.8	211.1	161.6	379,7*	330.3	346.5	222.3	142.8	135.9	119.7	151.9	98.2	125.1
						112.6	239.1	170.6	124.7	96	110.9							157.3	97.6	137.2	113.8	131.7	119							106.2	219.5	114.5	123.8	97.1	100.4							174.9	162.4	117.9	173	100.6	123.9
207.9	319.7	311	245.5	225.4	282.2	109.4	208.9	163.9	194.8	102.4	111.3	222.8	261.8	312.9	201.2	159.3	214.1	78.6	92.9	133.1	142.9	104.8	141.4	244.8	222	290.7	195.2	251.6	216	110	86.9	108.1	110.2	81.9	105.5	308.5	171.9	319.1	261.5	343.2	239.4	176.8	180.5	103.6	182.1	84.9	122.2
						122	179.3	187.6	198.8	130.8	124.1							102.4	102.1	145.6	102.8	103.9	100.3							113	94	93.7	135.6	93	97.8							157.6	167.6	178.4	181.6	101.2	118.7
193	325.8	268.3	206.6	235.6	277.7	78.4	104.8	171.6	105.2	0,0*	96.5	222.2	258.7	304.5	238	167.4	205.1	106.8	146.6	0,0*	96.9	127.1	116.7	236.8	235.8	243.4	220.1	52,1*	251.2	106.4	96.2	115.1	87.7	96.4	96.2	230.7	224.3	334.2	282	337.2	216.5	205.2	180.3	95.6	115.7	98.7	113.7
						205.3	144.6	147.9	131.3	679,8*	108.9							107.8	197.6	125.9	121.9	107.3	110							107.3	99.3	127.2	136.2	98.3	120							210.7	163.5	124.4	133.7	108.2	129.2
208.6	279.7	264.4	243.1	220.3	288.8	151.9	167.2	124.6	170.6	88.2	124.7	203.7	291.3	314.3	187.1	161.5	198.1	107.8	110.3	137.6	110.9	97.8	75.8	230.2	233.2	366,2*	204.1	269.4	221.6	91.6	72.2	114.5	106	98.9	89.8	195.7	153.7	318.5	259.8	391,1*	250.7	173	178.5	142	147.3	126.6	105.9
						158.7	163.7	161.2	122.5	89.8	118.3							116.3	94	146.4	128.4	105.7	139.9							128.7	94.7	126.9	81.9	103.9	114.3							151.3	146	106.6	141.7	91	138.1
201.4	283.3	247.1	199.7	249.8	359.1	159.3	158	155.9	132.3	84.1	103.7	279.2	276	315.2	292.8	159.1	189.5	103.4	131.5	135.4	100.1	100.8	138.4	309.2	216.5	249.8	210.1	268.6	222.1	149.9	81.5	116.5	72.5	139.6	125.6	199.1	123.1	300.1	271.2	314.2	225.1	204.3	175.1	115.9	131.1	92.2	130.4
						101.6	159.9	132	125.9	97.3	108.6							100.4	119.3	140.8	107.8	102.1	122.8							105.6	90.7	117.5	226.7	100.2	110.2							158.4	138.9	98.9	154.5	102.6	122.6
234.2	310.1	258.6	237.5	222.6	260.6	224.6	152.3	127.4	130.2	93.5	131.9	202.2	277.7	310.8	258	156	195.4	106.2	147.3	132.6	128.4	159.4	111.9	301.3	242.6	242.9	210.8	265.1	220.4	125.6	89.8	73.9	76.5	94.5	105.5	186.4	188.1	322.6	280.8	331.5	240.1	183.6	124.7	96.8	177.6	116.1	111.8
						125.7	143.6	155.3	112.1	208.9	121.9							96.2	87.6	151.1	116.9	106.4	114.2							130.3	89.2	75	77.5	95.9	106							140.5	134.8	119.6	169.2	120.4	91.2
216.1	292.7	255.3	421,9*	232.4	293.1	133	151.8	148.8	175.3	149.9	119.2	209.6	281.4	318.8	202.8	143.5	248	103.4	106.7	128	111.6	118.7	112.8	333.4	232.9	206.2	231.6	255.9	219.2	154.3	101.3	186.1	152.8	91.6	95.5	187.7	114	315.8	245	342.3	261.8	143.9	154.6	95.3	147.5	117.9	134.2
						129.8	147.2	142.9	123.6	129.8	98.5							98.4	120.2	0,0*	109.8	92.9	125.7							96.1	101.1	69.8	125.6	135.1	94.8							188.4	132.2	103	149.7	127.3	111.4
204.2	300.1	262.1	330.1	237.8	287.8	132	167.8	158.8	180.9	66.6	123.5	260	304.5	318.5	204.2	152.9	283.2	94.7	191.1	132.5	110.8	118.4	112.9	322.5	230.8	214.4	225.8	205.1	219.8	201.4	132.2	71.7	81.7	71.9	118.2	200	163.2	260.5	280	336.6	269	132.2	102.7	126.1	196.7	153.1	106.9
						130.4	164.4	169.8	157.5	126.6	112.6							111.6	107.8	134.8	90.4	103.9	113							429,8*	89.8	102.8	90.9	210.3	117.3							168.4	167.3	116.2	169.3	127.8	110.5
192.3	353.8	259.8	176.9	231	291.5	160.1	176.9	148.1	135.2	150.6	121.9	221.6	294.6	319.3	203.5	144.5	262.2	87.1	126.2	156.7	113	106.9	120.8	298.2	232.2	219.4	242.4	208.6	265	484,9*	130.2	77.1	82.9	131	141.2	177.5	211.6	311.2	263.6	343.7	249.4	159.3	108	125.2	214.4	118.9	110
						139.3	188	146	134.8	91.1	125.6							113.2	88.7	135.6	115.4	99.1	137.5							331,4*	100.5	158.5	92.4	91.7	103.1							168	134	97.5	185	119.8	122.8
141.4	523,6*	276.7	244.9	246.8	312.4	133.4	163.3	154.1	129	130.7	125.9	209.7	277.7	247.6	199.1	150.8	220.1	96.9	100.5	148	131.5	116	98.7	324.5	280.9	205.4	229.8	238.3	216.4	524,5*	65.9	90.4	98.1	122.4	45.2	192.9	129.2	279.9	265.6	387,1*	267.6	155.5	143.6	115.8	170.1	115.6	121.4
						136.8	166.7	151.3	114	104.1	118.2							102.6	122	144.2	96.3	110.7	115.8							515,1*	82	93.5	85.1	166.7	72.7							154.8	184.9	97.3	152.7	111.6	115.2
230.8	342.3	272.3	185.2	233.6	283.6	119.8	215.1	128.8	169.8	363,6*	104.9	198.1	330.1	312	207	162.4	212.6	124.7	98.4	145.4	140.7	109.9	121.4	340.5	222.8	217	275.4	196.2	239.3	518,5*	86.7	97.9	83.1	104.8	103.7	166.3	116.8	314.9	267.1	228.4	265.5	141.5	165.3	104.6	153.2	107.1	116
						138.9	150.1	149.6	105.5	112.9	122.7							108.5	97.9	167.9	120.7	95.1	106.7							500,9*	86.6	97.8	83.6	89.8	121.8							173.2	165.9	103.2	169.3	104.9	116.2
208.7	305.2	259.9	0,0*	225.6	272.9	133	166.8	155.2	114	90.6	139.7	197.8	299.2	312.9	201.1	165.9	235.8	130.5	94	145.4	109.6	92.6	145.1	317.4	233.3	216.7	166.3	220.5	240.5	521,7*	93.1	97.9	84.2	164.5	124.1	169.3	131.9	290	275.8	156.3	261.9	155.2	169.8	78.7	109.8	121.9	121.5
						120.6	176.3	165.6	120.8	93.1	100.2							96.4	117.4	147.7	156.7	98.7	135.4							0,0*	88.1	128.5	80.1	93.9	95.5							139.4	171.6	0,0*	203.8	117.6	119
376,8*	287.6	254	218.8	247.3	285.8	128.7	162.7	135.5	129.6	115.2	111.7	231.9	280.5	315.3	183.8	170.8	405,4*	87	142.4	147.8	141.9	147.7	124.3	182.6	240.2	210.8	247.2	207.8	215.8	0,0*	98.4	116.1	128.8	125.5	103.8	177.9	124.9	284.1	267.2	331.1	254.9	155	167.6	123.6	149.7	111.4	116.4
						203.5	183.9	151.3	124.6	112.8	153.7							136.7	95.8	125.1	91.8	97.4	99.2							66.4	86.9	146.5	92.2	98	106.5							157.3	135.8	96.6	169.4	109.9	126.1
199.1	301.3	243.5	149.4	237.8	286.4	84.3	146.3	155.2	130.6	100.8	120.3	216.6	268.5	300.6	190.4	166.5	228.8	99.9	114	148.7	104.7	109.4	112.7	346.4	223.9	223.3	220.9	215.6	220.9	135	164.4	106.5	82.8	78.2	94.5	173.4	215	296	303.9	361,4*	280.6	162.6	162.1	108.3	171.5	103	126.9
						0,0*	177.7	217.7	113.8	92.3	106.8							101.3	112.8	134.1	107.3	104.2	106.7							113.8	81	120.4	132.5	148.1	140.1							140.6	147.5	0,0*	201.1	98.6	131.7
213.7	286.7	220.6	0,0*	269.1	274.1	175.1	192.1	179.5	130	83.5	113.7	215.2	301	305.6	256.2	146.8	218.4	106	102.2	139.7	90	108.7	100.8	352.6	240.6	211.7	231.9	212.4	237.6	148.4	103.9	111	81.9	91.2	207.1	198.1	109.9	293.2	256.5	283.9	312.5	163.7	163.3	30,7*	190.8	95.8	129
						116.5	192.7	147.1	145.8	172.7	149.8							96.4	96.7	138.3	103.4	171.6	103.3							51.6	91.2	154.8	102.3	100.8	124.3							97.8	143.7	109.8	163.9	89.3	125.4
220.5	265.9	273	91.2	246.6	280	101.6	198.2	152.2	134.6	0,0*	134.8	216.9	279.9	315.7	204.5	155.9	207.6	95.8	94.2	143	80.6	104.2	141.1	363,0*	252.2	193.4	205.5	236.8	227.2	116	103.4	109.5	84.2	84.9	42.8	154.9	156.4	346.7	280.6	281.1	271.6	174.8	127.4	103.9	167	100.3	120.6
						122.1	200.2	237.4	130.9	134.2	125.1							100.2	90.5	181.5	94.6	89.1	143.1							48.1	98.2	132.1	99.9	186	148.4							161.9	163.5	101	179.9	108.5	122.9
214.3	317.3	427,5*	129	247	303.4	123.5	204.2	166	126.6	86.5	142.4	209.9	169.9	312.8	184.2	149.1	197	112	104	153.3	76.4	78.9	105.9	347.1	235.8	256.2	203.1	199.9	242.5	296,3*	92.9	111.4	82.9	112.4	103.3	164.5	95.7	317	278.4	258.8	279.6	166.7	131.3	84.6	148.1	105.9	119.3
						128.3	193	148.6	120.7	161.5	117.2							103.2	91.2	134.7	94	116	120.8							303,4*	155.5	107.7	95.8	98.9	105.4							172.9	159.8	122.7	158.5	124.7	125.5
200.1	320.9	246.9	165.2	247.7	283.5	122.4	189.6	159.7	133.3	85.9	137.7	211.9	359.4	313.4	211.4	175.5	200.6	105	101.5	144.1	137	93.6	121.7	135	248.3	256.5	212.5	225.2	266.6	297,5*	138.3	156	92.6	122.8	100.5	168.5	60.3	277.7	319.2	265.5	291.6	144.4	148	95	234.1	109.7	126
						145.7	175.4	152.4	130.8	62.2	111.4							96.6	97.3	39,7*	107.5	109.4	100.2							244.7	94.7	137.8	93.2	62.2	131.4							146.8	107.7	102.9	128.5	91.3	136.4
170.5	185.1	192.1	157.4	250.6	294.5	135.9	195.1	161.9	0,0*	90.5	131.7	215.7	337	307.9	253.4	175	196.7	91.7	94.6	144	100.5	134.6	115	77.3	242.5	275.8	210.1	218	241.9	152.5	119.6	100.6	96.9	174.9	114.6	140.6	144.8	259	250.6	272.5	312.8	142.6	156.2	102.5	187.5	94.3	126.8
						186.3	174.7	160.1	117.5	85.5	114							100.1	86.5	151.2	111.7	124.8	118.1							57.5	119.5	119.2	77	100.4	115.4							181.5	170.4	114.3	145.6	86.8	129.3
294	292.3	259.2	119.2	250.8	295.5	149.1	183.5	165.1	118.1	98.8	135.1	214.9	162.5	306.2	208.3	276.4	197.3	126	132.6	142.5	107	150.1	102.7	476,9*	247.9	230.1	224.1	198	250.2	80.9	98	124	90.2	117.4	96.9	141.4	106.6	276.1	263.5	286.2	205.5	135.7	132.6	116.5	132	92.9	133.6
						133.4	208.7	163.2	125.8	95.6	126.8							108.7	88.2	130.8	131.6	152.2	119.4							310,6*	134.7	142.6	91.8	65.6	171.1							160	145	112	205.8	94.9	143.1
302.5	253.5	242.2	190.2	258.9	292.4	128.7	183.8	202.1	130.3	114.8	118.6	233.4	295.1	283.2	252.9	197.4	200.4	124.3	103.5	0,0*	105.2	122	136.7	426,5*	272.5	238.7	213.2	208.1	261.6	449,2*	110	157.9	81.6	83.3	91	280.4	202.7	329.6	288.8	274.2	296.7	170.3	71.7	112.6	162	114.3	184.8
						124.1	155.2	176.8	132	112.7	163.8							89.6	134.1	110.9	107.8	93.5	85.6							0,0*	107.3	117.7	95	89.2	119.5							154.3	134.3	125.2	173.4	115.7	205.6
208.9	282.8	281.8	109.2	241.8	295.4	124.7	89.2	208.7	123.5	84.6	109.9	211.1	210.5	291.9	219.2	221.1	224.7	87.3	119.9	123.6	119.3	88.5	97.9	276	343	268	225.4	184.9	241.2	318,8*	119.7	146.5	82.6	99.2	118	121.8	162	349.4	281.1	280.8	285.1	182.5	127	119.3	177.6	98.3	154.7
						138.5	115.5	168.7	138.6	113.2	125.6							102.2	99.4	146	110.4	94.3	98.3							109.5	109.9	146.2	101.7	179	106.6							139.7	151.2	103.3	160.2	131.3	151.2
199.7	236.4	282.9	139.6	260.6	299.9	159.2	119.3	146.1	132	88.6	155.9	209	243.8	313.5	205.1	175.1	187.9	93.5	171.3	131.4	122.5	95	117.6	256.9	241.9	210.9	229.4	257.5	239.4	72.7	113.9	0,0*	100.1	107.1	102.8	161.2	183.9	291.2	379,0*	286.3	186.8	125.9	150.5	119.2	167.4	154.5	210.8
						141.3	130.7	162.4	125.4	102.7	131.9							108.2	103.6	131.1	96.6	104.1	111.4							115.3	107.6	70.8	107.8	83.3	103.9							149.2	145.1	91.1	189.4	97.2	225.5
208.3	280.5	250.8	166.8	266.2	294.2	147.5	136.4	168.7	128.2	172.7	153.2	214.4	234.7	328.3	207.3	199.3	239.9	96.2	99.4	122.7	96.5	108.5	107	232.6	259.1	221.5	230	0,0*	241.2	71.8	108.1	75.1	96.6	82.7	118.4	157.9	90.6	262.2	245.8	279.4	265.5	157.7	194.3	108.2	171.8	93	0,0*
						124.3	114.7	162.5	132.5	158.8	142							96.7	195.2	197.9	107.1	106.8	95.9							127.2	124.8	46.7	99.6	79.6	101.8							122.5	142.5	130.3	172.5	107.3	120.9
201.7	292.8	236.9	165.9	224.4	294.9	165.1	105.7	153.4	123	385,7*	127	204.5	219.8	323.1	211.7	200.4	192.2	101.2	103.1	127.3	128.8	94	106	238.9	241.9	232	212.7	88	270.5	0,0*	105.6	154	107.8	81.6	90.7	155.5	121.8	158.6	252.6	291.4	208.5	131.3	163.7	119.4	135.7	110.7	281,4*
						108.3	104.6	181.1	123.7	72.9	116.3							97.7	141.4	144.8	106.1	118.1	97.2							59.4	100.4	83.1	86.8	76.4	131.2							180.8	149.1	117.5	182	117.5	191.5
383,1*	243.5	235.4	155.9	261	297.1	134.2	100.9	192.4	138.6	61.8	130.6	214.5	216.6	307.6	214.7	201.5	196.6	252.1	99.4	194.5	98	123.8	106.5	236.2	211.1	234.1	226	170.7	243.5	118.5	108.6	126	108.6	116.6	98.3	154.2	87.4	301	258.3	302.7	229.5	120.6	206.5	91.2	160.4	134.7	199.4
						136.5	135.8	247	128.6	96.2	159.2							0,0*	136.4	126.1	112.2	103.8	88							99.8	154.8	74.2	75.1	81.4	79.2							192.1	168.8	119.8	156.9	123.1	181.6
249.8	0,0*	257.1	148.3	276.5	298.9	130.6	190.3	153.2	145.9	83.7	130	222.8	232.3	305.5	204.8	201.4	217.1	215.3	191.5	138.3	134.3	80.3	148.7	230.7	228.5	250.2	227.4	205.3	220	74.8	136.6	96.5	66.4	90.9	108.6	130	187.5	309.7	279.6	294.3	252.6	162.7	115.1	109.3	144	107.9	181
						123.2	161.7	150.2	131.1	93.5	163.8							100.2	106.4	126.7	102.2	143.8	109.5							88.2	100.2	87.5	95	189.7	89							171.8	138	110.7	146.5	97.9	190.3
193.6	313.9	239.3	160.1	218.7	306.8	122	178.8	155	116.9	105.6	140.6	241.1	224	307.7	222.6	200.5	189.7	69.7	97.8	130.9	113.4	99.6	103	227.4	256.1	231.5	215.6	221.5	227.2	74.9	101	79	93.6	98.3	144.3	183.9	89.6	302.6	284.6	291.5	296.3	145.2	113.6	103.1	142.7	105.5	180.9
						138.7	159.9	182.8	132.3	97.8	120.4							110.1	140.8	133.2	107.3	98.5	109.4							130.4	104.7	68.2	89.1	86	92.4							150.1	113.6	134.1	82.5	123.2	163.1
216.1	232	225.6	135.8	250.3	301.8	119.8	158.8	166	142.6	75.6	123.7	290	230.7	274.9	212.7	227.8	191.3	94.6	110.3	128.7	94.4	99.9	122.7	221.6	268.9	267.1	231.4	217.1	229.1	75	111.2	96.6	83.5	98.4	81.4	165.7	144.9	287.9	268.4	339.2	247.5	222.5	125	98.1	148.9	110.4	157.9
						114.9	177.5	167.4	135.2	97.8	127.6							96	107.4	130.3	146.4	125.2	120.9							123.4	112.1	121.4	120.2	84.5	139.5							163.9	112.9	122.3	125	94.3	155.6
276.7	277.4	243.3	167	260.3	303.8	138.7	163.5	109.9	132.2	91.2	133.9	205.4	258.6	305.4	204.7	192.7	204.9	81.4	109.3	121	112.8	148.4	137.4	219.3	245.4	118.5	314.5	200.4	213.5	59.9	115.5	87.2	93.1	90.2	104.7	143.9	109.7	283.5	257.4	316.4	243	174	146.2	144.1	163.7	184.3	148.4
						131.5	179.2	107.4	115.3	75.8	143.9							86.4	98.3	121.1	104	136.5	85.9							47.8	140.4	112.3	100.4	128.2	91.1							169	132.5	108.7	133.4	93.6	132.4
91.3	274.6	253.1	125.7	258.2	286.2	140.7	171.8	116.7	126.9	91.7	134.5	211.9	284	305.4	257.8	194.5	220.2	98.8	138.2	132.4	109.8	139.1	101	214	245.3	253.3	219.3	213.2	231.9	74	122	98	98.9	105.9	99.2	149.3	96	237.1	264.5	312.6	244.1	153.3	97.7	107.4	168.9	108.9	161.1
						131	158	122.8	140	96.3	135							91.3	146.1	127.9	111.6	119	90.3							169.5	116.5	106.2	82.9	87.8	87.8							200.7	108.8	104	169	114	153
212.3	288.5	295.1	206.9	269.5	297.9	119.8	156.5	136.7	114.3	105.5	112.3	211.5	290.5	311.1	232.7	235.3	196.3	94.8	100	193.4	153.4	126.4	105.3	201.3	228	248	266.6	201.5	249.2	86.5	100.4	98.3	103.4	90.2	86.6	113.4	117.8	170.9	324.9	287.6	431,7*	157.3	115.6	88.2	160.2	126.5	177.5
						227.5	187.2	140.2	163.9	148.8	125.5							96.2	115.2	0,0*	101.8	77.9	81.1							71.3	110.8	94	89.4	143.7	138.7							135	114.8	77.2	146.1	139.3	180.8
166.7	293	321.6	153.2	264.8	302.9	125.9	161.5	144.2	129.6	77.5	137.3	208.5	288.8	319.5	232.6	212	208.9	101.8	145.5	129.1	168.9	189.1	95.3	213.4	267.3	329.2	238.1	217.6	241	92.3	105.6	83.7	163.1	146.3	129	122.7	120.2	262.7	263.9	297.9	304.1	127.6	143.3	107.2	183.1	98.9	153.6
						147.2	164.9	147.3	129.8	0,0*	136.6							97.7	102.2	142.5	111.6	103.3	94.8							86.9	128.9	86.2	84.3	116.8	96.4							125	138.5	106	160.4	84.8	205.1
282.5	284.8	277.9	163.8	260.2	300.5	123.5	158.8	139.4	132.1	93.3	129.2	218.4	300.6	312.6	212	209.4	227.8	120.5	119.7	159.4	116.7	102.8	105.4	215.8	209.8	208.5	323.6	191.9	234.9	70	120.8	107.6	68.5	72.9	85.8	143.3	122.8	297.1	277.1	315.5	246	180.4	125	135.9	205.4	105.4	180.4
						117.8	170.4	146.1	116.5	97.4	131							101.6	106.2	148	110.5	94	156.1							118.6	122.2	98.4	100.5	141.4	93							147.3	299,8*	130.2	195.6	165.1	171.9
199.8	286.6	282.3	135.3	254.7	291.3	125.9	160.6	156.6	129	101.8	145	234.6	333.8	313.1	217.9	208.5	221.7	165.4	103.2	129.2	108.7	93.9	110.3	213.9	240	225.8	267.6	208.4	217.1	84.7	146.8	124.7	108.7	99.2	139	208.9	106.5	277.8	285.1	321.9	272.7	176.5	241.4	107.4	155.5	97.8	168.8
						131.5	153.7	161	117.8	121.7	145.6							139.7	97.7	119.6	103.3	85.3	105.3							82.6	98	41.7	113.5	96.4	107.6							152.8	76.5	147.8	180.7	104.9	151.8
251.8	292.1	312.6	152.5	265.5	306	134	160.3	158	119.3	88.9	114.4	208.8	316.6	296.8	232.5	218.6	213.2	110.9	103.1	136.5	101.3	81.9	171.2	206	223.3	202.2	236.7	202.1	230.9	64	96.9	259.2	104.9	84.9	106.5	165.4	129.7	399,4*	263.4	326.6	278.5	169.4	163.4	135.6	160.1	101.4	143.1
						132.3	155.1	176.7	128.4	119.6	128.3							100.1	103.1	120.9	115	90.7	83.1							97.2	104.2	53.9	93.1	94.1	133.7							178.2	145.8	112.2	127.6	105.7	152.9
171.2	309	253.7	140.5	218.6	293.5	144.2	153.8	173.6	133.8	105.3	136.4	228.8	311.1	316.1	247.4	218.2	204	133.5	189.4	105.3	98.6	96.8	120.6	221.8	210.7	213.1	302	245.9	233.5	74.5	120.1	59.1	97.5	132.3	126.4	132.1	75	326	273.6	355.3	217.1	190.1	131.7	98.7	144.6	102.6	135.5
						121.1	160.8	170.7	131.2	96.8	142.7							109.3	165.2	128.1	95.9	79.6	99							77.7	115.6	92.8	95	89.4	87.6							167.2	135.6	113.2	174.2	107.9	127.7
157.2	247.4	251.5	184.9	175.1	296.2	145.5	153.8	190	117	198.8	146.3	219	303.3	286.3	232.3	248.8	218.6	110.2	98.2	128	113.5	88.1	115.8	210.3	230.9	272.1	304.9	232.3	225.7	119.8	123.8	196.8	109.6	90.3	108.4	144.3	122.1	342.2	326.5	264.4	230.9	176.7	133.3	136.9	163	117	146.7
						124.3	147.1	176.1	119.4	219.8	144							142.6	156.7	190	111.7	99	153.9							87.6	108.3	119.2	83	97.7	97.8							133.2	163.9	0,0*	153.3	105.4	130.5
293.2	297.9	264.6	136.7	237.7	290.2	117.4	148	168.1	125.1	419,7*	118.9	206.1	309.2	294.7	220.2	234.7	213	118.5	102.6	135.5	95.9	85.1	112.1	218.6	237.3	237.6	207.4	217	235.8	76.4	123.9	100.6	91.4	93.8	91.6	135.2	123.1	297.3	180.1	320.3	261.7	168.2	163.7	116.3	199	97.1	132.1
						113.9	142.3	197.3	119.7	270,6*	121.8							195.9	144.9	147.2	100.1	184.6	114.5							82.7	122.9	98.7	92.2	93.8	136.1							187	143.2	106.9	224.2	99.6	118.7
219	294.6	267.1	145.5	254.9	287.8	130.7	157.1	264.2	131.9	0,0*	138.7	212.5	314.3	292.4	225.9	237.1	207	155.5	167.1	143.6	98.6	93.5	111.2	227.8	314.4	192.3	276.8	196.2	240.1	115.1	112.9	71.1	98.9	92.9	154.9	136.4	125.6	239.5	273.2	330.7	284.1	166.3	141.8	118.7	174.5	91.4	141.6
						123.9	155.4	181.3	125.2	71.1	141.9							112.9	110.9	124.7	103.4	113	92.9							117.3	113.6	114	88.5	133.2	147.1							147.1	133.1	118.5	154.4	87.7	131.7
0,0*	289.5	256.8	165.2	221.1	307.7	129.1	162.2	37,9*	141.1	199.9	130.7	223.7	0,0*	277.7	210.1	233.2	237.1	98.5	100	121.1	109.5	129.1	104.4	209.2	239.5	205.1	282	344.7	190.7	112.8	93.7	85.2	91.4	119.9	120.2	127.3	149.1	274.9	277	345.8	255.1	205.5	145.9	135.4	221.9	93.4	194.1
						144.9	157.1	84.4	134.8	128.7	141							94.7	98.9	122.6	98.7	0,0*	152.6							82	73.3	124.7	101	77.7	82.9							150.2	143.2	106.8	170.3	85.9	244.2
206.5	303	276.9	144	249.7	314.1	139.5	141.5	73.8	123.9	329,1*	182.7	218.8	245.6	316.6	233.6	219.6	207	129.1	118.7	122.4	104.6	96	152.2	223	233.2	205.8	324.4	286.8	231.4	153.3	46.3	115.1	120.8	88.3	92.2	140.9	212.5	287.9	324.4	350.1	253.8	161	139.4	0,0*	168.1	89	120.4
						176.2	159.9	201.5	123.7	32777,8*	114.2							137.8	106.4	121.1	93.7	115.4	108.4							85.6	125.2	87.1	148.8	107.7	100.4							119.7	130.1	111.4	173.4	89.6	187.7
250	264.2	271.1	176.4	251.7	307.5	132.8	148.6	111.9	128.3	0,0*	161.9	235.1	244.2	287	212.2	248.2	209	116.8	138.6	124.3	163.3	118.8	124.6	233.2	252.1	207.2	364,6*	235.7	212.6	146.2	100.2	86.2	98.5	113.2	122.7	135.6	355.2	290.7	272.9	337.9	244	165.1	137.9	106.3	170.8	92.1	208.8
						134.6	140.4	219.8	120.7	0,0*	125.3							124.2	94.6	124.9	116.3	121.7	108.9							86.3	104.5	99.3	103.3	94.2	117							147.9	136.3	118.1	164.7	124	170.9
450,4*	300.4	260.6	168.7	259.3	306.1	497,0*	143.6	0,0*	148.5	248.8	130.1	207.8	218.8	271.4	236.8	246.5	220.9	140.5	109	119.8	107	164.9	122.6	218.8	221.9	214.4	151.6	229.8	203.1	81.4	108.6	118.6	192	95	116.5	156.6	97.6	279.7	272.4	363,0*	249.6	132.1	133.3	128	235.7	102.9	150.7
						157.8	157.9	112.2	154.6	147.7	128.5							149.2	96.4	152.5	110.8	93.4	163.1							132.1	113.6	81.2	77.6	90.2	118.6							164.4	169.7	124.2	166.3	96.6	137.3
273.4	296.3	338.5	158	264.3	298.4	140.4	135.9	129	115	140.6	136.4	216	210.9	303.2	230.3	251.7	221.1	145	143.1	118.3	184.5	130.3	117	220.3	223.3	193	153.8	228	211.2	85.6	144.7	85.7	138.8	93.4	93.6	142.2	134.5	287.7	290.5	355.5	365,9*	150.4	140.3	113.5	212.3	95.5	129
						172.8	153.5	157.5	105.9	140	120.5							162.3	92.9	116.5	120.6	97.4	91.9							71.6	101	80	102.8	106.7	139							125.3	145.1	147	226.1	147.3	118.7
270.8	304.3	236.1	171	223.1	302	107.6	132.5	144.9	121.1	137.3	121.9	229.6	259.1	316.2	223.5	230.3	218.2	121.4	92.6	121.4	73.4	98.4	99.5	228	250.7	216.2	171.1	216.6	188.5	78.4	103.4	72.9	119.8	90.2	144.9	138	118.4	260.4	275.4	347.6	280.8	187.6	158.2	109.7	174.3	139.9	110.6
						189	159	147.6	141.8	133.9	129.2							113.7	94.7	121.4	89.7	109.6	104.1							81.7	0,0*	122.9	92.1	88.2	169							165.9	141.4	110.4	168.8	101.8	116.5
167.3	278	245.7	175.7	232.3	321.2	157.3	165.4	156.1	121.9	133.9	167.3	221	242.7	308.8	229	245	213.5	106.2	118.5	153.5	101.3	93.4	91	232.5	215.2	210.1	185	161.6	225.5	111.1	106.6	135.9	91.1	126.4	150.1	214	152.3	170.3	295	330.5	331.7	167.4	137.5	211.4	175.1	126	126.3
						174.1	135.8	172.1	114.4	130.7	149.3							120.1	100.4	135.7	108.7	91.3	90.6							88.5	102.8	78.8	105.5	86.5	116.6							144.1	138.6	0,0*	156.2	88.7	125.1
276.9	256.7	261.1	159.7	242	363,3*	177.2	172.9	208.6	110.2	127.8	148.6	219.1	236.9	328.4	250.3	218.3	207.2	227.1	151.5	174.7	114.7	93.3	92.8	240	224.3	236.2	188.9	0,0*	218.1	84.7	110.4	84.4	105.4	87.7	148.6	133.7	124	207.6	270.7	351.9	259.6	161	136.8	166.2	172.9	116.4	131.4
						141.7	149.2	184.5	108.5	130.3	146.7							103.8	105.2	121.5	110.3	88.9	109.2							168.2	118.4	83	86.6	70.6	127.9							145	126.2	194.2	191.7	97.1	149
287.5	298.5	285.7	171.5	197.6	262.5	134.2	158.4	183.4	121.3	109.3	188.4	216.8	237.6	294.8	231.9	239.7	222.6	82.9	96.3	135.8	104.7	117.9	104.9	233.1	258.5	229.5	180.4	182.6	206.7	86.6	111.9	79.1	93.1	88.8	129.7	152.6	169.4	147.1	292.4	351.3	261.4	185.1	138.2	312,5*	177.8	94.6	170.8
						146	162.9	200.1	130	121.4	187.7							99.7	95.9	129.1	116.9	94	139							103.7	97.6	154.6	97.7	82.1	127.7							188.4	127	0,0*	170	151.1	190.2
195.1	333.4	300.1	127.1	223.8	302.1	153.8	161	198.7	141.6	108.8	190.8	215	233	304.6	250.6	126.7	217.3	95.7	199.9	118.9	109.1	95.9	95.4	236	287.1	216.8	194.1	178.6	230.5	78.9	108.6	75.6	109.4	87	141.5	143.3	119.8	374,7*	324.3	369,7*	222.9	143	137.6	401,9*	188.3	108.1	144.9
						155.3	176.6	161	125.9	106.4	155.6							98.2	103.3	122.4	197.9	95.5	138							72.8	111.8	150.9	95	96.2	116.9							182.5	129.4	124.6	174.2	107.3	98.9
208.6	309.1	266.5	180.2	225.6	281.9	135.9	138.3	171.4	125	121.8	149.6	220.1	249.9	308.6	222.6	207.4	218.8	102.4	102.6	125.5	107.9	89	92.8	302.6	247.6	194	175.4	186.7	222.9	78.3	107.4	93.5	100.9	96.6	153.2	133.2	161.6	241.9	242.1	353.2	262.7	151.6	114.1	277,3*	165.5	96.1	166.6
						132.2	140.9	187.1	134.9	122.1	172							115.3	128.3	123	121.1	92.6	141.1							120.9	115	104.5	126.4	87.3	116.9							166.8	131.1	170.2	143.2	99.4	170.1
222.1	334.7	306.8	205.4	231.1	181.8	130.7	222	191.9	134.4	119.6	163.7	228	252.1	279.1	229.5	171.8	215.2	111.8	92.8	118.4	119.5	84.3	82.9	328.4	247	249.9	174.6	175.8	225.2	99.6	101.4	80.1	96.1	100.3	129.5	141.4	119.1	270.9	289.6	350.2	269.5	142.8	125	145.2	159.8	131	139.5
						134.9	155.4	196.7	148.4	104.2	164.3							103.3	89.4	112.6	117.1	113.9	176.8							0,0*	112.1	77.8	112.6	101.6	155.8							174.8	139.3	197.4	173.3	99.6	146.3
318.1	321	270.7	171.3	215.7	66	136.2	168	177.8	126.6	126.5	181.5	231.6	250.6	323.9	511,7*	200.7	228.1	100.9	137.7	110.6	113.6	101	177.2	345.2	370,6*	240.2	172.4	168.1	201.7	69.3	113.5	72.4	102	96.1	183.7	148.7	134.8	302.4	363,7*	331.5	284.3	127.9	138.2	149.4	189.4	93.6	160.5
						174.4	173.3	180.3	131.6	122.1	169.8							88.5	147.3	162.5	106.9	92.2	105.4							69	138.5	127	98.1	87.1	123.2							139.3	157.6	144	176.9	170.4	133.1
271.1	291.7	304.8	207.7	241	250.8	132.2	164.3	176	140.4	107.8	144.2	256.4	260.4	319.3	40,5*	211.3	210.1	105.3	99.4	108.9	122.7	97.1	115.5	329.6	164.1	410,2*	166.6	174.3	211.5	98.9	110.1	95.8	102.7	100.2	134.5	150	108.1	237.8	284.6	318.2	299.5	152.6	139.5	166.8	185.4	137.4	164.5
						136	154.1	188.8	154.4	113.7	152.5							112	0,0*	215.1	109.2	89.8	115.3							138.1	121.5	81.9	142.8	87.8	185.3							171.6	146.7	158.9	171.7	116.5	141.7
311.8	286.8	267	183.8	222.4	254	175	138.8	204	147.4	158.4	146.3	228	254.8	296.5	244	220	234.6	88.9	286,4*	76.3	108.9	82.7	122.4	326.5	134.1	269.1	201.4	169.8	225.7	116.8	146.6	157.6	108.2	86.6	99.5	139.7	189.3	260.4	285.5	351	284.9	152.8	108	164.9	187	116.3	201.6
						214.3	146.3	169.1	135.4	101.6	187.6							110.4	204.7	122.3	90.1	94.2	118.5							103.1	84.8	87.1	68.4	83.8	100.3							138.9	177.4	152.8	232	113	156.6
213.6	295.2	252.1	187.5	236.4	261.3	279,2*	159.4	0,0*	125.9	102.4	145	233.2	268.4	291.4	450,7*	214.1	227.8	107.5	241	116	103.5	131	84.4	296.3	116.9	221.5	174.5	178.4	221.1	106	103.5	94.8	90.2	96.4	141.9	152.1	189.6	255	266.8	358.5	316.8	153.5	156.4	160.3	197.3	125	164.6
						174.6	153.5	164.2	150.6	101.8	146.4							110.1	180.3	110.9	110.1	105.5	94.4							80.8	111.7	67.9	105.3	185	151.3							149.7	103.8	151.4	180.9	134.7	151.2
238.7	335.7	282.4	314.9	226.6	259	155.4	157.9	119.9	133.3	131.5	193.3	237.2	268.6	318.9	220	208.9	230.3	128	80	155.4	117.5	93	106.8	297.3	0,0*	222.9	199.9	160.2	225.9	80.1	117.3	120.9	125.2	57.3	183.8	141.4	72	231.7	298.9	408,7*	300.6	157.2	214	145.4	159.9	156.7	151.7
						191.9	154.2	137.6	138.6	116.5	132.9							131.3	135.1	134.1	123.1	89.5	113.3							159.1	129.7	85	109.4	68	164.5							170.4	165.1	151.2	187.3	128.7	156.5
95.5	341.2	182	193.5	229.3	246.9	151.4	150.7	129.9	136.6	80.3	137.6	212.9	251	287.2	144.5	203.7	265.6	103.8	247	132.5	113.6	93.4	114	292.3	210	234.5	178.7	173.6	236.7	94.9	146.5	71.3	100.4	98.8	117.7	174.7	140.3	218	332.3	305.5	283.7	134	120.2	155.1	198.9	154	147.4
						157	163.6	90.4	144.9	105	136.4							105.9	72.6	176	121.1	86.4	106.9							132.8	116.4	81	106.5	130.8	120.7							103.3	151.6	136.8	177.1	43.7	141.9
38,7*	324.8	306.9	195.7	237	245.9	126.2	158.5	182.2	149.9	134.6	174.3	225.6	256.1	320	216.6	212	237.3	124.6	88.4	316,9*	126.6	103.2	115.2	278.8	229.9	232	191.8	167.2	210.9	69.1	122.1	60.7	60.6	95	116.1	174.7	147.4	236.8	70.3	326.2	295.2	155.7	157.4	126.3	146.6	115.9	168.6
						121.3	170.7	117.3	140.6	109	146.5							111.5	155.6	137.2	116.8	72.5	83.7							133.9	117	171	101.6	78.3	121							122	149.7	162.1	161.8	186.1	136.7
182.1	320.1	328.4	193.8	236.7	257.4	173.6	155.3	152.6	142.2	95.6	108.1	232.3	256.5	325.9	206	207	228.4	121.5	90.1	137.3	120	109.8	109.9	282.5	236.6	253.1	174.8	188.6	214.4	50.9	157.7	68	108.1	93.8	177.6	108.1	115.5	248.5	95.9	356.8	293.6	183	153.5	153.3	153.2	105.6	138.3
						194.4	146.9	40.1	148.2	122.4	218.4							114.5	0,0*	129	106.3	123.2	98.9							132.2	173.3	79.3	91	80.4	135							139.8	130	163.7	168.2	115.4	158.9
170.2	297.5	272.6	188.2	226.7	237	124.3	142.5	120.1	164.4	84.7	139.6	210.6	254.4	335.3	221.5	242.7	230.1	108.5	214.1	150.2	96.6	101.1	129	280.7	222.6	243.2	188.2	186.6	213.8	62.7	104.9	68.6	159	80.7	123.7	120.5	136.7	255.1	266.5	173.7	286.5	166.2	102.6	148.6	177.5	118.3	171.4
						146.5	125.7	65.5	172.4	156.4	155.4							109.9	190.9	122.1	103.5	104.2	106.9							75.4	98	109.7	101.6	93.6	171.3							143.4	131.5	120.9	164.7	131	148.6
189.9	295.2	271.4	203.4	238.9	246	150.5	128.6	110.1	116.1	117.8	175.7	216.8	260.4	300.4	217.5	213	246.6	121.2	120.5	115.3	114	112	108.6	276.5	191.8	179.3	192.2	186.2	272	130.3	108.4	84.4	109	84.5	124	149.2	153.6	240.7	231.1	226.9	315.8	144.9	121.3	147.7	179.6	122.6	129.6
						165.4	147.7	109.1	126.2	87.1	188.4							127.9	96.5	170.9	107.7	75.1	92.3							137.6	174.6	115.9	107.5	116.4	133.9							125.6	184	161.7	171.4	131.5	109
202	293.6	269.4	294.5	234.4	232.7	167.9	158.4	104.1	129.4	132	129.6	212	280.1	311	211	213.5	235.3	202	92.6	126.1	105	110.6	96	285.8	202.8	230.3	190.5	173.3	218	120.3	97	118.8	78.8	86	138.9	226.2	279.8	228.7	245.7	304.5	259.6	74.7	133.4	149.9	185.4	131.4	116.1
						162.8	183.5	102.6	148.1	135.9	214.6							182.3	89.7	118.7	114.9	100.5	137.3							100.5	111.8	88.3	146.2	126.6	217.5							128.5	138.4	108.5	192.7	140	138.9
235.2	321.8	263.3	165.9	236.2	251.2	167.4	137.2	108.9	156.4	105.3	149.5	254.2	243.3	319.5	209.8	227.2	286.5	140	64.6	142.8	125.3	104.9	94.7	290.4	195.3	233.1	185.7	312.7	280.1	104.1	105.2	123.7	80.4	91.8	121.8	128.3	128.8	238.1	270.1	302.9	307.1	132	127.8	148.3	169.1	142.5	127.5
						170.1	151.9	126.1	145.3	130	152.8							133	88.4	132.6	108.6	123.6	93.5							77.8	122.8	71.2	77.1	81.7	70.4							108.4	129.7	132.3	175.1	208.8	143.1
167	330	113.7	241.4	241	243.2	174.8	154.4	155.1	143.9	109.7	177.7	228.4	270	174	193.9	221.7	222.1	160.4	77.4	135.9	110.3	110.5	107.2	274	213.1	274.2	188.9	272.5	330.9	133.9	87.5	145.3	90.8	106.6	241.2	131.5	136.5	233.3	243.1	304	341	141.6	126	117.8	146.1	85.8	143.8
						170.5	147.7	147.6	108.3	135.3	139.5							184.8	77.8	125	136.6	116.7	81.8							86.4	118.6	95.1	82.1	99.3	125.7							158	142.6	130.9	168.7	91.6	134
210.5	335.4	223.8	189	232.7	270.6	241	160.4	119.9	177.2	127	154.6	229.3	274.7	307.2	208.3	229.6	245.7	177.2	64.4	121.8	125.5	102.1	112.9	275.3	214.5	240.4	189.7	268.9	416,2*	92.4	117.2	74.4	94.2	110.2	110.5	112.2	147.4	249.2	238.5	306.4	212.2	135.8	126.4	136.1	173.3	155.7	128.1
						184.6	146.3	120.7	156.4	125.1	148							159.2	95.8	117.8	101.5	95.8	83							102.1	96.1	67.5	79.6	108.9	137.7							108.6	132.9	132.9	239.8	109.6	145.3
267.5	280.1	241.4	180.7	238.7	238.7	168	151.2	140.3	136.2	112.5	138.6	241.5	272.6	322.8	214.9	209.1	243.1	162.7	61.3	123.2	174.1	94.7	94.5	284.8	229.4	244	206.9	281.2	297.4	143.3	108.6	110.2	86.5	223.7	135.8	139.5	129.9	275.9	312.7	292.5	0,0*	121	115.3	121.5	161.8	130	167.5
						165.3	152.7	132	147.8	111.8	190.3							178.1	155.1	114.6	102.8	101.8	122.7							221.6	88.3	133.9	104.7	138	105.7							143.7	126.8	129	226.8	115	147.9
191.2	328.5	233.3	157.2	259.9	251.8	153	161.4	159.8	157	123.5	151	217.6	260.4	297.9	200.9	211.3	239.5	160.1	94	118.6	115.8	113.7	95.1	271.7	221.9	242.6	196.6	256.2	298.4	105.5	104	86.3	173	116	116.2	156.6	178	241.7	248.5	302	388,6*	147.3	81	126.7	-12,3*	125.5	137.1
						169.5	155.6	132.2	152.8	128.4	165.4							128.6	148.3	130.7	146.1	95.7	111.7							74.6	98.3	105.3	100	136.6	125.6							106	114.6	127.2	127.3	105.2	135.1
192.2	311	231.9	275.4	253.1	253	178.9	158.5	156.3	159.1	117.8	143.1	234.1	254.5	163.5	228.9	216.3	230.7	132	88.3	119	109.4	102	98	261.1	208	123.8	165	243.9	292.3	93.6	111.2	139.1	94.7	176.7	140.1	151.8	163.8	264.6	219.7	305.6	220.8	143.5	162.2	125.8	139.6	114.8	145
						203.6	150	133.9	149.3	97.4	158.8							130.5	60.5	180.6	123.3	86.8	127.9							70.9	127	61	127.7	132.4	192.3							103.1	162.7	155.8	215.6	111.6	165.2
210.1	312.7	241.5	179.4	225.3	249.7	156.8	156	126.8	133.2	109.4	0,0*	208.6	276.1	196.5	346.9	234.1	232.4	129.5	75.5	154	127.5	128.4	154.3	281.5	210.5	238.9	195.7	189.6	294.3	100.1	158.7	93.6	93.2	101.8	106.5	123.9	130.6	231.3	193	318.7	258	142	133.9	118.6	156.3	111.6	119.1
						159.4	140.7	145.3	125.2	116.9	137.3							134.2	82	124.8	0,0*	111.8	144.9							88.6	130.6	118.7	94.8	102.1	92.3							168.2	190.5	126.3	372,3*	120.7	137.4
200.5	331	231.2	176.5	240	230	136.3	142.2	162.7	158.7	164.6	140.9	225.1	246.1	219.9	0,0*	229.4	246.8	127.9	82.2	126.1	101.4	93.1	81.7	280.5	217	284.9	193.3	189	251.9	118.3	110.5	122.2	106.8	102.8	83.7	152.4	152.3	258.5	255.4	304.6	274.4	156	125.9	122.5	0,0*	128.6	143.2
						128.4	151	146.3	142.2	116.9	132.9							136.4	108.7	134.9	122.3	86.2	90.7							122.1	99.6	140.5	80.8	114	111.5							134.4	123.3	122.3	154.9	126.8	124.7
215.2	327	240.7	190.8	245.7	234	141	156.4	135.8	157.9	164.2	140.3	221.7	260.7	318.1	0,0*	235.4	231.7	129.4	91.5	139.7	111.6	88.4	143.7	274.9	207.5	191.3	196.7	189.7	235.2	104	79.8	102.2	138.8	95.3	118.1	108.9	142	315.7	180.6	301.9	258	182.4	132.9	118.4	96.5	112	131.6
						164.8	150	0,0*	132.9	108.8	173.5							121.7	92.5	148.6	120.5	100.2	96.5							143.8	111.9	174.8	142.3	95.2	87							155.3	147.7	136.9	143.6	91.4	132.8
216.1	298.5	244.8	209.2	250.5	255.5	141.1	140.8	121.6	130.8	118	154.1	238.7	284.1	155	194.3	234.4	252	262.5	77.2	179.7	108.1	97.1	118.1	279	210.8	198.7	190.3	209.6	211.2	114.2	137.3	113	124.4	91.7	105.2	123.1	226.1	209.4	256.8	310.6	220.2	138.8	133	133.6	93.7	109	135.1
						131.5	136.6	110.4	148.4	109.5	151							164	86.2	139.7	104	98.4	104.2							156.3	108.9	178.9	129.7	100.4	68.5							123.9	150.1	117.8	123.5	0,0*	140.9
213.1	320.9	206.8	211.7	238.7	248.3	130.1	134.7	105.5	147.4	107.8	140.2	223.2	270.7	135	165	221.2	223.9	160.6	160.2	127	100.8	85.7	83.4	277.5	228.3	244.1	190.9	331.1	233.6	111.9	116.1	183.5	143.2	111.6	97	151.6	194.7	254.5	187	254.2	220.1	161.7	146.7	110	117.7	68.2	154
						152.3	132.4	121.1	171.7	116.3	154.5							478,2*	116.5	137	109.8	54	101.3							78.7	118	108.9	125.4	133.5	111.9							145.4	123.1	90.8	100.1	113.9	123.8
231.8	340	238.2	414,3*	255.9	244.7	143.2	154	0,0*	153.9	102.9	157.1	214.7	265.6	234.5	166	227	230	235.2	76.7	133.8	91.8	171.2	99.1	280.6	212.1	218.4	183.2	189.5	221.1	70.6	124.8	102.9	145.8	75.4	134.6	141	151.4	265.5	162.4	294	242.4	153.6	125.9	109.8	99.5	103.7	132.7
						181.4	150.2	132.6	147.5	101.9	183.9							242.5	86.5	122.6	107.5	173.4	108.8							79.3	112	0,0*	128.1	78.7	121.1							150.6	116	122.8	96.4	137	100.3
258.2	375,0*	236.6	183.2	251.2	254.9	179.1	154.9	134.9	166.8	159.2	155	216.7	269.1	317	167.1	235.1	229.3	518,2*	86.2	130.3	107.1	109.4	119.8	278.8	216.1	227	178.2	194	212.2	84.6	114.1	163.6	140.7	91.1	112.5	156.8	180.1	258.3	185.3	301.9	239	141.3	132.2	106.7	107.5	83.3	112.9
						138.7	131.1	170.2	121.6	116.5	139.2							99.4	112.2	124.6	126.6	110.5	100.6							107.3	113.1	95.3	174.6	101.9	120.4							143	133	160.5	106	103.6	111.8
196.5	274.6	223.3	190.8	265.9	244.1	164.3	136.2	135.7	133.2	88.8	143.1	224.6	283.7	318.1	161.1	253.6	225.8	181.5	116.5	132.8	124.1	100	106.4	297.9	222.9	180.2	192	240.8	215.3	140.1	176	0,0*	135.4	105.9	120.8	159.9	193.6	272.2	197.3	270.9	233.4	153.4	121.6	120.7	148.5	96.1	190
						122.9	144.6	139.8	141.5	160.1	178.3							83.5	150.8	189	93.9	104	98.4							77.2	125.5	0,0*	105.8	110.3	118.8							164.7	154.1	121.7	100.4	108.1	165.9
221.8	225.6	230.9	235.7	254.1	250.6	148.6	152.8	99.2	160.9	112.7	135.8	222.3	277.7	311.6	161	249	227.3	132.9	74.4	169	111.8	105.9	109.9	292.7	229.1	208.4	200.9	219.1	241.4	108.4	129.6	110.6	135.2	103.1	126.2	133.8	189.5	259.9	236.8	265.9	230.7	141.6	147.4	116.3	143.2	106.4	82.9
						131.4	142.8	101.3	146.9	115.3	134.7							64.8	76.3	152.6	166.5	99.8	114							150.5	116.7	0,0*	123.9	102.2	134.1							109.7	162.6	119.5	138.7	107.9	103.1
256.3	260.1	0,0*	291.6	249.6	257.3	173.1	135.2	114.8	141.7	101.8	133.4	231.8	270.3	300.7	141.9	250	240.4	67.5	78.6	127.6	119.4	174.1	122.6	285.7	230.5	178.8	198.9	219.7	197.1	71.9	116.5	490,6*	98.9	105.3	129.6	147.8	215	232.6	181.2	300.2	274.3	145.4	127.7	146	121.5	151.7	147
						164.1	145.2	102.9	149.3	117.1	146.3							65.2	85.9	130.5	134.8	105.4	116.2							159.8	127.6	70.6	171.8	99	130.4							143.5	142.5	125.5	93.1	196.7	125.8
227.5	307.9	300.1	181.8	241.9	258.8	155.2	144	148.3	137.6	98.6	168.8	239.5	323.4	298	158.6	256.9	233.3	71.5	85.9	126.2	63.8	80.7	95.5	275.9	228.9	168.1	206.8	214	229.3	169.2	95.1	427.8	89.4	96.5	148.5	162	184	243.3	202.8	304	253.1	139.4	131.2	126.4	144.7	82	114.3
						146.4	149.8	160.8	136.5	126.5	160							65.5	74.6	121.4	135.2	87.3	108.2							64.1	114.8	195.9	116.7	79.3	155							151.8	120.2	135.1	136.2	127.4	107.6
238.3	311.4	214.6	301.6	265.1	245.8	144.7	137.1	113.1	138.2	100.1	141.1	217.6	280.4	241.8	57,2*	242.5	244.1	65.1	83.6	161.8	112.7	87.5	116.8	295.9	231.2	217.7	173	213.6	240.7	173.1	84.2	120.2	103.5	94.3	138.4	303.4	152.8	285.2	215.8	305.2	320	147.3	130.2	125.1	123.8	122.4	102.4
						139.5	132.4	113	136.5	138.5	167.3							57.8	79.2	234	111.1	110	124.8							109.5	133.7	142.3	131.6	99.6	109.7							156.6	128.9	125.1	96.5	123.5	166.2
206.8	304.8	240.8	192.4	244.5	258.2	158.6	0,0*	114.6	145.9	126.4	132.8	239	300.1	216.3	188.1	205.8	231.1	70.6	88	117.7	81.8	85.6	94.4	293.4	224.2	317.8	233.1	220.4	216.8	180.4	126.9	101.2	104.3	103.2	133.1	149	125.7	268.2	180.1	304.5	261.8	201.6	141.4	112.5	132.4	114.9	111.7
						157.8	149.8	114.9	127	84.5	126							106.6	80.5	134.2	183.5	87.5	100.4							116.1	132.8	90.9	115.1	77.5	153.1							128.5	133.7	124.7	77.3	132.7	103.9
227.4	300.6	254.5	220	260.6	246.7	146	173.4	130.9	133.9	554,5*	125.9	227.7	302.9	242.5	153.3	286.4	245.8	146	95.5	148.2	106.6	103.4	160.7	286.8	226.9	215.6	205.5	251	212.7	113.4	134.2	93.1	84.3	94.9	146.7	137.6	168.9	249.6	183.5	251	287.5	175.6	108.6	117.1	147.5	115.1	153.5
						180.4	160.1	154	126.5	127.5	134.4							56.5	76.7	119.9	118.6	95.9	103.8							155.9	115.4	95.3	86.1	104.6	148							146	114	114.2	153.2	117	146.1
203.2	302	243.5	187.1	254.8	254.8	151.2	156.1	153.1	143.9	151.1	151.1	234.5	274.9	278.1	149.3	298.4	228.3	63.3	95.8	118.9	93.6	91.6	126.1	294.2	224	191.1	203.2	184.4	205.7	84	132.6	182.4	113.1	112.6	127.1	202.7	252.5	268.2	195	286	279.9	96.4	157.7	112.3	116.9	150.8	143.3
						105.3	133.2	135.5	129.3	122.7	0,0*							74.2	87.1	117.2	109.8	156.5	185.6							87	132.6	97.4	124.2	170.2	123.3							155	143.6	118.5	120	87	128.5
281.4	299.7	260.5	213.4	242.8	260.8	202.6	159.7	163.6	121.7	119.2	181.8	240.4	287	288.5	160.7	286.7	253.6	127.1	89.1	153.6	104.9	81.8	103.8	262	230.3	213.6	241.9	213.3	214.3	94.6	176.7	104.7	104.3	112.8	112.3	150.8	190.5	287.9	183.6	295.9	272.7	135.3	115.2	131.3	116.5	101.4	103.8
						138.6	66.3	136.7	135	131.4	104.9							84.3	86.1	112.1	121.2	96.3	211							88.3	145.1	107.6	122.3	81.1	119							119.7	116	342,9*	145.1	113.5	111.3
220.3	290.3	253.1	312.2	251.8	264.6	153.1	0,0*	126.3	144	96.2	121.3	267.7	275	286.2	173	294.7	247	77.2	78.6	123.3	110.3	128.4	89.5	292.4	221.6	207.8	221	232	203.5	91.2	131.9	99	105.6	81.2	160.9	177.8	200.9	296.6	186.7	297.8	309.6	107.6	165.6	102.4	131	85.7	156.6
						154.6	112.4	141.7	142.9	119.4	129.9							74.3	73.1	122.4	103.3	120.6	195							90.5	144.9	102.1	129.4	119.8	101.6							126.9	147.2	102.7	106.2	99.6	138.4
264.3	301.6	256.5	186.5	254.4	248.9	147.8	150	131.5	126.1	160.3	126	310.8	285.8	292	166.8	272.8	344.5	86.6	70.4	119.2	147.2	113.1	134.1	278.7	231.4	127	248.9	230.3	229.2	91.3	148.8	202.4	111.9	89.1	125.1	139.2	192.8	277.4	191.5	300.7	234.5	147.5	129.5	114.4	151.6	98.1	112.7
						148.2	139.5	187.9	126.7	118.5	141.4							74.9	80.1	117.1	117.2	83.5	110.4							125	131.2	99	112.5	92.9	140.2							180.5	166.9	128.1	126.7	112.1	111.7
292.4	294.2	254.6	203.7	258.3	261.9	143.3	152.1	175.6	136.3	102.3	151.6	334.5	273.1	292.6	155.5	127.3	248.3	74.9	79.3	207.1	106.3	95.5	112.3	352.9	228.4	222.1	303.3	226.7	218.3	70.9	187.6	98.4	82.7	96.5	141.1	137.1	244	299.3	198.2	306.1	276.9	129.1	117.6	121.5	94.7	124.6	149.6
						142.4	171.5	128.2	115.9	122.7	147.9							121.3	64.6	118.5	94.6	82.7	112.1							110.4	131.5	94.3	108.8	110.4	131.3							123.7	115.4	127.9	123.5	124.4	109.4
275.7	282.4	252.4	306.1	262.9	240.3	139	161.4	161.3	131	118.1	156.1	262.4	277.1	297.2	171.8	0,0*	249.8	74.7	88.2	233.8	94.3	96	110.9	320.6	222.1	243.9	397,0*	249.2	223.5	55.1	149.3	102.2	124.4	78.4	126.3	146.4	160.2	291.3	208.2	309.3	296.4	145.9	124.4	114.1	115.4	135.3	113.8
						141.8	141.3	199.1	115.6	104.5	153.3							70.4	89.3	125.7	126.9	100.7	128.1							70.9	135.4	90.6	115.1	96.2	137.9							140.2	129.2	117.7	125.5	115.9	110.4
245.4	267.8	230.4	211.1	241.9	275.6	177.6	171.2	138	156.3	106	153.4	254.4	302.1	269.5	167.8	393,6*	249	90	81.4	127.6	91.9	93.3	106.3	286.1	236	300	243.7	251.3	231.7	85.4	142.8	119.7	123	95.3	114.2	142.1	196.4	294.7	204.3	260.7	310.3	184.9	150.5	120.4	119.4	186.9	138.8
						141.3	170.1	133.9	145.7	121	148.8							69.3	93.9	124.7	113.2	92.3	112.8							128	99.9	105.8	83.5	131.7	145.7							143.9	146	187.9	115.2	227.6	155.9
303	302.1	244.5	197.6	262.3	261.2	125.6	177.4	139.1	149.9	97	148.6	251	265.9	263.9	173.1	156.1	266.5	74.9	92.6	152.3	90.6	93.9	103.1	360,7*	315.3	110	249.5	221.3	214	55	94.4	100.2	124.4	75.8	82.6	143.7	153.6	289	201.8	282.6	201.5	118.1	68.5	146.7	121.7	105.7	122.7
						135.9	165.1	147.1	142.7	131.4	145.1							68.1	85.9	125.3	117.7	160.7	121							69.7	123.8	95.7	105.9	75.9	68.4							148.3	141.2	114.8	115.2	93.1	100.2
276.4	310.5	232.1	215.5	259.6	263.8	137.8	163.8	154.6	136.3	83.1	139.9	233.4	299	268.3	184.7	155.7	266.8	91.7	81.5	128.7	98.1	74.3	118.5	343.2	88.2	239.7	242.2	277.6	223.8	66.6	126	93.8	97.9	94.1	115.1	150.1	179.6	311.7	211.9	292.8	135.6	148.5	140.2	164.7	132.1	102.1	119.8
						121	161.2	138.9	124	102.8	191.1							70.7	75.1	130.6	113.7	114.7	143.8							125.5	140.4	72.1	157.8	84.3	91							242.4	154.9	132.2	161.2	106.5	123.2
251.6	252.2	245.8	242.6	249.7	251	120.9	160	154	148.1	161.1	148.4	220.7	298.4	279.1	190.8	191.7	243.8	89.3	95.8	137.2	110.3	112.4	114.7	320.7	146.6	231.6	220	251.1	221.7	76.4	133.9	105.1	101.5	91.6	105	259	193.1	278	201.5	307.8	193.6	153.8	158.9	128.6	161.2	106.8	135.2
						129.3	169.7	0,0*	139.7	115.9	151.9							95.2	109.4	172.9	96.4	100	116.4							75.1	140.3	88.4	118.3	86.7	121.3							135	149.3	135.9	179.2	139.6	134.6
268.1	303.5	233.1	168.3	270.5	250.6	122	160.8	186	146.3	90.3	143	226	301.8	278.7	188.6	207.4	258.8	89.7	92.3	0,0*	101.8	93.2	96.5	303.8	140.3	220.7	248.5	315.2	228.7	0,0*	126.4	83.1	116.2	92.5	96	89.2	176.6	359.3	210.3	265.3	209.8	140.9	150	128.1	98.2	102.5	190.8
						122	163.7	319,5*	139.4	73.2	148.2							104.2	77.7	138.8	143.9	95.3	94.1							84.9	136.6	95.3	94.6	175.1	105.4							135.1	167.4	115.5	113	141.4	164.8
280.2	301.6	231.7	247.1	240.8	260.8	132.5	159.8	391,2*	134.1	146	136.9	240	308.2	282.9	192.6	224.1	247	136.5	92.4	134.6	90.9	106	106.6	0,0*	242.6	220.9	283.5	190.9	227.7	160.6	118.2	96.9	99.1	0,0*	138.8	93.1	187.3	231.2	210.1	297.3	238.1	138.2	141.3	135.9	137.4	111.5	150.4
						129.1	162.3	0,0*	145.9	90	134.6							100.1	80.4	128.1	182.4	116	112.4							102.1	133.5	106.7	105.7	72.8	117.6							137.7	162.4	113.7	110.1	105	141.4
217.4	301	240.5	269.7	274.5	249.5	138.8	146.3	206	123.4	124.1	126.3	267.1	301	293.8	195.6	217.2	246.4	67.3	88.2	132	96.8	104.3	110.4	323.5	0,0*	0,0*	249.5	166	206.1	70.7	122.8	148.8	93.1	93	124.7	137.9	201.8	310.8	247.4	306.6	249.7	129.6	153.2	125	152.9	108.8	133.6
						110.4	181.9	0,0*	139.3	94.9	126.8							134.4	76	131	113.8	106.7	120.6							158.1	148.9	106.9	164.3	130.9	104.3							136.9	133.8	121.4	116	109	224.8
246.4	281.1	239.5	203.9	264.5	291.6	124.6	146.4	183.3	125.9	124.7	121	63.2	280.7	273.9	204.1	211.5	250.2	104.6	97.8	137.3	120.9	95.7	116.6	266.3	187.1	212.3	233.7	200.6	230	124.4	118	109	98.1	88.2	104.4	217.8	183.2	299.3	211.9	307.2	231	125.1	169.7	124.3	124.8	108.6	142.8
						153.2	147.5	253.5	354,5*	116	170.3							71	90.2	116.7	129.6	86.3	102							188.5	179.3	90	80.6	136.7	116.8							132.6	184.4	119.3	101.8	117.5	169.6
329.5	251	242.4	203.8	279.5	245.2	119	128.6	139.6	120.5	81.8	166.4	198.7	292.2	299.4	202.2	209	243.5	134.8	75.1	118.8	118.3	94	159.5	337.4	236.5	222.1	228	170.2	202.3	116.5	131	99	102.7	140.3	144	106.1	176.3	319.9	238	305.2	234	141.3	120.7	114.5	109.9	240.1	145.2
						145.1	197.3	0,0*	117.6	207.5	172							91.1	86.4	117.4	117.5	126.1	224.4							100.5	185	99.9	109.5	97	99.7							186	113.1	120.6	118.7	121.2	236.4
173.4	285.8	258.4	199.8	291.5	254.5	139.9	148	0,0*	132.3	146	167.7	247.5	317.8	295	220	208.9	273.8	79	93.5	118.5	95	85.7	108.7	328.8	248.2	208	220.9	177.8	223.2	66.8	149.1	90.7	105.5	82.4	132.1	145.8	170.9	296.8	221.8	301.3	230	122.5	218	130.9	119.8	82.9	207.7
						156.1	175.1	0,0*	116.7	98.6	218.3							80.5	87.6	115.6	100.6	76.1	148.6							153	124.1	99.4	101	98.4	98.8							136.5	153.9	133.5	128.1	66.2	207.1
171.3	298.6	247.4	202.3	258.1	225.8	141.8	158.2	127.5	128.6	137.9	124.8	181.8	322.7	281.5	207.1	206.9	256.7	85.4	88.2	128.3	101.7	169.2	94.7	313.7	251.6	204.5	270.3	171.7	205.4	75	137.6	87.5	104.6	109.6	111.2	132.1	198.3	293.1	218.9	346.3	219.5	163.9	145	153.6	103.2	99.7	142.5
						158	156.2	0,0*	135.1	115.2	192.1							76.4	86.4	175.3	104.8	90.1	90.9							89.9	125.9	99.8	119.3	83.1	73.8							124.5	158.7	205.5	132.2	110.4	189.8
184.6	288.3	244.8	224.8	273.5	207.5	313,2*	145.7	0,0*	131.8	110.6	159	186.2	319.1	354.7	203.6	205.8	255.7	134.1	84.9	0,0*	95	83	132.7	293.8	239.9	218.8	260.9	175.6	219.8	68.9	141.8	100.8	93.9	0,0*	150.3	228.7	159.7	275.5	214.7	277.5	253.3	138.1	99.6	115.3	114.8	156.4	206.9
						525,7*	155.8	115.2	148.3	228.6	126.5							94.2	89.1	134.9	68.6	90.2	104.5							106.5	139.4	104.2	95.2	129.7	86.9							162	127.2	130.5	141	116.2	141.3
197.7	203.4	242	227	267.8	299.1	404,3*	165	149.5	146.3	129.8	103.5	185	315	312.2	204.8	216.4	273.9	69.7	97.5	129.8	99.9	131.1	115	324.7	236.6	219.3	186.8	181.1	263.6	142.4	145.4	95.2	82.8	96.6	107.7	195.6	243	298	236.5	286.6	234.3	140.5	97	139.7	119.9	112.3	186.7
						0,0*	165.1	161.8	141.8	86.8	140.3							74.3	79.3	128.5	112.6	167.3	109							81.5	114.1	92	96.6	82.2	99.5							130.3	113	144.3	107.1	114.7	137.8
192.5	0,0*	237.2	197	288.5	264.5	116.6	143	251.4	147.5	101.2	147.4	184.5	336.4	324.8	185.7	312.6	241.6	90.8	188.5	129.1	103.1	82.7	126.5	293.3	232.9	194.4	168.9	559,8*	301	118.5	152.2	83.2	119.9	85.2	102.8	170.4	149.3	280.2	232	292.7	241.1	144.3	120.6	124.2	106.9	96.7	161
						61.7	161.4	96.2	131.4	134.5	121.2							72.4	81.7	135.2	114.5	93.9	98.1							119.1	153.3	87.3	102	98.9	139.9							144.6	161.2	202.7	128.8	138.3	141.3
177.7	0,0*	254.7	186.3	263	155.2	76.5	156.6	65.5	151.7	137.4	145.6	171.4	268.8	310.1	202.5	228.7	245.9	84.9	87.6	151.7	103.7	96.4	129.6	298.6	226	189.8	99	0,0*	293.1	86.8	155.5	91.2	125.7	132.6	117.1	136.6	122.9	292.7	276.9	286.4	248.6	118.8	172.1	144.9	120.1	109.3	142.5
						78.8	150.5	146.2	156.7	92.5	138.8							91.3	87.4	133.5	98.6	0,0*	118.7							110.7	104.2	101.8	128.1	118.9	112.4							139.1	167.4	121.5	138.3	120.6	213.2
176.3	231.9	249.4	220.2	260.8	294.7	73.1	149.7	103.6	114.6	102.9	131.3	179.8	264.5	330.4	211.8	236.6	235.8	113.1	88.2	129.7	102.5	110.7	123.5	63.6	224.2	192.4	175.2	211.5	448,1*	126.7	152.5	92.2	118.3	111.3	119.6	112.9	187.2	302.3	208.1	293.9	239.5	141.5	186.4	105.5	197.4	97.9	195
						105.8	200	90.4	175.4	126.6	129.7							131.5	119.2	126.8	104.2	169.7	152.8							84.6	127.1	103.7	173.7	108.7	135.2							129.7	80	161.5	187.6	111.7	146.2
188.2	318.4	246.3	391,0*	269.5	247.2	165.3	139.4	124.4	120.4	147.5	135.9	173	259.7	307.1	197.4	222.7	379,7*	88.5	92.1	124.2	83.1	134.3	103.1	349.6	228.9	272.6	221.6	190.5	269.8	102.4	116.6	101.3	80.6	98	135	142.8	164	329.8	215.3	288.7	229	110.3	170.1	157.8	99.6	121.2	187.9
						102.3	127.2	98.2	121.7	117.2	133.9							86.5	85.8	141.6	78	94	113.2							133.4	120	106.4	87.7	107	116.7							117.4	164.3	124.3	113.4	130.8	159.2
183.9	320.4	261	194.5	251.7	239.2	115	132.5	81.6	127.2	124.8	141.2	230.4	234.6	310.9	203.3	248.2	246.9	102.7	72.2	128.5	78.1	193.5	119.5	340.6	228.2	272.4	164.2	205.1	235.5	205.7	115.7	94.2	91.2	97.8	82.4	120.2	167.3	269.4	242.1	306.5	252.6	117.3	175.6	128.1	132	0,0*	153.5
						112.2	143.7	101.9	159.2	101.4	145							71.7	89.5	137.5	95.1	162.7	119.2							159.9	148.8	103.9	78.6	141.5	96.9							134.3	93	111.3	140.8	105.1	158.4
184.1	313.5	247.8	218.4	262	221.3	113.7	140.3	99.2	206.1	126.5	136.2	161.2	229.8	323.7	234.8	220.5	254.7	61.7	85.9	125.8	113.9	128.9	149	185.8	218.8	250.3	204.4	227.4	265.2	113.7	116.4	82.7	106.5	105.3	107.3	126.6	189.7	280	234.4	306.4	246.6	42.1	133.9	128.2	124.3	138	154.6
						112	110	148	146.4	100.2	142.7							80.9	85.7	128	99.5	105.6	153.2							106.9	158.5	88.4	119.2	91.7	108							142	174	135.7	116.7	124.7	171.8
180.4	321.5	250.5	270.2	269.7	228.9	117.4	134.3	107.3	142.1	170.5	141.6	161.2	223.2	317.7	226.5	217.5	244.5	77.6	98	155.5	119.6	90.6	114.3	268.4	228.3	194	195.9	347.9	245.9	89.7	215	96.2	101.1	163.9	81.8	137.6	206.3	314.7	224.5	298.9	242.6	139.8	174	138.8	121.7	101	178.2
						137.4	154.7	133.3	159.5	110.2	132.2							81.8	142.8	118.3	129	167.3	90.8							62.6	111.9	99	150.6	96.1	82.9							141	165.3	123.8	128.3	90.2	157.2
186.5	317.3	250.3	199	263.7	216.1	120.6	142	99.2	157.3	97	131.5	156.5	224.3	270.3	404,6*	246.6	266.3	66.9	94.2	117.4	62	127.5	101.6	273.1	231.5	296.5	223.8	218.2	223.7	94.6	128.7	100.3	85.8	106.2	98.5	126.5	215.7	291.7	249.2	314.6	250.4	136.1	160.7	118.8	111.6	75.2	177.2
						125.4	143.2	113.3	142.2	126.7	133.4							71.6	75.8	135.6	102.5	80.6	99.5							116.2	122.7	98.4	134.8	112.5	122.8							141	130.2	140.4	185.1	117.9	160.1
186.2	310.8	245.3	270.3	274.8	217.2	210	148.2	142.7	153	101.7	124.2	168.9	222.9	298.6	248.8	241.2	240.7	79.7	81.3	129.2	96.6	92.8	130.1	285.3	242	548,8*	212.1	242.4	236.5	79.7	107.6	92.8	161.2	76.3	138.4	153	294.4	299.6	220.5	320.8	279.9	172.2	132.5	133.3	121.2	112.4	167.1
						94.7	200.2	146.4	142.7	110.1	127.9							77.8	98.1	125.1	91.5	125.6	115.9							85.2	132	93.3	121.9	101.7	84.8							132.2	125	117.5	144.6	113.5	147.3
196.7	331.6	272.1	264.5	278.8	236.1	109.7	140.1	129.7	205.5	103.1	123.5	161.9	221.2	282	287	231.9	245.7	100.8	129	175.1	34,1*	92.8	95.8	277.3	254.6	192.4	188.9	209.8	207.6	95	123.4	104.2	122.9	97.7	101	148.2	0,0*	259.3	208.7	319.3	245.8	157.1	135.8	126.4	159.5	0,0*	149.7
						122.3	162.5	105.4	137.9	99.6	131.3							92.1	100.4	131.4	96.4	137.6	128.8							78.7	132.1	101.5	100	103.1	104.9							155.3	123	130.2	129.3	94.2	167.7
177.7	326.5	244	205.6	252.7	229.9	123.6	155	109.2	127.1	96.8	135.3	193.3	223.5	270.1	136.8	254.1	258.3	65.3	87.9	253.6	105.8	96.4	111.4	281.6	248.9	256.8	238.8	271.2	221.9	162.7	134.4	99.4	125.1	105.6	93.1	134.9	311.3	272.3	257.4	313.3	271.4	135.2	165.5	128	176.2	103.3	84
						116.5	143.9	131.4	159.4	107.6	120.4							99.5	79.5	0,0*	108.6	91.6	118.3							187.8	99.9	96	105.7	122.7	110.3							151	168.9	133.2	130.8	108.3	177.6
198.1	327.2	242.3	388,4*	279.7	249.6	117.9	142.3	113.6	157.4	118.7	120.7	159.5	230.5	172.3	212.1	257.7	249.2	213.9	213.8	129.8	114.4	87.8	116.3	281.8	276	201	260.4	185.6	229	193.7	142.8	77.5	114.3	116.8	99.9	123.6	198.6	282.2	248	319.7	227	133.2	162.8	121.5	124.5	120.5	154.8
						123.8	144.5	117.5	152.6	98.5	117.2							62.5	78.3	128	113.8	99.5	127							157.8	169.8	104	126.6	102.7	142.3							153	135.7	132.8	130.1	143.8	135.5
180.1	329.9	247.5	213.9	277.8	226.7	127.2	140.2	131	152.8	102.7	129.3	157.8	223.3	232.3	213.7	256.8	280	66.6	113.3	109.9	135	89.8	143.6	278.8	269.4	166.2	230.4	190.1	258.9	117	126.8	83.1	111.5	105.1	194.8	165.6	199.4	257.7	217.1	307.1	273.9	162	107.1	122.2	177.1	118.6	160.6
						129	147.2	163.3	116.5	85	118.9							82.1	79.5	120.6	123	123.1	136.4							103.6	112.6	90	152.6	119.4	82.9							141.1	111.6	124.1	137.7	0,0*	155.3
186	310.3	241.5	201.9	311.9	195.9	223.2	137.8	129.9	142	126.3	108.4	157.4	230.2	274.4	304.7	241.3	239.4	57	105	118.8	110.2	82.6	102.8	272.1	263.9	182.5	254.4	551,2*	217.6	134.2	138.7	110.8	104.2	95.6	107.7	162.9	180	310.9	238.9	375,7*	292.2	142.8	117.5	111.3	108.1	99.6	129.1
						122.9	140.2	161.2	192	102.3	104							70.2	96.7	112.9	122.8	81.1	106							127.2	122.9	99.8	85.8	81.8	138.8							155.4	150.2	118.6	127.4	122.9	136.5
179.7	338.6	243.8	201.6	135.9	222.5	124.2	148.2	157.6	224.2	127.5	140.8	168.1	225.2	277.5	214.3	262.5	220	77.6	160.4	111.7	110.2	133.2	111.8	281.2	273.7	153.2	289.2	80.2	215.4	96.4	110.8	94.2	98.6	95.8	113.7	151.5	210.6	297.4	242.1	276.4	301.8	155.8	117.3	99.2	96.8	136.3	130.3
						129.7	153.6	123.2	91	139.2	158.6							110.5	89.9	132.9	91.6	99.6	116							119.6	117.4	97.8	119.4	105.5	132.8							162.9	106	117.8	135.2	0,0*	132.3
188.2	315.8	226.2	272.8	266.5	222.6	120	148.1	135	117.7	96.2	107	160.4	237	283.6	196.2	234.4	234.5	83.7	98.4	121	107	104.6	119.9	275.3	245	315.8	238.8	105.7	223	126.7	110.6	88.5	115.3	145.7	126.7	176.2	193.7	199	231.2	295	202	146.3	131.3	121.4	148.8	99.4	127.2
						105.7	137	158	126.4	96.7	135							84.3	95.9	118.2	127	92.7	119.3							77.1	114.3	90.7	87.4	95.7	89.7							250.2	148.5	106.1	165.9	112	122.7
188.9	325.7	233	117.9	269.6	240.3	113.5	154.7	145.6	145.1	115.5	116.5	163.9	234.2	284.4	229.8	252.9	237.6	78.8	99.7	107.8	138.2	91.4	115.7	283	386,2*	68.3	235.1	116.9	235.8	91.7	130	96.9	95.8	88.1	78.7	173.1	215.4	303.3	210.7	301.4	292.6	184	123.8	122.7	114.6	104.8	134.9
						115.2	123.8	137.2	139.5	141.1	115.4							82.1	90.8	108.9	100.4	90.5	120							149.7	124.9	98.5	98.7	99.4	101.5							153.9	101	117.8	135.3	152.4	116.4
193.5	337	239.3	246.1	274.9	221.9	121.7	142.8	144.3	143.2	130.3	119.6	164.7	229	283.8	205.5	272.9	236.5	97.5	82.5	128.2	94	92.1	126	284.1	289.6	290.9	216.6	144.8	235.3	86	142.1	87.2	97.7	99.2	115.1	200.2	204.9	331.1	225.6	306.8	305.1	157.8	167.7	112.7	116.5	182.6	131.4
						98.2	145.4	163.1	145.9	119.6	111.8							97.3	88	105.4	103	89.2	127.6							74.1	120	103.9	93.3	145.1	108.6							146.3	118.9	139.9	141.8	85.2	135.7
198.4	343.7	243.4	245.6	261.8	240.3	97.2	137.8	143.6	148.4	86.9	118.5	164.7	230.5	277.5	224.2	254.7	238.9	85.6	108.8	114.1	93.4	158.2	119.4	287.8	287.4	244.1	277.1	151.5	214.8	127	125.8	103.8	172.5	98.9	116.5	151.6	195	316.3	272.3	304.9	397,2*	158.7	136.6	115.1	150.1	110.6	194.6
						95	145.4	148.8	127.2	90.6	191.6							136.5	99	125.4	98.7	128.2	103.2							80.8	99.6	104.3	74.9	87	114.9							156.9	159.6	105.6	138.2	119.4	153.9
203.8	274.9	138.4	243.4	279.6	229.6	116	126.1	0,0*	149.7	83.2	114	205.7	229.6	284	222.4	262.4	244.5	91.7	95.4	124.4	110.5	105.7	100.2	276.1	268	240.4	238.4	138.4	186.2	82.4	105.5	128.5	67.4	91.9	120.9	212.1	198.2	296	211.3	308.3	315.1	162.5	149.9	103.9	104.5	135.9	124.3
						107.1	167.8	103.6	143.5	179.1	0,0*							89.1	77	110.3	95.6	97.5	112.7							191.9	94.3	79.6	82.8	95.4	142.6							150.8	177.5	132.4	93.5	176.3	120.2
197.1	281.1	237.9	96.2	244.8	235	94.4	141.6	134.7	142.7	95.3	167.6	198.3	259.1	275.4	214	270.5	236.5	138.4	98.2	173.3	108.9	113.9	104.1	289.2	265	252.3	306.2	153.7	228.3	131	175.5	70.9	119	87.5	110.8	251.8	196.7	270.6	216.5	310.3	272.2	152.2	83.1	162.2	144.9	127.4	147.4
						118.3	217	0,0*	137.5	153.7	0,0*							88	99.6	109.7	100.3	113.2	93.2							66.4	115.2	76.9	82.8	97	117.4							143	152.4	135.5	130.1	130.7	130.8
203.4	298.6	245.8	247.6	249.4	240.6	152.3	114.8	161.6	140.9	85	89.2	166.4	243.9	285.9	178.2	236.4	237	91.6	92.7	100.9	106.6	125.7	107.3	287.8	248.8	233.3	162.2	153.9	232	82.5	122.3	93.1	133.7	81.3	158.7	158.3	167	276.6	217.2	308.2	326.8	169.5	142.4	125.9	133.9	133.9	128.6
						126.1	170	316,8*	131.7	133.9	95.4							86.5	156.1	100.9	100.8	101.1	121.5							129.6	136	98.1	77.5	88.2	101.2							150.4	179.1	111.2	179.7	146.4	126.4
195.2	295.8	243.9	291.4	232.5	233.1	120.7	182.4	0,0*	137.3	129.2	170.1	159.3	259.4	294.7	195.4	271.8	283.9	76.6	93.1	128.3	94.1	90.6	123.8	273.7	208	230.7	272.8	180.4	211.7	115	101.2	100.3	85.7	99.3	102.6	155.8	187.3	262.5	249.5	309.1	406,1*	157.1	208.1	127.7	148.8	130.4	111.7
						107.9	0,0*	93	145.9	110.3	164							68.9	91.5	129.4	93.7	86.8	119.3							81.5	110.9	83.1	44.1	77.9	123.3							150.4	125.6	112.8	116.2	170.2	120.6
212.2	306.1	227	189.8	242.5	240.5	107.5	174.6	149	163.5	85.3	489,3*	165	248.3	282.5	237.3	262.4	239.7	85.7	74.2	128.8	98.9	96.9	103.6	289.3	328.7	245.6	254.1	145.2	239.5	75.9	125.2	72.2	112.6	78.7	114	188.1	200.6	316.1	229.1	286.4	295.8	131.9	148.8	109.8	104.1	196.3	110.8
						102.8	172.6	185	134.2	103.3	40.9							98.2	96.2	112	101.7	101.1	159							76.5	164.8	77.5	86.1	83.6	96.3							134.5	153.3	109	119.3	100.4	142.6
202.3	293.6	241.6	208	232.8	248.7	135.4	173.5	100	141.6	113.4	88.7	166	245.3	292.6	170.3	258	256.1	110.7	109.5	111.4	105.9	120.4	138.2	287	295.5	187.3	249.1	377,9*	222.4	137.1	118.2	113.9	104.6	76	106.8	250.6	179.9	316.2	220.7	309	247.3	144	130.5	100.6	140.6	107.7	128.3
						111.5	140.8	191.3	132.9	67.2	105.1							79.4	126.8	113.4	90.7	108.7	113.6							72.3	78	78.9	97.3	124	232.9							134.2	177.8	118.7	116.4	113	122.7
212.1	298.2	242.8	219.5	245	226.9	104.3	152.5	166.9	136.6	122.1	105.9	162.8	236.7	287.3	138.1	281.5	234.6	85.4	93.2	131.8	97.1	99.3	133.7	281.2	246.4	232.5	256.5	129	214.6	79.1	94.1	81.8	167.5	94	88.2	161.3	165.8	296.3	218.4	314.2	282.3	151.3	158.9	126.5	115	104.1	137.4
						169.1	162.1	184.3	124.3	77.4	128.6							79.8	98	112.8	115.4	114.2	137.8							90.9	154.6	82.3	81.5	97.6	128.7							143.3	216.6	131.1	140.3	142	125.3
211.7	299.3	235.6	213	221.3	214	118.7	163.9	207.1	174.9	76.2	112.1	169.6	249.5	280.1	162.7	294.8	260.4	117.4	86.8	105.1	101.2	112.7	108.1	287.4	217.8	239	243.8	151.4	238.7	86	128.1	94.5	76.8	106.9	124.5	213.7	271	299.7	231.4	268.6	293	167.1	145.1	110	131.1	144.8	169
						115.4	166.4	169.3	138	87.9	113.7							90.2	95.7	112.2	116.1	95.8	125.6							113.3	124.4	98.1	92.9	105	127.1							146.8	140.4	123.3	194	122.2	144.2
207.9	288.4	229.4	197.8	247.9	235.9	123.1	164.6	181.9	182.5	83.1	116.2	167.4	251.5	279.1	170.4	265.1	243.6	106.9	99.7	0,0*	103.3	109.5	126.1	267.1	213.6	174.8	255.7	172.1	139	208.6	130.3	88.4	103.1	94.9	170.1	165.6	191	282.1	238.6	269.9	285	132	141.1	136	148.4	126.6	126.8
						111	170.1	183.9	133.7	110.3	102.2							87.4	95.1	0,0*	106.9	102.7	127.1							86.6	123.8	99.2	97.3	93.8	125							138.4	161.4	106	157.3	171.3	114
204.2	288.4	248.8	181.7	250.9	217.2	161	166.5	188.8	163.9	226.6	98.5	160.5	248.4	292	186.9	315	255.4	87.7	95.3	113	100.5	94.9	119.1	288.4	216.5	183.5	290.2	138.7	225.2	81.2	119.3	99.8	113.7	97.3	106.3	173.4	197.7	291.2	212.2	291.8	277.2	127.6	159.7	123.3	114.3	156.6	135.9
						148.9	141.2	182.1	120.9	97.6	107.2							83	86.8	113.6	98.2	102.1	141.5							150.1	101.8	99.2	110.8	110.4	105.1							171.3	227.3	120.9	160.6	117.2	134.4
213	275.5	239.8	176.1	246.3	232.2	107.7	146.3	102	133.2	91.8	103.3	172	248.2	297.8	151.7	122.4	226.8	76.9	114.5	119	0,0*	85.5	104.7	283.1	216.7	216.2	261.1	194.4	224.1	84.1	120.5	100.6	136.7	96.8	131.7	169.2	167	305	215.6	290	265.8	158.6	172	123.1	147.4	127.8	105.9
						136.7	166.9	127.3	142.3	90.8	101.8							105	93.3	182.6	84.6	107	112.2							73.3	115	106.3	97.8	101.9	156.4							167.4	133.6	84.6	145.6	119.6	116.6
201	271.5	256.5	134	238.3	242.6	144.3	146.7	139.6	135.1	89.4	109.3	179.6	274	296.1	172.6	234	249	108.6	96.7	110.1	87.8	102.5	148.3	280	198.7	218.7	367,4*	179.7	224.9	109.2	149.9	74.8	106.3	96.7	126.4	174.1	188.6	308.9	216.4	290.8	272.1	140.2	68.6	110.7	163.7	118.7	146.5
						93.6	276,4*	187.4	128.4	92.8	109.3							95.9	103.9	112.3	105.8	216.5	122.2							93.7	141.5	70.5	121.1	92.6	114.2							119.8	116	120.8	129.1	121.4	113.1
215.8	281.2	72.1	334.7	232.3	240.8	203.3	213.5	178.5	126.7	110.2	111.4	168.5	261.8	295.4	181.1	284.1	239	99.4	98	114.1	127.1	92.4	110.1	294.1	204.8	183.5	217.3	160.3	227.9	87	119.7	72.4	128.5	99.8	114.8	182.7	186.7	289.8	216.4	178.5	250.9	129.3	145.7	134.8	165.9	112.8	111.5
						128.5	175.5	188.5	144.7	155.9	107							91.7	97.6	115.2	111	112.7	128.8							96.6	141	83.4	79.6	102.9	128.1							168.1	160.2	123.8	158.9	112.1	99.3
202.8	273.8	213.3	0,0*	230.2	234.5	92.9	163.9	204.5	132.6	128.1	117.9	187.3	260.6	308.1	204.8	276.8	232.4	98.4	96.3	115.1	126.5	123.3	93.8	290.3	185.2	208.7	180.6	183.4	349.5	109.5	122.7	86.7	93.1	84.3	109.6	182.5	358.3	287.6	225.6	244.3	264.9	192.1	167.2	119.6	192.4	151	157.4
						94.3	112.9	138.5	137.3	89.6	100.2							91.8	95.9	115.7	127.4	100.2	117.2							90.3	128	100.4	111.7	110.6	118.3							123.9	131.4	111	127	108.2	122.3
205.2	275.8	241.5	138.7	237.2	239.4	109.7	137.5	214.5	174.5	61.5	111.7	156.6	258.9	289.6	233.7	287.6	249.9	115.7	105.9	110.3	92.6	90	109.5	292.1	198.7	210	179.6	163.7	262.3	139.3	124.3	86	96.3	115.5	117.4	170.7	83.5	271.8	223	254.5	250.4	147	144.1	175.6	166.1	119.1	125.6
						120.7	124.4	174.3	119.4	119.8	103.4							141.4	117.5	115.8	103	106.1	101.1							102.3	146	87.5	110.8	94.8	114							149.4	94	118.7	155.3	110.9	145.3
216.3	275.1	247.8	148.6	243.3	245.9	123.2	150.2	177.7	131.2	50.6	100.6	169.8	262.4	304.5	195	290	242.6	100.6	131.2	110.8	108.7	101.4	83.9	284.5	200.2	190.1	212.6	251.1	273.7	89.1	123.4	99.5	145.1	83	115.4	160.2	214.2	307	236.9	250.5	262.7	152.1	147	124.7	133.4	113.5	132.4
						200.1	155.5	138.7	137.8	99.4	101.7							86.7	95.7	109.8	117.3	105.7	112.1							94	115.3	111.8	110.3	125.3	104.3							152.1	176	143.6	142.1	141.1	121.2
221.1	275	244.8	146.2	248.2	246.5	192	158.5	223.1	145.1	82	95.8	175.9	277.7	300.5	217.8	292.2	243.3	86.3	107.1	147.2	106.8	75.8	117.2	293.9	197.5	203.4	208.6	210.9	324	134.2	164.2	91.7	78.7	122.8	121.3	175.7	213.4	293.8	222.6	244.2	258.4	115.5	150.4	104.2	170.4	132.3	104.7
						129.1	149.7	209.8	127.1	95	98							92	79.9	247.3	115.9	97.9	123.9							90.3	103.5	75.3	85.9	95.5	131.6							170	136	114.7	166.3	117.3	113.9
214.6	278.7	239.7	148.6	244.1	251.7	126.4	144.9	154.4	149.5	139.7	100.9	168.1	269.4	283.6	214.7	274	258.3	86.2	100.2	0,0*	111.2	111.3	123.9	295	191.3	212.3	184.1	224.5	275.2	89.4	130.7	105	116.6	99.4	117.3	172.8	205.2	313.3	225	313.3	260.9	120.8	119.6	128.9	171.4	81.4	177
						142.1	164.9	236	133.1	106	104							98.3	114.1	142.6	168.6	74.9	118.4							93.9	113.3	66.8	103.3	101.2	163.5							149.3	135.7	128.4	166.9	124.5	113.6
209.6	279.5	237.2	168	247.7	257.1	153.3	156.2	223.8	136.1	87.3	99.6	243.2	274.1	295.5	206.2	301.5	321.1	94.1	92.1	140.7	105.7	91.4	107.8	297.8	210	219.5	277	192.2	256.3	96.7	88.2	170.8	92.9	102.8	102.1	191.7	234.6	288.5	239.9	314.7	293.3	173.4	167.6	118.7	162.9	122.5	107.7
						202.6	153.1	149.5	132.8	148.6	98.6							87.4	104.2	132.7	87.8	97.9	113							82.9	119.8	165.8	115.3	142.4	127.4							173.2	155	129.7	117	122.7	111.1
169.6	277.9	240.3	145.9	255.2	278.7	96.1	148.5	217.1	121	85.3	182.5	181.1	318.9	300.2	183.3	300.8	203.5	100.4	104.2	118.3	91.9	91.8	107.4	259.2	244.1	166.9	292.3	155.6	0,0*	74.7	120.5	81.3	158.5	100.1	116.6	183.1	183	320	213.9	310.4	252.4	168.3	237.6	119	139.6	122.8	104.9
						95.5	145.2	181.9	134.4	90.4	123.7							101.3	104.4	114	112.5	101	156.9							94.8	121.2	83.3	89	87.6	113.1							142	156.4	138.1	175.7	145.5	111.6
205.3	289.2	230.8	169.3	244.6	240.1	153.5	140.7	115.3	149.6	102.1	103.1	180.1	278.4	300	214.2	287.8	229.7	85.2	100.7	118.1	96.2	144	98.5	269.2	218.1	203.4	146.6	145	293.5	79.9	122.1	102.6	117.6	105.1	141.1	199	208	268.9	240.5	314.6	287.6	164.5	185.2	150.2	186.4	91.5	117.3
						114.2	174.6	181.7	132	119.4	100.4							94.4	117.7	124.5	94.8	135.5	102.9							173.4	114.8	100.8	91.3	82.4	109.1							153.6	133.4	126.8	177.1	88.9	134.7
307.9	277.8	236.5	174.8	252.5	257	124	122.7	220.9	135.6	118.9	106.2	187.5	296.9	292.8	195.3	294.6	220.9	88.3	91.7	115.2	91.7	141.6	135.6	291.2	203.4	214.8	305.8	134.6	347.5	86.9	119.8	115.2	88.5	200.9	97.2	226.5	211.5	322.5	227.7	314.7	186.2	159.1	156.8	122.5	161.8	115.7	113.9
						129.9	129.7	211.9	117.3	93	105.8							95.6	90	122.7	91	0,0*	94.3							54.9	120.7	106.3	77.6	121.4	123.2							128.6	132.3	137.2	163.1	105.6	137.4
234.2	278.9	233.8	158.9	258	261.5	117.2	137	358,5*	133.4	85.7	100	184.6	255.9	300.3	217.7	283.6	214.1	137.1	105.5	144.3	88.4	123.4	121.5	290.8	204.8	232.7	140.3	131.7	208.5	87	129.5	78.2	87.7	105.3	131.6	205.4	208.9	292.6	224.3	309.5	270.1	105.4	151.9	113.6	173.9	114.2	138.6
						146.5	141.5	224.3	132.6	81.8	98.5							94.9	105.6	0,0*	121.8	120	66.2							110.4	111.6	83.4	105.1	100.6	121.9							98.1	192.8	120.1	187.8	131.1	187.3
244.4	268.9	228.6	172.7	264.5	242.6	144.5	111.3	0,0*	111.6	184.3	102.6	171.5	284	298.6	209.9	0,0*	202.5	101.2	104.5	125.9	133.2	106.4	78.2	286.2	196.8	201.1	131.5	141	242.2	157.8	115.2	88.1	95.2	102.4	154.3	175.6	214.1	295.4	276.3	310.9	317	92.3	170.1	111.8	181.4	109.8	217.9
						127.6	131.8	50.9	131.9	115.1	100.8							90.6	102.1	125.5	60.9	116.1	74.8							107.4	132.5	89.8	88.9	120.4	118.1							147.6	133.5	133.3	136.3	103.1	218
Fentanyl
WT Kontrolle						WT Fentanyl 0.2						S375A Kontrolle						S375A Fentanyl 0.2						MOR10 WT Kontrolle						MOR10S/T-A Fentanyl 0.1						MOR11 Kontrolle						MOR11S/T-A Fentanyl 0.1
						102.6	144	91.1	117	112.8	194							80.1	129.4	106.4	96.7	94.1	86.4							101.9	133	99.6	112.2	95.1	127.1							160.6	120.2	100.9	144.9	102	113.3
408,9*	337.8	110.6	266.4	96.5	370,2*	99.9	138	73.8	116.6	109.9	130.2	319.3	367,1*	178.5	288.7	99.1	52,4*	81.7	75.3	104.7	96.1	87.8	83.9	353.1	312.7	303.2	295.5	325.4	288.7	106.8	133.6	105.4	105.7	109.1	122	368,6*	361,0*	440,3*	278.6	61.3	56,6*	160.4	125	118.4	137.4	79.9	115.3
						102.4	140.1	89.8	114.3	115.9	65.6							79.7	150.4	103	86	103.1	100.3							133.4	133.1	107.4	110.4	91.9	126.8							154.9	120.6	111.3	142.2	92	128.1
329.7	308.2	237.8	281	183	353.5	95.6	136.2	87.4	114.6	109.4	147	315.4	298.4	270.9	334.4	275.8	272.7	78.9	95.9	105.4	95	94.7	79.2	332.1	317.5	277.1	267	285.4	316.4	94.9	131.2	112.7	114.8	105.9	109.1	360,4*	289.7	308.1	291.4	252.7	284.6	161.2	103.7	102.7	135.1	99.3	114.9
						104.3	159.8	95	117	111.8	130.2							80.4	103.1	106.9	95.8	93.8	86.7							90.5	117	108.9	109.1	104.6	116.4							179.6	114.2	107.9	137.7	89.4	103.4
362,3*	348.9	259.2	276.4	227.2	116.9	101.8	142	91	121.9	100.2	74.1	289.5	332.2	240.8	183.9	210.9	49,5*	82	90.7	99.2	93.5	90.1	129.8	350.9	320	317	288.4	319.9	308.5	95	121	248.7	111.6	107	168.5	309.6	346.8	293.7	0,0*	238.4	301.1	185.2	127.3	104.6	125.3	101.6	100
						130.2	139.1	84.2	124.7	110	69.1							82	80	102.2	95.4	100.2	87.4							104.6	120.5	112	109.7	96.7	107.9							161.4	112.8	135.1	136.4	102.4	68.1
64.8	321.6	308.6	269.6	364,9*	283.4	102.5	132.8	85.6	125.6	107.9	66.4	257.9	197.4	253.6	290.7	229.9	0,0*	96.6	93.2	102.7	81.3	80.1	80.7	356	324.5	316.5	278.9	318.2	164.6	99.4	115.4	106.7	98.8	112.2	114.6	346.1	78	347	0,0*	276.9	304.8	161.5	110.6	98.1	137.5	105.4	104
						91	135.3	77.8	119.5	115.3	60.1							82.8	124.8	101.3	117.5	105	87.9							95.3	112.7	110	113.4	104.7	112.7							170.7	108.7	105.8	135.1	104.6	107.6
245.9	0,0*	328.4	255.1	273.6	310.2	107	141	89.3	120.7	104.7	99.2	261.9	353.4	262.5	286.1	244.9	56,7*	69.3	130.5	102.5	91.1	91.8	91.8	0,0*	315	316.7	277.8	209.2	290.3	99	116.3	73.9	117.7	117.3	132.4	334.8	372,1*	308.3	0,0*	285.7	302.3	154.7	117.4	132	130.4	94.7	97.2
						106.2	130.3	86.2	109	96.6	131.9							75.2	119.8	78.7	82.8	78.2	90.8							103.3	100.5	108.7	108.2	101.5	101.1							149.6	104.6	126	133.9	111.1	127.8
245.6	330.8	335.3	246.1	286.6	338.1	121.3	126.2	92.6	119.4	105.8	236.2	263.5	360,1*	256.1	296.6	0,0*	174.4	83.5	163	71.8	88.3	81	133.6	363,5*	310.6	308.8	295	277.4	272.1	98.9	100.8	103.6	105.9	118.5	107.1	332.1	340.1	367,9*	284.6	289.1	306.7	153.9	110.5	130.5	109.2	123.6	82
						104.5	129.1	86.9	123.4	104.1	128.6							107.4	100	78	85.6	88.8	123.5							105.4	151.8	106.3	110.3	114	105.6							156.5	102.4	117.9	131.9	123.2	97.5
225.4	256.4	344.1	218.6	298	342.4	97.7	126.9	88.8	109.7	104.6	124.3	269.2	339	257	313.3	160.1	177.3	82.2	96.2	83.1	83.9	72.2	75.4	367,6*	311.9	311.5	305.3	241.9	268.7	112.1	111	106	94	101.4	91.3	308.1	283.2	272	296.4	296.6	299.9	155	109.7	169.8	119.9	103.9	111.6
						90.4	122.3	83.2	104.9	103.8	144.9							80.4	99.8	112	91.5	87.3	93.2							101.3	106.8	79.1	100.5	103.2	114.6							168.8	113.4	115.4	131	94.4	97.4
235.6	299.7	346.7	207.9	300	346.5	93.5	134.8	101.8	96.5	97.3	155.6	82.1	345.7	248	292.5	126.6	200	87.8	106.2	87.6	92.3	93.1	89	368,5*	291.9	309.3	322.3	276.2	260.5	127.8	101.7	104.9	90.9	112.4	121.5	306.7	276.4	396,3*	301.5	292.1	300.4	129.2	108.9	90.4	121.9	116.4	114.5
						107.1	117.8	95.6	102.4	98.1	148.1							92.4	177.7	94.5	77.4	74.4	87.7							103.6	106.6	106.3	100.6	103.2	104.2							151.1	102.9	104.4	119.2	90.6	116
349	311.4	347.3	174.8	288.8	335.8	107.5	119	86.1	110.5	103.6	156.1	251.1	343.5	248.8	295.1	187.8	200.5	81.8	98.7	123.2	76.4	96.9	90.8	349.3	290.3	314.2	281.1	300.8	273.1	83	107	138.1	86.5	106.6	109.9	0,0*	289.3	306.4	292.6	295.8	295.7	167.6	104.4	102.3	119.4	159.6	109.3
						100.4	113	80.9	112.9	93	146.3							103	125.1	93.8	83.8	77.4	91.1							98.8	110.6	145.5	97.3	100.8	113.9							159.7	108.7	117	0,0*	165.7	100.3
371,5*	315.9	341	171.4	295.8	311.3	142	115.6	87.9	114	93.4	145.5	256.2	344.8	245.3	296.4	172.1	241.3	79.6	102.8	95.8	206.9	95.5	94.4	347	289.2	294.1	339.9	260.3	249.2	102.6	0,0*	110.1	102.3	96.8	74.5	297.3	274.2	365,0*	321.6	322.2	297.1	156.1	101.7	106.7	138.8	85.9	101.7
						108.8	115.2	88.2	116.9	101	155.4							126.8	173.7	76	101.7	92	85							98.8	81.1	123.7	98.3	104.9	125.5							152.4	110	86.8	86.7	119	106.3
0,0*	328	342.4	186.4	362,3*	323.9	89.7	102.5	86.7	118.9	91.4	156.9	291.9	327.8	244.1	300	200.3	291.8	82.8	159.9	56.8	67.8	93.7	87.7	369,0*	297	293.6	273.9	251.6	233.7	100.9	80.6	115.6	95.2	78.8	111	276.4	341.2	378,1*	281.8	320.9	299.3	149	105.8	110	140.1	108.4	79.6
						79.8	130.4	92.7	108.9	0,0*	157.9							80.5	88.7	71.8	132.4	78.9	81.6							102.7	95.8	154.6	100.9	100.7	122.3							146.2	103	152.7	111.7	105.9	98.8
0,0*	312.6	345.7	125.6	320.3	316.3	98.5	117.1	73.8	117	0,0*	158.4	300.9	334.4	241	307.6	202.3	166.1	82.6	97.5	79	102.5	80.7	95.7	351.8	296.4	314.2	280.4	242.9	218.5	103.9	94.5	102.8	102.6	92.8	186.9	301.7	270.6	378,7*	245.2	355.2	306.6	151.8	85.9	105.7	124.8	88.9	87.1
						88	103.3	88.4	118.8	0,0*	154.1							72.7	154	82.6	116.1	86.1	86.1							93	101.9	95.3	108.9	109.4	119							153	103.5	133.5	115.8	149.9	121
249.2	329.8	332.7	100.9	319.7	317.4	108.6	107.1	75.9	92.2	0,0*	156	315.1	351.4	242.9	293.9	223.5	187.6	120.7	220.1	130.6	89.1	86.7	85	356.6	297.9	281.4	353.2	254.3	275.5	98.8	110.6	90.2	98.5	77.4	126	80.9	284.3	377,9*	357.1	376,8*	295.9	156.2	98.5	114	119.1	93	122.4
						102.5	107	84.2	106.6	236.9	153							76	96.3	102	112.7	73.5	96.4							81.4	98.6	97	103.2	94.2	121.8							137.6	98.8	99.7	110.4	129.6	90
273.9	316.9	341.5	106.3	320.8	321	94.5	114	73.5	107.1	178.5	0,0*	309.9	345.1	240.1	390,3*	238.9	182.5	78.4	97.8	97.5	97.5	80	84.9	349	291.6	283.7	359.8	371,5*	227.6	97.6	95.2	127.5	260.6	92.8	112.2	135.4	316.5	364,5*	335.6	112.9	308.3	146.7	148.5	115	124.7	99.8	95.8
						95.2	117.1	94.8	113.8	0,0*	117.6							83.1	77.3	97.1	80.2	77.2	97.4							94.2	104.8	151.4	30,2*	82.6	123.2							154.6	90.7	105.4	105.6	97.4	108.2
279.1	305.9	318.7	119.3	329.7	320.4	94.9	112.6	70.2	125	0,0*	138.1	313.3	334.9	246.7	210.5	245.2	189.3	102.3	78.7	123.5	96.3	70	127.8	334.7	300	273	54,6*	280.6	236.6	94.2	119.6	84.1	87.9	101.5	117.9	275.9	335.4	362,9*	309.1	189.8	297.8	155.3	103.9	104.3	113.6	104.4	96.5
						174.4	126.8	85.6	100.6	0,0*	158.7							76.7	128.6	93.6	84.3	94.8	101.4							100.1	118.1	105.2	75.2	96.9	98.2							141.8	97.8	129	115.4	134.8	100.6
236.7	344.7	334.2	135.6	354.6	324.8	93.2	100.6	80	115.2	470,3*	157	325.1	352.2	240.2	216.1	258.6	172.5	74.9	151	76.4	94.7	98.5	87.1	348.7	368,8*	301.6	277	275	299.1	97.3	86.4	72.9	85.1	80.3	119	326.5	292.3	321.3	387,2*	259.8	294.5	144	88.3	104.2	121.3	101.3	100.9
						93.5	132.5	90	115.7	0,0*	139.9							79.7	121.7	85.9	83.7	92	101.1							105.3	109.3	100.7	86.2	89.2	124.6							161	90	84.1	108.8	96	144.5
239.7	313.1	327.2	124.9	373,1*	321.8	99.7	103.6	81.4	123.2	0,0*	146.2	268.4	345.6	244.4	26,0*	228.5	194.9	87.2	81.8	119.1	89.8	91.3	78.7	347.5	382,8*	276.1	326.1	284.2	226.1	86.9	106	107.7	76.9	113.7	121.8	299.1	347.7	390,4*	322.1	228.7	303.5	143.4	85.8	101.1	114.5	117.9	90.7
						82.6	110.4	83.5	102.8	0,0*	144.6							433,7*	135.2	94.5	79.4	79.3	59.8							83	106.4	82.8	75.3	145	112.4							156.9	90.3	88.6	87.3	169.1	100.8
252.5	350.3	325.7	127.5	365,2*	315	87.9	103.5	91	94.8	66.2	157.4	253.9	358.4	247.2	182.1	258.4	182.8	57.1	91.8	83.2	100.5	73.5	74.7	350.2	381,8*	298.5	233.1	315.4	231.3	89.1	128.9	122.1	87.8	84.6	104.4	318.6	331.8	379,3*	343.2	244.3	297.6	128.2	100.6	93.4	115.9	125.6	110.5
						98.8	80	83.2	107	133.9	152.1							66.7	134.2	130.5	92.5	78.1	116.4							110.1	109.8	93.5	76.1	177.9	110.6							156.9	102	117	111.4	98.2	106.9
241	329.6	321.7	143.9	366,4*	318.6	0,0*	113.8	73.8	112	98.6	153.3	273	372,5*	257.1	202.9	295.5	167.1	73.3	159.3	97	89.4	85.5	91.3	391,5*	360,6*	272.2	283.5	284.2	238.3	164.1	106.4	99.7	77.8	89.6	105.5	331.9	352.9	232.7	129.7	281.6	338.1	127	103.2	109.4	119.4	122	95.7
						75.2	108.9	79.5	113.7	100.1	162.8							76.8	86	108.2	88.4	94.1	87.6							465,8*	108.3	100.8	75.3	88.7	103.3							147.5	94.2	94.5	116.7	160.8	145.7
260.3	337.6	324.6	155.3	372,1*	329.4	102	105	89.8	113.8	99.9	139.7	291.6	318.1	241.8	213.9	226.9	176.5	76.4	86.7	117.6	91.5	89.9	79.9	315.4	365,8*	274.8	333.4	270.2	306	183.3	117.5	91	76.7	105.9	147.4	334.8	340.7	340.3	332.7	310.1	195.3	142.8	100.3	116.9	111.4	124.7	94.9
						112.1	108.3	96.8	0,0*	102.7	151.7							80.1	119.7	61	72.4	67.6	86.1							90.6	114.3	118.8	75.5	88.6	99.9							173.4	140.2	102.1	112.9	116.5	104.2
295.5	351.1	306.8	133.7	362,0*	295.8	133.9	102.6	88.8	80.3	95.6	137.2	255.6	333.6	233.8	212.6	239.8	173.5	167.6	89.3	43.4	87.5	86.9	70.3	375,7*	382,6*	265.2	296.1	273.6	246.9	94.6	124.9	104.5	87.4	90.4	119.1	333.8	318.7	379,9*	316.8	323.4	349.1	168.7	107.8	137.3	115.7	118.3	100
						111.5	337,8*	88.9	110.8	95.6	152.5							78.7	129.8	100.7	83.8	78.9	90.3							92.3	98.1	91.5	81.8	106	105.2							141.8	97.6	121.3	136.9	111	100.8
285.9	344.2	311	0,0*	358.1	331.8	142.6	97.3	88.1	122.4	92.1	151.1	272.4	369.7	225.8	217.4	241.1	169.7	82.2	109.8	100.6	83.5	70.2	93	331.7	321.5	262.3	360,8*	281.8	234.2	93.7	105.1	147.9	80.1	94.3	152.3	335.3	320	367,9*	358.8	323.1	381,7*	164.7	100.5	135.4	92.5	172.1	107.3
						37,8*	104.5	96.9	121.8	103.3	152.2							130.2	167.6	101.1	83.5	63.2	95.2							88.3	105.4	83.8	98.2	103.3	101.5							170.6	82.9	210.1	112.7	157	99.4
253.8	315.7	327.4	0,0*	277.1	351.7	0,0*	115.9	64.1	119.9	100	141.1	301.8	408,6*	302	203	233.4	172.1	96	107.2	98.6	81.7	78.9	94.1	361,8*	309.6	294.4	314.7	283.5	249.2	93.4	105.8	94.7	83.9	104.7	103	340.6	394,5*	345.9	346.1	320	416,6*	153.1	88.6	92.6	107.8	112	98
						0,0*	114.7	94.9	122.4	101.9	143							87.3	91.3	207.3	94.1	104.7	142.3							90	112.4	101.9	83.7	98	238.1							163.8	96.8	81.8	109.5	103.9	85
272	377,6*	293.4	133.9	333.4	319.6	237.7	119.2	72.8	129.7	100.3	123.4	286.7	354	280.3	207.6	238.3	180.1	91.4	127.6	87.9	79.8	80.2	86.5	355.1	306	304.5	345.3	271.9	307.8	92.3	161.3	131.2	87.2	88.5	85.9	332	342.2	349.1	90.1	324.4	311.7	155.2	103.6	0,0*	118	106.4	93.2
						198.1	164.3	83.3	122.9	96.1	149.6							120.7	155.5	87.9	86.8	100.7	0,0*							95.1	95.6	103	90.3	92.2	163.5							162.1	91.8	174.2	98	119.6	91.9
318.3	323	302.3	168.7	376,0*	321.6	77.6	108.2	159.7	98.3	96.8	149.2	268	422,3*	278.8	221.9	266.6	186.8	99	137.3	88.5	118.3	86.1	173.9	335.1	312.3	378,4*	325.3	237.7	246.5	90.7	103.2	108.8	85.1	98.8	114.9	288.7	335.5	348.5	343	337.6	303.6	147.5	103	0,0*	98.1	152.2	106.8
						67.2	110.8	89	84.6	97.5	141.5							91.4	89	88.3	95.2	84.8	127.6							97.9	111	384,7*	87.7	91.4	125.9							147.8	173.8	451,6*	92.3	157.3	152.4
333.5	324.2	215.9	186.8	348.4	317.4	100.6	147	92.3	115.8	102	147.4	332.6	377,0*	283.3	199.4	242.7	182	89.7	125.5	169	148.1	92.8	159.3	390,2*	309.1	236.6	236	276.4	251.2	98.7	105.1	232.9	92.4	96.5	119.3	336.2	307.6	354.2	334.9	336.3	307.8	196	100.5	285,6*	109.5	163.9	146
						107	107.7	82.8	132.1	94.8	144.2							83.2	127.5	153.3	121.6	122.4	77.3							89.8	108.7	85.3	84.6	97.3	148.6							165.5	94.3	107.3	105.9	117.8	151.3
248.8	328.8	321.1	196.1	355.1	309.6	110	80.5	80.2	127.1	96.7	148.5	300	355.4	545,9*	196.9	227.3	309.4	93.8	103.6	97.9	68.7	85.5	128.1	342.2	309.7	299.9	291.5	320.5	252.1	96	112.4	91.5	86.7	97.2	104.6	341.4	301.5	359.5	404,2*	248.8	304.9	169.2	134.8	0,0*	101.1	148	114.7
						106.2	111.3	86.7	118.7	97.1	174.2							155.5	105	100.7	70.2	82.6	119.2							102.8	91.7	93.5	87.5	111.7	210.4							168.5	102.1	0,0*	96.9	101.6	97.3
297.9	325.7	312.4	190.4	350.9	320.7	107.6	130.3	90.3	119	95.9	153.7	315.2	359.7	251	193.3	226.6	252.1	67.9	122.4	104.8	81.8	96	81.7	334	238.2	305.2	285.4	279.8	294.1	96.8	89.4	115.8	84.2	114.2	107.5	344.8	310.7	352.4	349.1	347.3	377,5*	162.8	94.8	116	0,0*	155.6	118.6
						110.5	114.8	91.3	107.2	86.3	141.1							71.7	104.2	98.2	98.9	94.1	90.6							90.7	112.7	150.7	92.2	269.5	160.1							155.4	108.3	113.4	82.7	112.6	98.9
286.4	346.7	332.1	257.7	248.1	313.1	100.2	125.4	82.4	111.5	86.9	143	330.2	358	299.3	217.6	244.9	201.9	139	135.7	106.9	83.9	106.4	78.3	336.5	344.6	297.1	293.3	279.7	237.5	98	108.1	114.3	89.6	79.6	114.3	369,1*	314.7	346.7	305.6	342.7	277.6	154.2	112.5	117.7	98.5	163.5	166.7
						107.7	114.4	82.8	117.7	97.5	136.9							76.2	148.5	107.2	120.6	106.5	76.3							93.6	99.8	73.4	92	98.1	129.8							146.9	179.3	156.7	106.6	132.3	88.4
313.2	337.2	313.2	179.8	63.1	312.1	108.6	114.1	86.9	106.6	106.6	0,0*	347.4	370,1*	295.5	190.5	219.4	170.8	93	78.7	87.6	76.8	96.4	73	323.5	421,1*	297.4	328.1	283.7	278.1	91.3	106.8	113	94	95	123.2	328.3	335.1	355.2	332.8	345.5	315.4	132.7	101	129.2	107.1	141.7	101.4
						104.7	109.7	90	101.6	100.4	141.8							79.1	120.9	78.3	69.7	93.9	86.7							96	100.5	111	86.8	91.4	124.2							141.3	132.3	117.5	112	148.3	99.9
314.7	343.3	320.2	196.8	66.7	314.4	108.8	108.2	94.6	105.2	102.7	147.4	291.5	336.3	297.7	195.7	269.8	186.3	115.7	85.6	75.9	109.6	94.3	69.6	308.1	390,9*	315.8	293.4	299.6	254.7	90.4	104	81.6	84.7	91.6	151	332.9	288.1	337.6	288.2	341.4	327.9	127.6	138.5	196.2	110.6	106.4	100
						92.8	118.9	72.3	115.8	108	173.7							83.4	97.2	55.5	86.8	92.1	76.9							96.5	118.9	105	127.8	101.2	114.3							142.8	107.2	114.4	147.3	163	103.1
349.5	358.6	301.5	198	298	323.4	99.9	114.5	80.3	139.6	92.8	158.1	313.9	375,2*	291.9	194	254.9	181.3	75.8	86.8	72.4	84	86.2	78	326.7	355.2	265.8	311.7	287	293.2	101.7	91.8	77.9	181.2	81.7	119.9	374,5*	303.5	354.8	328	297.5	306	131.5	110.3	115.4	126.9	173.1	130.7
						103.6	106.7	75.2	97.4	88	201.7							150.3	89.2	86.8	81.7	90.3	82							182.2	102.8	95.1	84.5	94.8	114.1							129.6	106.9	134.5	113.7	100.7	80.1
345.3	313.7	259	200.8	286	304.6	106	107.5	82.3	116.2	91.8	173	339.8	338.3	295.1	209.4	256.5	173.2	81.5	120.6	78.8	83.6	90	131.4	308.6	359.1	276.9	316.1	271	243.5	133.7	115	101.5	89.7	99.7	134.8	302.5	298.7	354.5	303.6	131.2	301.4	138.8	99.5	114.8	104	146.7	91.9
						110.4	113.5	78.1	118.9	92.1	164.3							82.8	76.5	127.2	85.7	96.3	80.7							80	84.1	96.8	77.9	100.9	102.2							139.7	177.4	105.7	105.3	105.6	79.4
326	313.9	286.2	211.3	307.2	315.2	83.5	103.5	82.9	114.6	95.8	161.9	319.1	342.7	295.6	229.4	263.5	165.7	87	120.5	120.6	89	77.2	53.6	338.8	358.9	330.7	345.8	291.8	233.2	86.9	-24,9*	91.9	95.2	97.8	101.1	322.4	241.3	346.1	276.6	102	304.6	136.7	101.7	112	145.7	115.1	108.6
						105.1	108.4	78.6	121.5	106	151.4							80.5	147.7	107.3	72.2	89.4	81.1							93.8	152.6	87.8	96.9	95.6	106.3							132.3	96.2	103.5	116.2	108.9	116.2
0,0*	353.1	302.1	196.1	325.9	320.4	97	106.6	94.9	116.5	95.2	172.1	300.6	336.3	326.7	192.5	235.5	166	132	93.4	91	75.7	107.5	95.1	335.6	346.8	340.7	341.3	299.4	321.6	207.8	83.4	107.5	96.3	126.6	0,0*	322.3	290.6	389,5*	317	117	320.7	130.1	123.7	133.7	108.8	108.4	111.9
						103.4	108.9	83.5	92	103	157.1							73.8	100.7	102	89	60.4	86.1							119.4	109.2	106.9	95.7	168.2	98.9							129	141.4	116	118.8	174.3	91.7
351.3	341.9	298.2	236.6	280	323.2	96.6	105.2	77.3	120.6	100.3	122.4	334.4	377,0*	272.2	241.5	257.6	237.8	73.9	151.7	103.8	87.4	101.4	88.1	273.5	350.8	330.9	361,7*	304.5	231.6	135.6	95.6	88	98.7	0,0*	106.2	324.4	295.7	78.9	-41,1*	105.1	328.7	130.2	173.6	123.6	122.7	113.5	101.7
						103.6	104.7	83.5	105.8	96.7	151.1							88.1	89.9	197.1	106.9	97.1	99							100.9	99.6	105.6	91.5	74.3	97.7							136.9	130.5	128.8	145.4	147.1	107.5
0,0*	380,1*	302.9	207.4	304.9	306.2	102.5	119.4	85.8	88.4	98	163.8	345.7	368,7*	268.8	214.4	226.1	166.3	71.1	90.1	96.2	120	104.6	82.7	331.9	365,8*	375,6*	249.9	282.7	252.1	69.7	118.7	96.7	96	116.6	90.5	306	296.9	351.4	350.7	247.9	308.2	128.8	139.1	96.7	91.4	115.5	93.3
						99.3	114.2	90.9	97.9	96	136.3							78.5	164.5	183.1	91	89.9	85.6							164.6	140.9	102.5	92.3	89	140.5							40.8	128.4	79.3	114.9	108.1	101.3
463,5*	300.4	285.8	244.9	305.7	271.4	98.9	104	84.7	86.2	99.1	150.9	365,6*	365,6*	264.5	201.1	222.9	202.5	65.6	130.1	96	81.3	100.8	75.5	329.9	389,3*	328.2	242.5	304.2	312.8	103	87.2	97.5	355,8*	95	131.2	338.9	358.5	339.1	361.1	194.4	359.6	152.9	100.1	149.3	105.6	115.5	104.9
						84.6	115.5	55.4	123.2	90.9	152.4							114.6	130.3	104.7	81.3	102.9	94.1							165.3	98.3	97.6	86.4	209.1	96.1							112.8	110	102.2	114.7	148.9	136.9
217.2	311.7	305.4	199.9	301.5	266.9	96	120.9	77.1	98.1	93.2	152.7	311.8	363,9*	262.4	274.8	258.1	182	187.6	123.4	97.4	90	94	85.6	337.8	352	330.4	300.7	320.9	242.1	193.2	97.3	96.9	89.5	82.7	101.9	430,4*	319.2	345.1	273.5	0,0*	287.8	133.3	112.4	104.1	109.5	136.1	232.1
						108.5	95.5	81.1	91.6	98.1	132.2							137.8	103.1	129	88.2	70.1	82.4							70.6	97	118.2	91.5	87.8	94.5							137.1	183	91.5	128.7	109.5	86.7
138.2	312.8	316.3	236.1	303.1	279.9	101.2	111.8	79.1	94.1	94.8	164.3	350.8	344.4	314.6	203	257.6	168.3	67.7	122.3	113.1	69.5	106.5	95.5	336.9	351.1	313.9	314.5	269.1	264.4	137.1	152	87	97.6	97.3	102.1	292.7	282.1	348.7	326.2	227.9	290.3	148.6	314,2*	116.1	118.1	159.3	107.5
						88.4	115.7	68.9	100.9	98.9	155.8							68.5	102.5	102.4	75.8	94.6	89.6							283,7*	111.4	97.3	91.2	97.6	85.9							145	70	109.7	88.6	104.2	108.1
194.3	344.7	273.4	146.6	307.5	291.7	95.3	100.7	82.7	88.4	87.9	166.1	297.7	332.1	321.4	220.8	226.4	222	87.7	104	92.2	71.2	89	93.4	329.4	350.5	317.5	310.4	295.7	231.6	357,5*	114.6	117.2	92.7	91.5	126.2	174.9	299.9	370,3*	336.9	230	316.6	129.8	100.5	98.1	112.1	171.2	112.6
						86.4	123.3	75.5	103.6	95.2	149.6							62.8	88	90.9	92.5	89	106.4							0,0*	104.7	70.1	81.4	99.4	104.3							139.9	102.9	105.8	130.6	149.8	111.8
184.5	297.9	295.5	237.6	295.3	284.4	82.2	93.5	82.8	117.8	96.1	142.6	334.4	376,2*	320.4	255.9	274.4	208.2	144.8	125.4	277,9*	114.6	103.7	79.4	329.7	366,3*	312.4	338.5	302.3	249.6	43.2	106.3	132.5	91.6	81.1	94.6	320.1	280.1	342.7	329.2	264.1	276.7	144.2	109.1	269.7	120.1	117.8	107.9
						78.6	101.6	76.4	108.9	100.2	162.9							71.9	185.2	57.5	104.2	91.1	81.5							122.9	181.8	129.5	89.3	87.2	82.3							131.9	97.5	120.5	116	115.7	111.1
200	327.1	270.9	222.7	300.9	264.2	0,0*	110.1	71.6	110.7	96.8	154.1	326.7	353.3	238.5	196.6	267.2	165.7	111.9	81.4	90.3	126.8	96.7	95.9	334.8	349.2	316.5	326.4	312.3	295.7	83.6	105.2	88.1	79.1	89.5	94.6	333.8	299.4	331.6	316.5	258	395,3*	160.5	98.7	109.1	102.2	114.6	155.8
						104.2	170.7	62.3	97.6	85.8	143.3							134.1	211.5	58.5	86.5	89.8	78.2							85.7	108.6	129.5	119.1	80.9	87.1							136.6	97.7	123.8	123.1	144.4	102.3
198.1	326.9	289.5	212.6	259.2	286.2	84.9	169.3	62.7	90	94.8	146.1	302.1	340.4	359.9	205	238.5	191.5	86.6	0,0*	108.1	86.7	96.2	72.5	316.6	358.9	334.7	331.7	364,2*	241.5	97.3	149.6	102.1	94	89.9	97.5	334	151	360,8*	318.6	259.1	315.1	177.5	100.8	119.4	125.6	181.4	96.7
						169.4	121.5	81.2	112.7	95.5	150.5							81.7	64.3	96.7	92.3	78.4	76.2							86.2	108.5	101.4	91.1	92.3	88.3							156.8	102.1	103.2	95.5	107.8	119.5
226.8	326	322.5	214.2	298.8	278.9	93.2	128.4	93	119.6	97.6	146.5	354.3	355.4	302	211.7	209.4	216.3	78.9	88.9	202.5	100.3	85.5	86.7	323.4	338.1	292.7	329	312.7	287.5	90.2	104.1	92.8	101.5	85	118.9	320.4	312.8	354.1	301	263.9	310.2	144.7	109.8	103.9	105.5	185.1	79.8
						68	159.9	80.5	96.2	90.3	146.8							69.1	249.2	67.1	82.9	91.4	93.3							88.6	101.5	98.1	127.9	88.3	126.6							145.5	95.2	75.8	114.4	103.6	98.5
195.5	313	273.1	275.3	305.9	280.9	94.9	130.3	87.1	105.3	87.2	0,0*	306	349	311.7	213.6	289.1	193.6	118.4	181	78.5	100.8	80.2	90.1	311.7	379,2*	277.4	312	64.2	214.9	84.3	100.3	147.8	82.4	184.7	96.2	332.2	311.7	349.1	312.7	252.2	361,5*	136	105.5	89.8	110.9	170.8	106.3
						102.2	127.8	151.9	106.8	91.5	130.1							70.9	0,0*	49.3	80.6	97.2	85.6							125.9	103.2	55.4	92.6	78.3	72.6							141.4	101	133.3	123.4	107.8	114
206.2	317.4	292.8	204.1	282.8	281.3	97.7	127.4	143.7	91.7	93.5	147.7	310.2	342.3	312.8	209.2	217.5	198.6	90.9	0,0*	152.8	69.6	86.8	78.7	329.9	0,0*	280.9	304.8	273.5	251.5	85.2	95.9	98.4	97.9	84.5	91.8	373,3*	318.3	300.5	291	256.4	343.4	122.2	99.4	96.2	134.1	115.3	110.4
						116.2	109.7	74.1	92.1	90.1	161.8							68.9	45.4	152.2	84.2	89.4	60.3							89	104.6	90.9	103	86.1	91.1							134.3	102.2	168.4	105.3	142.1	73.4
199.9	329.9	284.3	213.6	300.6	312.1	91.5	116.3	88.2	100.6	101	175.3	309.3	345.3	317.2	207.7	237.7	185.1	66.4	0,0*	95.3	86.6	84.6	78.5	316.3	350.1	293.5	338.8	316.5	271.4	86.4	96.2	123.1	96.8	90.4	101	285.6	312.1	321.4	271.4	255.6	325.3	123	105.4	108.9	113.9	162.2	105.6
						87.2	133.4	101.4	96.9	86.7	145.5							67.9	109.7	105	77	85	70.7							79.1	99.2	97.2	118.5	88.6	81.2							137.6	104.4	104.5	126.1	124.9	98.7
213.1	342.2	267.5	200.5	244.9	280.7	124	127.6	78.3	99	86.3	165.8	281.6	364,6*	310.6	203.1	211.5	187.9	150.6	162.3	218.3	76.4	121.6	87.6	331.1	338.5	280.6	283.4	315.8	273	85.2	93.3	95.5	224.6	94.8	98.3	333.1	301.4	321	276.8	258.7	379,9*	143.1	94.2	113.3	108.3	132.2	100.5
						107	121.7	56.5	96	91.8	170.1							53.7	160.6	143.5	70.7	82.6	73.7							82.4	101	157.9	83.9	91	237.4							145.6	95.2	170.4	95.9	107.8	96.1
274.4	300.1	287.2	227.5	291	293	90	116.3	78.2	90.9	80.3	157.2	333.9	366,0*	318.4	208.5	253.7	171.4	113.3	175.5	118.8	52	76.4	59.5	338.9	327.3	274.2	341.3	315.2	231.9	86.4	99.3	85.6	93.4	159.8	0,0*	345.3	304.5	311.5	276.9	246.1	345.9	131.5	136.8	123.9	114.1	99.6	69.2
						91.6	129.2	94.9	106.4	88.3	167.4							121.2	93	92.3	89.1	94.8	54.3							84.1	121	155.7	92.8	76.4	0,0*							137.7	100	87.1	108.8	146	92.9
208.7	317.7	316.8	229.4	327.2	292.3	91.3	125.8	90.4	93.6	93.6	142.8	311.2	358	308.6	212.1	217.4	189.9	66.2	36,4*	107.1	65.6	85.2	91.1	347.8	339.1	257.9	295	341.8	254.5	87.8	85.4	97.7	90.8	74.7	91.7	335.5	212.4	306.6	374,2*	257.7	311.8	124.5	106.7	100.9	146.9	145.2	127.4
						95.4	125.6	74.6	99.6	91.9	151.6							134.2	0,0*	108.1	75.7	109.1	87							86.5	97.1	119	96.5	106.1	88.5							172.5	973,2*	136.7	114.6	115.5	97.1
266.4	394,3*	270.4	228.3	312.7	279.9	84.9	128.8	83.8	100.8	88.2	175.8	316.2	364,6*	315.9	199.6	222.2	177.4	69.3	139.2	110.3	165.2	88	86	292.6	309.2	284.1	340.4	222.5	237	122.9	106.9	113.4	94.4	87.8	111,0*	331.5	313.5	271.3	332.6	225.2	322.1	143.5	113.7	85.9	119.8	174.9	182.2
						110.7	130.1	79.3	109.1	97.3	152.6							145.4	74.8	97.7	124.4	84.8	119.3							80.7	98.9	98.9	95	83.4	0							131.4	93.4	95.6	105.8	97.2	112.3
271.7	273.6	311.3	218.8	321.2	272.9	118.1	141.3	96.3	82.9	90.3	152.1	307.3	425,5*	300.1	228.5	243.3	199.4	109.4	121.8	104.2	86	80.8	45.4	284.4	244.5	284.4	309.1	316.5	307	95.4	160.5	92.7	104.1	88	77	325	306.2	334.1	35,3*	308.1	330.7	127.3	101	140.3	117.7	146.3	130.8
						112.6	118.7	88.6	96.3	105.1	0,0*							97	77.2	109.5	87.9	55	78.7							67.6	74.7	77	95.2	81.6	140.8							137.6	99.1	176	127	208.9	96.3
223.1	305.8	261.5	228.4	353	287.6	118.8	124.2	128.3	93.5	97.7	140.3	301.7	359.8	318.4	221	226.1	256.8	74.1	192.3	196.4	110.3	95.9	73.7	294.7	283.9	308.1	274.1	311.2	251.8	85.7	93.1	132.5	95.6	122.3	85.5	313.9	311.9	328.4	166.5	275.7	328.7	121	92.8	482.3	119.4	221.9	128.2
						110.7	93	79.4	96.3	90.2	172.6							136.7	157.3	106.9	142.5	86.6	111.4							91.1	99.7	74.4	0,0*	45.2	80.6							129.4	128.7	557	98.7	105.4	183.4
350.4	305.8	271.1	217.4	284.5	276.9	103.3	88	84.6	104.3	94	221.9	349.8	372,5*	335.9	220.3	263.4	152.7	76.4	149.6	110.6	84.3	76.6	84.6	336.4	156.9	329.2	366,2*	303	227.9	87.9	150	144.8	119.3	87	105.9	326.1	276.7	323.7	141.3	279.8	296.8	139.8	96.3	149	95.4	127.1	167
						95.5	97.9	76.1	109.3	99.3	219.2							73.9	96.6	111.5	78.6	97.7	89.4							115.1	91.7	65.3	96	109.1	98							141	106	139.3	112.9	103.6	83.3
387,0*	316.3	240	238.6	312.9	279.9	108.8	134.5	98.5	100.8	93.9	202.6	318.3	366,8*	329.1	245.2	241.5	185.2	73.3	121.8	81.6	92.6	99.2	84.3	268	392,3*	291.8	335.2	304	245.8	92.8	98.9	85.3	95.2	68.7	81.6	347	382,1*	326.6	100	284.7	309.9	159	97.5	102.8	117	191.8	95
						94.4	113.4	130.4	99.6	79.3	159.1							155.1	85	87.5	96.5	72.3	83.7							152	55.7	57.2	81.7	72	88.4							143.1	89.5	84.1	111.3	107.5	104.7
99.8	311.1	260.3	214.3	293.6	279.5	131.8	114.6	153.3	97.6	95.8	200.7	346.4	300.7	335.8	192.8	289.5	208.9	77.4	156.7	123.2	84.2	82.3	138	267	383,1*	299.9	326.8	260.6	263.7	73	98.7	108.5	89	75.8	90.7	339.1	263.6	334.1	92.5	291.3	329.1	151.6	93.6	167.9	120	139	105
						117.3	93.8	78	94.9	89.1	205.9							130.1	138.5	112.9	91.2	90.6	93.8							85.7	100.7	90.2	91.4	92.5	196.7							140.6	104.8	153	176.2	115.6	104.6
184.5	197.3	289.5	218.3	321.2	278.8	114.2	125.8	71.1	100.1	93.9	143	333.4	343.1	334.5	248.8	261.8	176.8	76.4	78.4	107.6	69	80.5	64.7	287.9	399,1*	296.7	326.1	309	289.9	0,0*	143.2	129.6	96.4	81.3	84.5	351.9	297.5	317.5	247.9	296	390,6*	142.7	93	92.7	96.7	115.3	103.1
						109.9	138.3	100.4	105.5	90.8	171.3							82.6	105.7	96.5	85.7	86.3	90.6							107.1	88.9	107	100.3	90	93.4							140.4	94.1	152.2	124.6	130.5	114.3
196.2	189	268.2	221.4	275.1	282.9	107.5	97.4	84.4	91.5	83.5	143.1	332	397,8*	327	230.6	193.4	194.2	76.6	86.1	110.1	112	82.1	77.7	273.1	387,5*	284.1	316.6	304.2	293.8	107.4	92.4	91.3	106.4	93.6	235.1	253.6	282.3	317	217.2	308.6	305.2	135.6	108.4	124.6	125	132.3	101.6
						107.7	125.3	81.2	100.2	69.9	153.8							138.1	84.3	158.6	129.7	85.7	61.5							104.2	92.4	81.9	76.4	70	81.5							142.8	104.6	108.3	99.3	149	108.3
220	96.4	280.4	279.5	348.1	273.3	113.1	126.1	76.2	0,0*	84.6	187.2	332.2	368,1*	282.5	207.9	258.3	202.9	74.7	163.9	111.6	502,8*	93.8	87.9	280.5	416,3*	288	315.1	279.6	241.7	87.9	134.1	97.2	128.4	0,0*	107.5	295.4	242.2	319.3	204.7	292.6	174.9	154.3	109.1	81.5	102.1	110.7	119.5
						114.3	113.5	73.1	80.5	93.4	146.9							125	87.8	172.2	58.2	0,0*	121.7							90.3	112.1	90.2	109.3	0,0*	87.3							120	94.4	113.5	71.6	112.7	161.8
204.6	209.5	420,9*	213.3	336	290	101.5	93	88.2	89.7	87.7	162.5	309.7	345.3	305.8	206.7	218.1	186	100.7	121.6	128.4	87.2	86.5	123.7	287.9	291.2	282	277.9	255.2	275.1	92.2	91	132.2	102.4	70.6	83.3	314.6	301.3	301.3	203.7	298.4	129	133.5	95	109.4	139.1	118.5	103.9
						97	116.5	102.7	80.2	95.6	188.9							0,0*	82.9	110.6	84.9	86.7	79							129	101.1	96	100.6	91.1	116.5							145.2	97.9	166.8	114.4	151.5	103.6
233.3	235.3	262.3	287.1	313.6	303.5	101.2	99.8	96.5	89.9	85.6	174.6	334.1	357.6	313.6	212.8	270.1	178.3	230.9	150.9	85.9	76.1	80.8	56.4	300.2	375,1*	274.4	316.1	302.9	243.3	131	111.5	104.6	100.3	82.6	87.1	308.3	335.3	315.7	248.5	308.3	63.5	125.1	92.1	142.3	118.8	135.5	136.5
						93.1	114.8	93.8	124.2	101.7	159.8							0,0*	115.5	91.9	59.5	92.6	121.7							91.4	98.7	67.2	91.6	69.8	119							160.6	92.8	76.8	141.9	107.6	112.5
245.8	256.5	287.7	261	311.7	288	85.5	223.9	93.1	90.1	86.6	186.6	304.9	324.7	339.7	218.4	240.7	185.6	0,0*	103.7	106.8	67.3	78.3	77.4	295.7	387,7*	452,5*	333.8	309.2	290.3	88.5	114.6	94	96	89.9	92.5	307.7	285.7	336.3	204.8	343.7	162.5	128	94.3	196.6	117.5	140.9	150.9
						100.2	125.3	70.4	116.7	82.8	151.2							105.5	86.2	112.9	101.2	96.8	72.5							86.8	97.3	107.9	104.4	94.3	137.5							126.3	97.3	126.9	195.4	109.6	120.2
211	302.8	266.4	195.3	341.7	291.2	111.6	115.2	79.2	0,0*	100	165.8	329.7	383,3*	305.5	219.7	241.8	264.4	61.2	130.9	142.5	163.4	37,2*	62	248	386,8*	388,5*	0,0*	300.3	283.3	98.8	99.7	93.9	78.2	100.4	102.2	329.4	284.6	301.5	197.5	234.7	127.5	136.7	104.8	100.6	104.1	105.5	110.3
						106.2	167.9	68.8	104.5	101.9	179.6							60.7	125.1	101.3	75.2	120.3	82.9							79.3	92.3	82.7	88.9	84.6	87.5							119.3	95.9	135.2	119.1	109.7	160.1
215.3	275	257.1	249.3	318.9	287.3	106.3	120.5	82.8	90.7	96.4	152.6	297.6	355.1	365,7*	226.6	254.7	171.6	68.6	88.4	110.8	86.4	77.4	46.6	283.2	374,5*	328.4	312.5	285.6	240.2	81.6	102.8	89.3	271,5*	92.6	98.6	298.5	98.5	298.1	216.1	267.7	312	121.6	95.2	80.2	140.4	113.3	102.6
						109.1	107.8	75	218.1	97.7	168.1							65.9	103.9	96.4	74.7	82.9	47							150.6	110.9	94.7	110.2	93.6	232.5							101.8	88.2	113.1	155.3	103.2	99.8
209.2	266.6	283.5	239.1	332.5	293.5	168.7	115.7	69	134.7	121	175.2	311.9	362,9*	389,4*	244	280.5	243.4	84.7	89.3	94.7	74.3	93.2	83	280.4	356.9	311.4	206.3	285.5	237.3	169.7	152	103.7	64	88.5	0,0*	305.9	297.9	306.8	201.1	397,1*	295.7	33,0*	102.6	206.1	119.5	137.3	92
						116.1	173.3	77.7	104.5	93.7	150.4							338,0*	183.3	65.2	80.3	82.2	78.6							361,3*	88	75.8	91.2	77.8	112.3							93.2	95.4	109.8	141.6	106.7	116.8
227.9	293.7	248.3	243.9	317.1	300.8	87.4	282,3*	79.2	112	96.1	188.2	307.4	374,2*	311	201.7	196.3	177.5	59.5	90.8	124.5	84.1	57.1	82.6	285.2	342.1	304.7	440,6*	284.9	229	510,5*	95.7	143.5	102.6	88.8	61.2	316.3	319.7	301.3	203.2	263.6	334.5	120.3	94.9	104.9	131.4	112.9	76
						88	90.3	89.1	118.2	88.5	146.9							70.5	88.2	122.8	242.2	90.9	83.8							520,4*	104.8	227.2	102.9	79.2	68.4							125.1	88.7	118.8	129.2	86.1	96.4
281.5	282.6	276.5	233.2	316.2	288.4	80.4	117.1	81.8	109.2	102	151	326.2	384,3*	306	246	222.3	184.9	112.3	188.4	105.9	0,0*	64.4	95.2	254	192.7	296.9	210.4	293.1	238.7	203.1	133.9	62.2	106.5	128.8	125.4	270.9	313.1	237.7	198.3	284.4	351.5	122.3	97.2	134.2	168.1	91.3	150.3
						88.2	133	143.7	103.1	92.3	166.9							72.5	130	112.5	49.7	84.7	79.5							88.6	101.2	0,0*	98.6	92.1	119.5							174	88.5	115.1	81.9	117	131
231.1	278.5	252.5	235.1	394,5*	309.2	89.1	122	74.9	116.6	104.9	167.7	315.5	348.8	310.6	224.8	239.2	196.9	78.9	97.5	108.5	90.4	93.4	71.5	271	360,7*	281.5	256.4	269.6	272.8	112.8	101.2	80	77.8	84.5	150.5	342.5	317.6	278.5	194.5	303.6	338.7	125.9	130.2	113.5	102.8	107.7	107.5
						106.9	123.1	82.4	105.9	103.3	137.5							76.3	161.2	141.4	72.4	157.1	98.1							76.9	116.9	175.7	99.8	79.4	102.8							96.8	135.6	125.1	115.3	108.4	102.3
250	264.8	395,5*	236.8	227.1	287.6	86.1	135	74.1	111.5	101.5	164.2	312.9	358.2	273.3	215.6	213.3	180.8	76.8	101.7	215.8	89.1	74.6	78.9	297.4	375,1*	272.6	250.1	342.2	280.3	87.4	93.6	0,0*	102.8	123.6	102.1	297.1	293.1	305.8	208.1	281.8	322.9	218.9	93.2	195.1	126.8	128.7	167.3
						92.1	126.6	92.2	121.3	92.6	148.7							83.2	85.1	109.4	89.7	112.4	93.8							78.3	103.3	68.8	86.8	0,0*	90.5							0,0*	144	132.3	189.9	102.3	125.3
212.1	264.8	281.4	227.3	340	275	98.8	138.5	75.6	117.8	96.2	171	338.5	348.5	333.5	241.9	181.7	177.1	80.9	79.8	105	96.2	88.6	138.5	257.3	367,6*	257.7	240.5	246.8	220.5	97.3	109.3	171.7	107.9	74.2	169.8	331	278.6	319.9	229.2	300.1	324.1	136.7	93.6	135.6	120.5	103.2	129.7
						100.9	120.1	155	127.5	96.8	185.2							92.2	111.2	106.6	69.3	91	96.2							85.4	111	95.9	104.5	64.7	111.1							143.5	92.4	116.5	128.5	114	220.6
242.8	282.9	342.6	238.9	325.1	288.3	80.9	104.3	93.9	95.5	91.7	175.7	316.2	375,4*	295.4	211.8	218.6	176.7	70.2	111.3	78.2	80.5	95.2	98.9	264.7	360,4*	283.8	252.6	314.9	216.1	89.1	110.7	96.8	93.1	116.8	94.1	326.1	248.2	314.8	198.2	254.1	323.4	144.6	100.9	82.6	108.6	118.5	209.8
						83.4	128.9	77.5	113.3	95.2	186.5							76.3	100.9	82.4	74.6	88.5	151.2							89	102.6	95.2	111.1	170.7	158.3							138	105	130.7	108.2	220.4	129
246.8	282.2	297.5	276.4	321.3	278.2	87.2	139.1	73.5	118.5	101.7	183.7	312.8	375,5*	312.8	199.3	198.8	217.1	73	106.1	152.4	92.6	89.7	78.4	255.5	390,4*	290.3	236	319.7	209	107.6	98.1	95.8	109.6	93.6	148.1	311.6	282.8	302.9	328	298	314	182	99.4	105.6	61.7	106.6	78.3
						96.1	107.4	85.4	106.1	107.6	186.5							77.4	69.4	194.6	81.9	79.9	146							119.3	145.4	97.3	117.9	90.4	96.4							116.2	112.1	131	123.5	103.7	100.4
225.6	291.8	285.9	257.9	305.2	307.2	106.2	99.8	81.1	107.9	116.6	205.1	334.6	351.5	325.8	216.1	286.8	170.6	88.2	120	164.9	92	87	195.8	272	323.8	270	299.2	332	283.9	61.6	120.4	104.1	87	92.8	100.4	310.9	274.5	373,2*	213.1	276.4	305.5	133.4	95.1	98.5	126.6	108.7	102.1
						88.3	89.8	77.6	111	96.2	172.1							71.7	159.8	145.9	89	103	73.2							99	104.8	92.6	114.7	100.8	92.3							138.6	101	129.8	165.9	103.5	109.5
245.7	258.3	296.7	282.5	330.7	271.9	95.2	80.6	116.5	99	86.6	0,0*	352.1	404,4*	292.8	213.9	224	158.4	76.6	118.5	117.9	88.5	87	87.2	283	341.9	294.9	228.2	309.4	314.6	96.8	207.9	85.5	116.9	118.2	145.1	314.8	266.1	273.7	227	295.9	309.1	148.3	149	124.2	99.4	119.5	111.7
						104.1	96.9	64	108.9	94.8	211.4							75.6	91.6	140.7	84.6	87.7	85.2							99.5	102	93.8	96.3	84.4	94.5							140.4	131.2	113.7	98.6	91.6	118.7
240.4	294.2	290.1	224.7	305.2	291	100.2	76.1	82.2	108.2	105.8	198.3	321.6	375,4*	265.7	209.3	244.9	173.8	66	113.7	84.7	96.1	78.2	95.7	299.3	339.9	276.8	289.3	299.3	232.2	101.9	160.7	90.8	105.1	99	91.3	310	290.7	275.8	299.6	304.5	275.8	149.2	98.1	195.5	117.4	93.7	117.9
						102.3	158.2	94.8	117.2	99.5	212.3							74.8	165.2	145.4	87.1	96.7	45.7							101.6	61.3	102.6	128.2	102.2	93							151.8	167.6	394,4*	98.6	144.6	107
248.7	278	244.5	220.1	276.4	282.9	127.4	101.1	86.2	110.4	107.4	222.1	297.5	375,9*	265	242.8	207.4	198.4	75	136.2	117.9	98.2	81	88.3	192.2	333.4	278.7	251.8	255.6	238.4	109.9	83.4	98.4	96.8	100.1	97.1	303	297.7	283.9	225	312.1	303.8	163.4	93.2	114	131.2	99.5	90.9
						116.4	97.5	86.4	109.8	107.2	164.2							73.7	70.8	155.9	91.1	88.8	92							93	91.3	85.7	98.4	93.8	125.9							142.2	105.2	68.8	105.5	101.2	99.5
358.5	262.8	293.4	249.6	301.9	291.6	127.6	83.3	95.7	118.9	117.1	206.7	339	317.7	279.2	231	191.9	158.8	97.7	131.1	217.8	71.7	73.7	65.8	199.8	329.5	276.6	267.9	249.5	233.1	95.2	78.6	82.4	130.9	83.5	129.7	273.5	286	276.8	238.5	344.4	315.4	153.5	105	105.4	105.5	116.8	110.1
						123.8	116.8	73.1	93.4	108	206.3							66	139.2	96.8	89.4	90.3	96.7							90.7	101.1	130.9	240.5	90.9	126.6							176.8	157.1	75.1	161.2	79.7	107
247.4	281.6	275.8	246.4	277.6	287.2	131.6	130.9	124.2	99.3	107.6	200	317.2	317.4	297.7	210.4	183.2	181.4	167.7	77.8	152.4	67	76.2	86.5	265.7	329.1	271	275.1	229.5	340.2	95.1	135.1	57.1	500,1*	97.8	93.4	346.2	291	310.6	281.6	234.9	297.6	105.2	106	109.1	93.3	117.3	97.2
						104.3	143.2	230.2	100	105.9	175.5							118.9	104.1	104.2	89.1	80.4	165.8							99	149.7	76.5	103.8	91.4	86.3							145.5	92.6	112.7	0,0*	125.6	134.6
205.7	269	275.5	211.9	279.3	280.9	126.3	127.1	76.6	103.1	112.9	116.6	283.4	339.2	306	212.2	208.7	177.1	84.6	94.7	46.9	92.5	79.8	93.1	253.2	287.2	272.9	263.9	175.1	338.6	131.6	102.6	89.4	76.3	88.3	102.5	467,9*	273.8	263.2	232.2	258.4	292.5	147.1	91.8	134.9	410,0*	109.6	90.5
						117.6	123.7	125.1	94	101.2	161.8							89.8	84.8	91.9	69.5	91.4	57.8							81	106.6	85.1	89.4	86.5	100							151.6	164.1	129.2	95.9	110	104.8
265.8	272.6	313.9	221.8	322.3	221.3	115.5	109	80.7	100.6	126.4	179.4	286.1	322.6	302.9	201.5	196.7	255.8	68	70.5	91.8	117	69.8	83.2	279.7	333.7	268.3	249	468,8*	242.8	87.1	107.6	86	85.6	93.4	95.2	141.8	281.8	300.4	253.9	327.9	320.9	125.9	93.4	130	122.3	125.2	104.7
						121.9	103.9	218.7	106.1	112.8	160.3							67	182.2	91.8	94.4	89.8	83							88.9	110.8	84.1	91.3	95.7	93.5							129.7	103	113.1	104.5	124.8	142.9
288.8	287.5	293.8	289.9	301.5	252.4	125	101.9	56.4	104.8	103.6	176.3	367,0*	300.7	298.9	354.9	295	167.6	148.4	123.1	136.4	41.3	78.9	91.1	270.2	332.5	295.7	316.2	283.6	257.7	82.6	101.9	125.4	87.3	92.1	101.4	133.3	272.4	295	316.8	330.4	285	160.9	126.2	112.6	115.2	0,0*	151.3
						103.2	107.1	124.9	104.6	112.6	166.4							78.1	92.6	95.3	83.6	105.1	145.9							84.6	100.9	78.2	91.2	93.4	82.6							139.6	235.7	107.7	104	94	130.8
293	291.4	298.9	227.6	282.6	261.8	109.9	173.9	98.2	0,0*	110.2	193.5	299.8	334.9	309.5	218.6	298.1	181	91.2	93.4	163.3	100.2	74.7	91.4	261.6	330.6	289.9	289.2	281.8	223.6	105.1	97.9	83.8	78.3	90.3	90.1	360,3*	234.4	285.2	242.5	166.5	297.8	134.8	98	147.3	100.5	114.8	89.2
						105	93.9	94.8	104	98.4	195.8							102	155.2	104.9	69.3	104.1	92.6							94.2	0,0*	89.8	93.1	88.1	102.6							130.3	88.7	115.5	116.4	96.2	159.7
220.3	322.7	282.1	281.9	62.7	255.4	122.4	101.7	68.2	103.8	116.9	187.8	285.9	339.5	302.3	236	219.6	178.6	73.1	140.1	161.4	95.2	101.3	97.7	264.2	320.4	271.8	311.5	275.4	236.4	97.3	157	69.6	83.2	92.5	99.9	191.4	253.1	321.7	254.9	402,0*	288.6	119.9	76.9	110.9	107	93.2	78.4
						104.5	114	74.5	107.9	109.1	177.6							71.8	165.5	111.7	104.3	76.8	94.4							98.4	0,0*	70.8	37,8*	72.9	93.9							127.3	141.2	68.9	119.3	118.9	82.9
333.4	300.1	306.2	206.5	263.6	257.2	115.8	128	180.5	177.2	114	178.6	301.4	310.3	306	206.1	315.1	182.8	103.6	144.7	113.6	0,0*	91.3	91.3	260.8	330.1	285.3	304.7	189.2	235.2	130.2	69.1	85.2	95.5	84	159.3	164	364,6*	285.8	254	333.9	305	134.9	95.1	125.1	94.9	144.6	94
						108.2	177	86.7	99.2	111.1	194.9							75	156.2	161.4	68	99.9	99.4							116.4	86.2	85.1	81.2	87.1	90.7							132.6	81	113.5	102.1	124.4	133.5
288.2	305	271.3	216.3	194.8	267.3	91.2	250.3	73.7	104.5	127	175.4	322.6	355.7	310	214	215.3	170.8	105.2	69.5	123.7	85.3	72	190.1	253.4	315.2	291.8	307.9	231.7	230.8	108.4	54.2	86.8	83	83.4	0,0*	129.1	266.7	323.7	254.1	331.2	279.7	112.9	125.6	113	95.6	103.1	149
						98.9	122.1	87.4	94.7	123.3	182.4							73.5	61.1	148	111.8	89.9	100.1							98.7	140.6	84.1	84.9	86.7	95.1							165.9	89.5	123.6	113.8	122.2	91.1
310.5	348.2	499,4*	240.8	254.1	260.7	111.9	111.4	107	104.2	82.1	169.9	300.4	307	310.1	199	213.6	208.5	72.2	140.6	97.4	92.2	104.3	100	230.2	343.3	275.8	339.9	222.1	233.3	0,0*	125.1	81.7	140.1	109.7	87.3	268.1	301.1	303.1	263.2	335.4	280.9	168	81.8	140.6	87.2	107.1	113.1
						114.8	128	71.8	93.7	110.1	152.8							93	70.4	159.8	92	109.1	102.2							0,0*	140.2	87.7	105.8	163.9	93.9							144.9	105.4	115	93.7	118	98
228.9	325.9	213.1	223.1	261.1	250.5	110.7	96.3	80.5	109.9	102.5	164.7	287.3	292.5	306	219.6	196.8	165.5	74.8	97.2	119.4	94.7	90.5	87	246.5	337.4	279.5	228.8	196.9	247.8	85.6	159.6	110.2	89	76.4	48.4	302.3	283	297.9	288.9	340.2	299.9	124	130.9	195	88.1	123	100.2
						114.2	144.6	83.8	97.3	94.7	165.1							77.1	149.4	105.7	114.5	101.2	89.5							70	0,0*	110.3	91.6	87.6	143.5							151.1	93.2	112.1	98.1	167.1	110.8
240.5	303.5	264.5	250.2	254.8	284.6	116.1	95.9	88.1	104.3	100.2	157.5	296.5	312	335.5	228.6	200.1	215.8	72.6	182.7	102.7	164.2	88.8	80.8	249.7	332.7	285.3	319.7	0,0*	234.4	93.2	37,8*	164.3	93.7	52.1	131.6	313.3	328.1	295	239.2	338.3	286.9	182.9	101.9	142.3	89.3	93.1	117.1
						109.3	141.4	93.1	84.1	92.1	0,0*							150.9	124.1	107.5	81	78.4	156.2							102.8	77.6	84.4	87	88.4	189.1							208.6	127.8	113.1	92	90.5	93.3
263.5	331	275.9	196.1	260.7	251.2	120.5	96	77.1	101.6	92.7	163.1	279.2	315.2	312.1	186.5	167.1	165.6	123.4	121.7	106.1	93.4	81.1	59.4	256.3	307.2	281.2	184.2	0,0*	227.7	104.7	76.5	83.8	107.8	80.6	164.6	326.4	284.8	290.4	231.5	338.9	301.8	210.7	203.6	130	91.3	107.5	100.3
						107.6	98	80.6	109.3	89.3	202.5							84.2	91.9	92.4	89.2	77.6	87.6							164.2	132.2	76	84.8	67.3	119.3							133.9	241.4	114.1	131.8	104.6	83.8
282	296.6	251.3	234.4	249.6	265.8	115.7	78.4	82.1	121.7	106.6	193.1	350.6	288.8	314.2	185.8	221.6	207	81.2	82.6	86.3	0,0*	85.3	108.9	264.4	339.8	261.5	188.9	184.6	212.5	101.4	75.2	79.3	129.6	63	81.4	301.1	328	249.4	245.4	340.4	288	140.6	95.5	166.6	94.5	111.7	99.6
						108.8	101.4	79.7	77.9	133.6	194.3							70	152.2	75.6	105.8	85.3	85.2							151	89.4	90	103.2	67.5	137.4							163.3	100.8	150	114.9	107.6	104.3
252.4	321.6	315.5	249.4	257.8	278.7	112.5	107.9	80.1	107.7	114.2	214	320.2	317.1	252	217.3	198.2	162.6	82.4	92.8	111	81.6	119.2	88.9	274.9	352.7	321.4	299.5	97.3	219.5	81.7	99.5	120	141.4	197.6	89.6	282.7	274.2	265.7	253.3	313.8	294.2	187.5	191	120.9	95.1	103.4	84.2
						112.6	117.2	83	103.7	337,1*	218.5							71.6	95	96.7	90.9	92.6	137.8							93	104.2	123.3	100.1	85.2	96.3							136	127.7	126.9	82.4	103.1	89.6
213.5	296.2	270.7	186.8	249.2	290.5	121.6	104.2	95.7	102.8	292,9*	0,0*	301.9	311.2	348.4	211.1	203	171.5	74.8	96.7	90.4	87	91.7	95.5	153.6	353.2	324.2	361,1*	175.5	238.4	93.2	105.9	85.6	101	98.8	96.4	277.9	283.4	274	234.7	342.6	256.1	161.4	101.6	123.7	88.3	106.1	105.1
						109.2	107.1	96.7	101.4	0,0*	200.7							76.1	81.5	93.9	90.4	99.3	92							80.6	95.6	82.8	149.6	124.9	87.1							168.6	102.1	91	82.4	100.5	163.4
240.7	261.4	249.4	357.4	241.6	289.1	115.2	105.2	73	210	248.7	158.1	306.1	404,4*	340.9	211.6	201.3	200	71.2	81.2	120.1	76.7	88.7	81.6	231.5	345.9	292	301.5	157.2	216.4	112.6	98.2	81	214.7	92.8	75	271.8	271	326	233.1	346.5	274.1	97.9	109	182.6	98.9	103.6	126.3
						126.1	106	84.3	98	82.6	120.7							77.4	76.1	110.8	75.5	106.3	77.8							105.7	99.2	109.9	94.8	98.4	91.9							138.2	163.7	147.6	93.2	105.6	86.9
296.6	308.6	311.3	319.5	85.1	286.4	127.5	89.6	86.5	106.3	69.4	260	295	281.6	370,5*	193.9	240.5	170.3	79.8	101.8	99	83.2	93	54.5	219.9	340.8	299.1	237.7	173.8	219.4	112.1	124.6	86.6	92.1	98.5	177.1	267.6	250.9	335.8	327.2	360	302.8	0,0*	81	0,0*	92.4	101.5	91.8
						126.5	96.2	83.7	119.3	110.3	116.9							82.2	236.6	96.5	95.2	91.8	78.4							106	109.5	84.6	97	96	0,0*							110.2	115.1	148.1	163.4	95.6	131.7
0,0*	326.3	394,8*	226.9	0,0*	263.8	96.5	131	77.8	99.9	99.6	130.5	316	371,7*	310.7	191.4	318.8	174.7	83.9	0,0*	100.8	86.4	83.8	90.9	249.4	329.6	300.2	255.8	222.6	219.3	105.4	99.4	84.3	122.1	69.7	129.4	264.4	321.6	305.5	213.3	387,5*	283.9	127.2	142.6	158	83.3	112.1	178
						121	0,0*	79.6	91.3	95.7	85.4							76.4	34,9*	104.2	84.2	84.2	78							105.2	101.3	87.2	97.3	93.5	102.2							155.3	108	99.7	89.6	102.4	168
211.2	338.7	217.8	249.1	240.5	282.6	118.6	103.2	87.3	84.2	91.5	94.8	256.2	395,4*	333.6	227.9	0,0*	167	133.5	119.9	112.5	93.5	126.9	78.9	252	308.6	287.8	273.4	137.2	231	98.6	107.8	93.9	93.1	89.2	105.8	261.4	270.2	317.1	251.5	254.5	283.9	144.9	97.6	115.6	129.8	103.4	66.7
						126.5	108.5	92.4	103.2	90.2	106.1							78.3	129.1	114.4	87.2	82.2	80							101	103.7	97.3	98.8	70.9	96.6							38,8*	94.9	305,3*	127.4	112.9	160.6
173	313.1	268.2	242.4	250	280.6	110.5	114.7	77.2	97.2	97	144.3	300.9	374,4*	348	206.7	217.4	183	77.8	133.5	89.3	61.2	76.2	86.2	251.6	307	277.1	265.5	169.1	211.7	96.8	101.2	88.5	104	94.2	242.1	288.9	289.1	304.9	224.5	326.5	302	178.6	175.3	446,5*	95.8	182.9	93.3
						111.4	106.2	74.2	137.4	97.1	125.6							73.6	56.8	97.6	91.6	94.2	132.6							107.5	148.1	93	123.8	91.8	109.7							141.3	113.5	71.5	98.5	109.1	112.4
234.8	311.5	346.3	221.8	262.2	274.2	108	103.1	74.9	93.7	102.5	112.8	275.7	289.9	342.2	206.2	251.6	194.5	76.6	159.9	168.7	115.3	80.8	112.4	254.3	347.4	275	269.3	167.7	212.6	106.7	104.2	93.3	125.8	80.3	119.4	253	281.8	297.4	234.5	347.4	294.2	129.7	117.2	249.1	86.5	106.7	132.3
						103.5	147.8	84.6	95.3	103.8	140.9							76.4	55.6	122.5	86.6	79.4	64.8							106.6	158.3	99.5	109	98.4	125.7							137.6	134.7	139.5	100.4	89.6	90.5
216.2	293.3	280.3	254.1	261.8	269.5	119.6	108.5	93.1	105.5	76.8	143.6	354.8	285	338	207.2	226.9	181.3	110.9	155.6	112.6	106.7	112.5	69	254.1	343.2	293.1	258.9	161	336.3	95.8	87.9	87.5	113.1	82.3	107	257.9	276.8	291.4	235.9	348.1	338.7	143.7	201.4	112.5	96	103.7	189.6
						132.7	124	96	91.7	107.8	145.6							80.4	75.3	81.7	83.4	89.1	130.2							54.5	101.5	81.6	112.5	82.3	105.2							161.2	70.7	123.1	89.1	96.4	116.4
211.4	301.6	340.2	204.9	262.9	278.1	122.7	117.6	81.1	95.9	100.2	146	336.5	419,6*	309.4	192.7	222.6	178.7	76.9	90	127.6	88.8	101.5	86	251.4	340.8	298	267.5	171.5	217.5	74.8	106.8	86.7	95.1	47.9	61.3	270.1	264	353.7	173.3	342.5	276	176.4	130.7	134.9	100.7	98.2	113.7
						104	108.8	85.2	140	107.8	185							79.4	130.7	133.9	80.3	103	111.8							100.2	103.1	85.1	102.6	110.1	79.9							146.4	296,4*	138.8	157.6	152.7	148.6
213	254	285	222.1	253.3	292.6	120.7	134.5	98.5	52.5	111.6	144.2	298.3	401,9*	326.5	195.3	229	208.1	98.2	133.7	107.5	83.7	105.3	94.4	227.8	336.8	262.1	259.8	142	221.5	117.7	88	181	98.7	80.3	146.2	317.1	224.6	287.5	240.2	162.8	377,2*	154.3	293,6*	150.5	88.4	131.8	101.4
						110.8	101.3	100.6	92	101.4	182							66.6	89.8	132.3	91.6	88.7	144.8							84.3	110.1	82.3	138.5	154.3	92.1							138.9	74.2	128.7	131.2	118.4	99.8
216.6	312.4	279.6	241.9	237.3	281.5	120.4	91.3	93.3	93	107.9	147.5	143.7	286.6	347.1	251.2	225.8	194.3	65.8	86	124.4	81.8	127.5	91.9	243	321.6	253.6	286.7	146.5	241.2	96.1	109.1	92.1	104.3	71.5	108.1	276.2	242.2	299.5	251.2	58,4*	286.8	190.5	92.7	168.5	105.8	102.9	106.8
						123.5	144.8	89.1	94.4	95.9	153.1							74.5	59.9	108.5	92.7	91.6	70.6							91	91.7	137.9	99.2	81.5	150.5							145.5	95.4	185.4	99.6	106.9	113.6
210	294.3	290.7	190.7	267.8	280.5	109.5	98.2	78.8	98.1	100.8	158	227.3	282.1	346.4	186.7	213.9	177.1	75.2	223.9	115.2	84.9	113	92.6	245.2	340.2	282.7	259.5	132.4	240.5	91.1	106	77.5	105.2	94.8	141.9	297.1	311.6	281.4	290.8	348	315.4	151.7	112.3	116.2	97.8	110.3	105.7
						111.1	122.5	90.1	113.2	137.5	155.5							80.8	186.8	125.2	79.1	91.9	69.8							98.1	100.2	88.2	98.6	92.9	102.4							132.3	96.8	118.5	107.5	141.4	79.3
221	348.1	255.9	219.3	266	273.9	126.8	105.3	87.5	90.9	0,0*	170.5	319.4	313.9	342.5	214.3	224.2	177.4	84.1	76.3	98.6	76.8	100.8	89.1	236.1	346.4	258.8	259.4	163.8	198.4	99.5	104.9	88.1	103.1	46.5	98	297.3	262	513,2*	232.4	66.8	310.7	134.8	108.4	417,2*	127.9	132.8	96.4
						134.6	86.2	72	107	104.3	153.9							82.2	87.7	114.2	86.6	98.4	92.4							142.9	103.3	83.3	123.9	90.2	103							125.7	98	0,0*	101.9	140.8	93.2
223.9	108.3	288.8	191	251.9	311.7	111.6	101.3	82.8	112.7	103.6	155.5	338.1	284.1	341.6	191.5	219.1	215	101.7	151.8	110.6	0,0*	79.7	81.6	253.7	336.3	299.9	284.9	165	235.6	0,0*	104.9	80.5	91.9	76.8	128.3	298.3	248.8	273.3	242.9	260.6	316.2	132.2	107.6	163.7	102	112.7	124
						122.8	100.6	83	100.9	101	168.4							74.2	96	256.2	70.5	93.8	100.1							70.6	107.2	72.7	101.2	138.8	143.9							150.9	107.9	126	105.6	118	99.5
215.8	148	247.5	225.5	253.2	265.1	135.8	192.6	83.3	93.2	102.5	157.5	0,0*	269.8	287.8	200.5	227.3	177.9	74.1	78.1	135.1	88.8	81.7	84.3	237.7	339.2	300.6	267.9	209.5	272.4	81.6	104.3	65.7	102.4	83.9	152.6	246.1	239.9	298.3	251.4	284.9	318.5	152.2	123.7	43.7	96.5	92.4	109.1
						105.7	129.4	80.6	114.2	105.6	174.8							82.4	70	111	88.2	90.3	81.6							88.4	85.5	96.6	112.3	80.5	91.6							117.8	117.1	77.7	98.4	132.9	89.1
236.5	257.8	293.8	221.2	267.2	275.5	116.3	170.9	81.1	147.3	107.7	152.7	214	282.6	354.5	202.7	219.1	183.2	83.7	86.9	109.3	102.7	80	70.7	237.2	333.6	312	280	174.9	145	92.1	80.7	70.5	101.2	98.4	93.6	155.2	256.3	291.7	209.2	314.4	224.3	178	111.7	129.9	99.3	110	94.6
						132.8	107	97	177.3	114.1	0,0*							134.6	163.4	100.9	138.3	85	74.9							103.2	96.1	129.2	126.5	86.2	79.6							165.3	116.6	232.2	151.6	112.9	91
224.5	226.7	260.6	204.7	258.2	294.8	128.3	111.2	82.9	116.5	97.7	151.1	250	236.9	349.5	199.9	214	193.7	76.1	119.5	120	64.3	95.2	68.7	236.5	318.9	311.4	279.2	162.6	124.6	100.8	105.7	77.8	110.2	130.8	120.6	0,0*	268.5	282.7	221.6	312.1	326.9	171.7	113.3	180.7	96.4	115.7	135.3
						111.7	119.2	91.2	229	112.1	168.2							80.8	70.7	146.6	80	95.5	95.5							99	104.6	78.8	100.8	120.8	96.5							197.4	79	114.6	67.1	115.8	88.9
316.3	258.8	300.2	319.6	253	280	126.6	121.7	83.3	219.6	109.9	172.8	257.5	268.7	348	282	230.6	193.4	81	169	125.3	108.4	95.7	101.8	245.7	342.5	302.4	263.8	162.7	212	97.7	111	80.3	104.6	89.9	97	87.4	273.3	258.8	264.9	322.8	360	179.8	110.2	110.9	175.2	116.5	86.2
						173.9	119.1	85.9	39,9*	105.5	172.2							84.7	126.1	119.1	74.5	94.5	77.5							106.2	95.2	80.1	84	87.3	148.6							146.2	100.6	143.3	99.8	127.6	128.7
0,0*	270.8	322.1	221.3	247.1	283.5	234.4	247.3	67.3	105	98.4	155.1	261	415,5*	326.5	254.8	226.1	200.8	79.8	89.5	119.4	67.8	87.5	70.2	252.6	340.5	260.5	257.6	131.5	233.6	109.1	85.7	82.9	46.7	97.8	87.1	260.2	239.5	322.9	245.7	329.4	307.2	161.6	100.6	115.4	102.1	225.7	122
						144.2	105.4	65.6	92.6	95.5	163.3							85.9	105.5	117.3	122.1	84.1	88.1							125.9	99.6	81.4	79.3	105	109.4							155.2	100.1	107.8	107.3	163.2	158.3
296.3	274.3	541,8*	199.6	286.3	270.2	152.6	100.9	78.7	91.1	122.1	142.1	249.6	295.1	285.1	171.8	205.3	176.2	87.3	124.9	114.3	91.6	93.3	96.6	265.6	330	300.9	279	155.3	175.9	93.8	102.6	108.7	85.5	166.5	100	183.1	302.7	333.4	251	330.6	346.2	167	108.4	114.6	107.9	122.2	131.3
						160.8	110.9	84.7	84.3	105.2	149.9							103	109.3	96.1	94.5	89.1	83.8							85.3	104.9	90.4	91.8	97.9	105.3							146.7	99	127	155.9	108.9	131.4
0,0*	283	270	232.7	232.9	267	173.3	112.3	88.7	100.7	103.2	175.3	255.2	269.3	336.7	208.1	224.8	201.3	73	105.4	109.7	117	87.3	91.4	236.6	314.7	279.3	261	193.8	195.4	97.7	98.6	101.1	0,0*	99.6	141.3	268.1	252.6	310.4	238.3	332	321.3	159.6	117.6	113.9	93	101.1	91.6
						152.9	140	77.1	108.1	104.2	171.9							70.2	106.6	169.6	83	76.1	99							109.9	100.4	88	125.4	114.6	113.4							170.4	113.1	109.3	96.3	100.3	102
256.4	286.6	264.1	220.2	246.6	287.7	105.4	110.3	78.4	106	102.5	154.2	249.7	96.6	307.6	238.5	547,3*	180.6	75.3	112.4	118.8	88.6	83.9	96.7	237.1	349.8	255.6	281.8	157.9	240.5	110.8	96.5	81.5	110.8	94.3	120.5	307.9	294.3	322	272.7	356.3	335.1	236.5	99	128	89.9	103.2	98.5
						143.9	110.3	73.6	121.9	118.3	165.6							88	171.5	83.1	108.5	79.1	86.1							120.9	117.5	85.1	106	82.9	107.9							151.1	96.8	120	100.9	97.4	148.5
175.5	280.6	264.8	230.8	255.8	285.6	135.4	97.9	73.2	104.3	108.9	158.3	255	275.8	315	208.2	208.6	194.6	68.7	129.6	118.3	82.7	97.7	64.4	226.9	326.4	279.2	288.8	164.4	193	69.4	131.6	82.5	109.3	88.2	111.3	235.5	357.7	307.3	261.2	279	401,2*	140.8	98.2	108.7	98.6	154.7	99.2
						144.3	114.3	82.2	104.2	110	174.8							83.1	139.2	125.4	79	79.7	92.3							86.2	108.1	81.1	101	96	149.9							172.4	104.5	95.3	105	128.4	103.9
188.4	225	284.1	255.7	237.2	290.5	148.4	107.3	79	107.1	105	163.4	215.2	314.1	309.7	224.7	191.2	263.5	118.5	166.6	152.1	76.9	84.8	83.2	210	352.3	320.6	264.3	288.7	187.2	85.9	101.4	117.4	0,0*	83	99.4	246.5	405,8*	306.9	272.4	310.1	312.2	191.5	150.7	118.4	93.9	108	98.7
						149.9	202.7	87	110.4	105.9	141.9							79	145.3	94.3	79.8	79	106.1							81.7	107.1	91.2	330,1*	84.5	116.6							164.4	109.6	439,3*	91.9	102.8	113.4
170.1	269.8	255	209.4	239.9	270.3	144.2	140.5	70.4	110.9	106.1	158.1	225.9	250.6	314.4	230.6	215	189.3	83.4	129.1	124.3	105.1	90.7	103.7	246.7	341.2	299.5	259.2	323.4	162.2	108.9	106.7	109.7	137.2	102.7	118.7	249.7	253.9	306.6	246.4	337.7	343.9	154.4	131.4	88.7	102.9	116.3	106.2
						141.2	86.6	63.6	117.8	91.7	148.5							89.6	151.6	134	91.4	111.8	75.9							92.7	82.3	99.9	138.9	118.7	127.4							147.9	103.6	110.2	101.3	113	110
185.9	338.9	254.3	208	238	279.2	121.4	122.4	97.3	118.7	86.8	150.9	223.2	311.4	303.5	229.3	195.7	201.4	87	96.6	121.3	0,0*	94.2	76.7	219.7	330.4	329.2	272	264.8	262.3	86.1	108.9	87.2	107.4	87	96.3	276.2	237.8	286.5	238.1	353.1	327.4	144.1	109.9	109.2	106.6	144	111.9
						151.3	108.5	64.4	125.8	103.7	178.4							80.2	87.1	121.1	89.9	98.3	142.1							92.8	100	93.6	0,0*	93.6	118.6							143.3	101.5	96.8	93.6	108.4	85.7
172.8	266.1	243.9	0,0*	246.8	284.2	134.8	79.2	75.6	104	100.2	168.4	250.3	289.2	312.5	223	301.4	212.5	85.6	193.9	111.4	89.7	79.8	186.5	222.3	329.6	428,1*	271.6	212.7	239.1	80	96.1	87.3	96	89.3	106.2	254.5	260.4	275.7	297.6	342.2	388,8*	148.6	95.6	96	101.9	98	95.5
						134.1	119.9	70.7	119.2	99.3	158.9							92.8	106.5	122.8	109.3	96.4	74.5							92.5	105.4	87.6	220.8	100.4	109							159.3	98.6	122.5	119.5	105.8	104
167.3	311.2	227.2	197.8	305.1	280.4	139.8	123.2	83.5	115.5	116.3	172.4	216.3	276.6	303.8	210.6	254	177.7	78.8	87.5	195.5	98	93.3	82.5	239.9	339.1	315.1	282	217.4	192.4	111.9	114.3	146.2	86.4	0,0*	166.7	257.3	243.6	355.8	257.3	407,3*	203.5	151.9	118.6	117.3	106.9	109.2	93.6
						126	0,0*	89.4	129.9	97	176							106.8	347,2*	44.8	132.2	80	89.5							99	111.4	118	82.1	190.1	99.8							157.2	106.3	218.7	99.5	156.7	96.3
241.1	273.1	252.1	61.2	265.4	323.6	103.3	96.3	60.5	126.8	101.9	159.5	216.7	280.6	303.8	254.3	222.9	183	71.7	253	111.9	78.2	127.8	74.2	239.9	337	277.5	303.3	274.2	222.1	152.8	102.1	0,0*	71	94.5	107.2	354.2	218	291.6	284.2	342.4	268.9	154.7	102.6	132	102.5	95	102.5
						124.7	118.7	108.7	109.2	95.8	142.7							78.9	153.4	132.3	106	88.1	69.4							91	100.8	175.6	99.8	100.6	104.4							160.2	98.1	115	108.4	111.1	108.2
168.2	319.6	197.2	180.4	267.9	280.3	130.6	107.2	83	113.4	112	184.9	221.3	249.2	296.1	221.7	198.6	168	80.3	68.3	118.3	88.6	86	90.4	238.9	334.5	305.9	262.4	223.9	283.9	94.3	91.7	74.6	87.6	97	118.2	215.9	237.5	316.9	240.9	340	236.1	150	96.9	104.5	105.5	109.8	84.1
						109.9	116.3	77.4	109.6	110.6	158.2							86.5	147	105.6	94.3	93.8	81							152.4	117.6	138	81.4	106.1	112.1							142.8	101.9	100.1	137.1	110.7	157.8
187.7	273.4	254.5	200	257	289.9	115.8	105.5	83.1	114.3	101.4	124.3	222.4	273.9	0,0*	223.7	223.9	210.5	75.1	67.3	145.7	93.8	97.7	123	234.1	307.1	307.7	270.8	202.9	182.4	107.7	126.8	76.4	84.5	74.8	95.7	234.6	213.7	307.9	262.1	342.4	239.9	156.1	114.8	93.3	100.6	152.9	104.1
						129.8	129.2	83.7	107.6	105.7	153.6							91.1	99.9	121.4	90.9	87.2	74.6							93.6	124.3	111.8	90.4	85.2	79.6							160	111.1	113.4	93.3	100	85.2
187.6	287.2	0,0*	240.5	266.7	295.7	100.6	112.5	83	103.7	115.6	164.6	210.4	257.4	328.5	236.6	226.9	172.3	0,0*	126.9	132.8	99.3	96.2	59.4	235.4	321.5	268.5	293.7	208.6	209.8	105.4	98.7	72.5	89.1	52.8	104.6	236	267.1	359.6	260.9	347.6	245.7	158.3	87.3	103.8	96.2	119.5	109.5
						120.5	102.3	81.4	94	95.2	167.7							144.8	125.2	86.4	75.1	100.6	74.8							110	128.7	48.7	109.8	89.1	100.7							143	87.2	140.9	117.3	111.5	85.6
221.7	313.2	383,1*	178.9	268.1	289.9	120.6	148.7	83.4	101.6	106	184.2	226.3	297.1	322.6	213.2	196.4	186.3	60.8	72	148.5	81.2	100.2	74	236.3	310.8	294.6	274	192.4	182.4	86.8	0,0*	74.5	90.5	89	114.1	225.4	258.7	346	247.3	362,9*	245.4	130	98.6	139.1	207.1	120.7	96.8
						123.3	135.8	75.1	92.7	116.9	156.8							115.8	76.9	134.5	91.4	86	57.9							100.2	64.3	109.8	88.6	75.5	139.2							154	93.6	115	93.4	109.5	119.7
175.3	290.5	117.5	163	284.8	341.7	144.9	0,0*	79.9	82.2	102.7	210.8	217.3	328.3	350.3	206.2	336.5	182.9	127.7	140.2	123.5	86.6	70.7	76.8	242.2	313.3	283.2	299.7	264.4	241	102.1	85.4	62.7	98.9	91.3	108.6	228.7	295.3	265.9	262.7	348.1	235.9	152.5	57.9	110.4	101.6	133.9	107.7
						120.5	144.9	73.3	98.4	101.2	159.8							73.4	166.5	115.8	93.9	109.2	95.6							106.4	102.4	116.3	75.9	89.4	195.6							150.3	103.7	0,0*	137	111.2	0,0*
182.3	264.9	254.5	192.3	276.1	274.7	127.7	88.9	86.2	101	102.9	174.1	213	320.5	320.9	190.4	254.5	185.2	84.8	109.1	154.2	75.5	95.6	76.7	258.9	321.7	271	282.1	232	219.1	102	0,0*	84.6	79.7	88.1	73.6	401,8*	278.7	359.9	249.8	348.7	223.4	141.9	113.9	142.8	123	120.5	104.4
						120.7	105.8	79.8	97.2	105.1	168.5							74.6	141	137	74.9	98.5	87.3							101.9	0,0*	174	78.5	97.5	106.1							139.8	136.9	109.9	105.9	112.5	113
198.9	276.8	250.6	179	276.1	288.2	85.5	115.4	78.3	98.4	110.6	144.2	206.6	333.3	343	222.7	291	183.7	174.4	155.6	125.6	98.5	89.3	93.7	275.1	318.7	310.7	296.4	220.4	206.5	110.8	227.4	86.1	135	85.5	114.2	252.3	271.3	259.8	277.5	405,4*	228.9	158.4	88.5	120.7	89.4	136.2	96.8
						136.5	94	112	88.9	87.9	161.3							74.3	97	131.9	78.3	90.2	0,0*							162.3	157	103.7	86.9	87	108.2							152.2	116.3	84.1	132	113.8	93.7
182.6	302	251.1	189.2	289	292.9	128.6	134.6	72.3	85.2	97	185.5	221.4	312.2	476,8*	236.4	191.1	186.3	60.1	86.6	127	96.4	107	68.7	256.9	320.5	266.9	266.2	357.8	208.1	97.4	169.5	86.3	170.5	95.7	114.1	207.1	259.8	269.9	239.6	246.6	229.9	157.4	131.3	31,8*	99.5	0,0*	97.7
						127.8	172.5	84.4	100.4	93.6	151.6							77.7	118.7	114.9	96.1	113.1	82							80.9	97.1	65.9	89.1	86.5	116							143.2	103.6	100.4	98.6	100.4	108.5
191.6	317.9	245.4	176.6	316.3	306.8	125.3	135.1	95.6	94.6	102	152.8	213.2	276.9	366,1*	235.7	224.4	172.1	88.4	145.5	135.9	94.8	111.8	96.2	212.5	336	314.2	293.2	289.3	226.2	97	127.4	59.6	87.3	70.7	148.2	228.2	269.3	324.2	320.9	127.3	238	127.3	116.6	98	108.2	105.9	109.3
						130.2	96	91.1	102.4	114.4	163.5							80	116.8	165.7	67.3	106.2	106.9							88.8	277,1*	63.3	103.6	87.8	97.5							141.3	98.1	126.6	114.3	114.2	103
177.3	277.3	245.1	186.1	250.9	252.1	170.4	62.6	87.9	101.6	101	179.3	214	291.5	380,7*	222	274.5	184	85	128.5	135.8	92.7	70.4	98	213.1	282.5	240.1	284.5	203.2	209.2	97.3	108.7	161.9	90.6	90.8	106.6	284.6	114.4	321.4	294.4	225.6	210.7	153	100.8	104.1	111.1	116.8	121.6
						114.3	96.9	88.2	99.9	104.1	149.4							76	104.7	123.5	115.2	94.8	89.7							90.5	99.8	62.5	86.7	91	108.7							156.2	144.5	143.7	103.2	158.8	99.4
206.3	323.3	234.3	158.8	264.7	263.2	114.2	159.7	85.1	88.1	98.2	151.3	248.1	298.3	392,6*	251.2	249.7	177.7	85.3	85.7	0,0*	67.4	98.3	109	225.3	355.6	284.3	292.9	287.2	244.5	94.7	152.6	69.8	87.4	92.1	96.4	323.6	232	312.3	270.4	248.3	241.4	146.1	105.4	123.5	150.1	124.9	104.7
						116.1	112.8	96.7	97.5	105.9	183.3							80	102.2	142.8	92	92.8	66.8							98.7	84.3	63.1	88	94.6	101.4							136.2	123.7	114.4	95.8	143.3	111.3
195.7	314.7	233.1	206	271.2	284.7	133.3	77	91	99.7	116.1	188.4	213.9	455,0*	345	222.2	241.9	177.2	126.4	131.3	128.1	83.4	102	84.8	235.9	358.1	324	278.5	230.1	204.2	192	108.3	60.3	73	96.8	105.5	288.5	231.9	326.4	254.1	260.9	246.5	141.7	101.3	108	105.2	146.3	139
						119	82.7	93.4	92.4	106	178.8							62.7	197.9	156.7	110.8	95.8	52.9							101.7	146	137.9	95.3	96.4	107.7							141.8	136.4	110.1	110.7	123.5	116.3
198.1	301.9	248.9	175.9	299	291	69.2	89.1	100.4	104.3	134.3	160.4	187	257.8	313.6	218.4	215.3	230.5	122.4	127.7	253.2	146.9	86.1	0,0*	260.3	353.6	335.4	290.8	214.8	196.1	90.7	116.6	136.9	84.3	79.7	99	330.4	306.6	325.4	302.1	277.6	247.9	148.7	98.2	142.7	93.7	108.5	117.9
						119	88	90.1	105.6	106.8	172.3							86.7	109.3	131.7	89.7	95.4	57.3							97.6	97.8	126.5	90	85.1	104.9							154	102.6	118.9	111	108.8	111.1
196.4	269.4	234.2	215.9	173.1	278.3	133.7	136	81.6	111.5	111.8	160.2	199	267.4	318.8	232.2	222.3	173.7	70.8	78.8	147.3	99.3	97.2	72	241.4	342.2	276.2	311	210	215.7	98.1	107.4	69.7	119.7	89.2	103.6	320.7	196.2	313.8	254.1	268	263.2	144.6	108.6	149.6	112.8	128.5	153.2
						146	135.3	92.6	114	106.3	150.4							91.5	120.8	127.3	57.4	102.8	65.6							91.2	106.3	133.1	97.8	100.4	102.6							134	199.2	93.9	99	167.1	146.2
205.1	326.3	233.1	188.6	290.7	273.1	123.1	93.1	87.2	101.5	105.7	157.1	188.4	281.9	315.2	209.1	234.4	173.8	117.2	125.5	167.7	88.7	110.3	92.7	247	344	289.4	294.7	273	254.2	99.1	103.7	0,0*	87.2	93.3	103.1	324.2	265.4	312.7	294.4	266.3	383,5*	146	106.1	114	95.5	116.9	101.8
						115.8	93.2	89.3	106.5	108	178.2							231.1	153.8	58.5	161.9	101.6	83.2							122	148.9	187.1	87.4	215.1	111.1							154	110.3	105.5	96.1	130.9	112.7
383,6*	327.3	220.4	184.7	268.4	263.7	135.5	93.6	106.2	102.4	110.7	188.6	194.4	280.9	346.4	221.5	235.9	164.6	0,0*	0,0*	135.4	65	81.6	73.3	234.6	332.2	292.2	272.4	185.3	203.4	97.7	110.9	75.9	85.9	147.4	145.8	305	271.5	302.8	257.8	268.6	227.5	154.4	137.2	108.1	149.1	121.2	124.7
						133.9	152.1	106.2	108.2	105.7	172.5							234.7	171	151.9	96.5	86.5	186.8							96.5	106	80.1	87	101.1	134.5							140.1	183.8	98.3	106.1	118.5	164.1
215.9	325.3	219	240.1	278.7	253.9	143.3	98.5	104.8	102	110.4	179.2	182.3	243.9	305.6	211.4	205.7	168	93.3	127.4	96	97.8	80.3	72.5	256.7	327	319.5	294.9	198	217.6	97.6	103.6	102.1	87.2	96.8	288,2*	290.2	165.6	317.5	270.9	260.1	295.9	135.4	111.5	0,0*	96	124.7	112.3
						132	138	83.1	121.4	99.2	178.7							148	144	139.7	89.5	113.6	80.2							105.6	98.3	88.6	124.4	97.1	0,0*							142.5	99.4	102	116.4	88.7	125.6
203.3	275.6	209.1	205.9	256.5	278.3	132.8	110	95.3	105.7	109.2	152.3	190.7	257.4	297.1	275.7	222.3	173.1	66.4	120.8	115.3	97.6	89	97.9	210.5	191	389,6*	298.2	189.1	213.6	94.4	122.8	68.7	86.9	82.2	98.9	364,6*	263.1	281	237.1	275.9	251.7	155.4	147.7	139.9	100.1	140.2	138.2
						159.5	94.2	95.1	97	109.8	165.6							62.4	102.2	151.9	122.7	109.2	80.7							101	190.6	74.5	128.8	98.9	137.9							158	110.8	103.1	109.4	99.6	157.1
204.3	278.6	227	185.4	260.5	261.1	140.4	84.7	102.3	112.2	108.6	179.9	204.3	357.1	310.9	233.2	222.2	163.2	67.4	105.2	136.6	109.5	102	67.6	222	342.1	256.5	319	182.7	216.9	84.2	78.1	72.9	88.3	108.4	120.2	233.5	311.4	285	278	318	251.2	154.5	143.4	102	116.1	167.2	99
						137.1	112.2	71.9	88	117.1	240.3							61.9	124.2	146.4	118.2	167.7	71							91.3	86.1	112.2	85.6	98.7	70.2							136.9	116	146.6	116.4	146.2	169
196.4	290.1	234.9	176.1	248.5	257.2	139.4	104.7	69.1	99.6	113.4	170.2	192.3	269	0,0*	212.9	346.3	239	94.2	111.6	113.7	117.6	93.9	81.3	226.2	357.8	287.9	295.3	168.8	258	108.2	94.2	72.5	128.7	94.7	85.1	296.4	418,2*	337.8	225	250.7	265.3	145.4	145.1	98.4	114.3	151.5	122.3
						132.6	113.6	140.1	165.4	128.6	126.6							91.1	123.7	129.1	92.6	109.9	90.8							98.3	180.8	77.4	91.6	104	119.2							136.9	195.2	125.6	119	211.8	139.6
220.7	275.5	225.3	200.8	262.3	289.2	136	144.6	368,1*	99.3	104.2	153.2	195.4	299.5	322	172.3	200.9	185	68.6	121.3	189.6	126.7	117.1	94.9	226.3	344.7	297.3	286.7	192.5	199	105.9	89.4	82.9	107.6	97.8	94.8	285.1	281.4	255.1	250.1	351.2	278.9	139.3	98.8	129.1	100.1	132.1	140
						128	116.1	124.8	99	109	160.3							79.4	133.5	149.1	73.9	103.5	87.5							133.2	85.8	157.1	107.3	100.4	106.8							150.3	107.6	131.9	125.3	138	149.2
224.4	286.4	225.7	252.3	233.8	303.9	104	81.9	73.8	109.8	113.6	128.9	193.7	273.6	344.1	203.7	181.2	261.5	108.9	117.2	133	84.4	87.8	97.6	222.5	252.2	286.5	277.6	189.3	189.8	92.8	84	125.7	103.3	93.9	117.1	288.6	209.4	246.9	268.8	292.4	268.4	134.9	144.3	104.5	183.7	179.3	158
						92.3	117.5	60.4	106.6	115.7	138.6							79.7	119.6	141.2	99.9	92.7	85.8							107.3	96.6	89.8	205.4	93.6	115.7							135.7	113.5	224.9	117.9	116.6	139.9
211.2	281.1	214.2	172.5	245.1	278.8	110.7	168.7	85	94.2	105.6	147.4	186.9	355.6	370,2*	220.9	235.9	173.4	101.6	102.5	144.3	105.9	86.2	66.6	228.9	370,5*	262.2	353.7	104.8	205.3	100.5	76	87.1	101.3	92.2	107.2	297.6	374,7*	220.9	293	286.9	310.6	135.1	124.8	137.3	97.2	148.2	116
						125.4	87.5	73.9	113	109.2	123.4							104	124.4	135.1	72.5	90.4	89.2							100.1	93.9	112.6	89.3	96.7	110.6							152.5	118.2	136.2	112.5	141.1	120.6
233.6	311.7	225.7	212	262.1	271.9	129.3	96.1	89.8	104.1	104.3	128.4	185.9	262.8	318.1	241.6	457,3*	198.5	79.4	96.6	106.3	114.1	105.3	81	226.1	369,8*	312.1	295.3	189.1	218	144	92.7	94.9	133.3	75.3	108.8	334.8	326.3	242.4	297.5	298.3	256.9	146	159.9	504,9*	113.2	95.4	103.8
						100.2	134.2	80.7	105.6	113.6	144.2							90	122.2	180.4	110.8	112.9	87.3							130.3	89.1	84.9	69	96.1	106.1							141.2	184.1	156.8	145.9	99.6	140.1
219.2	312.4	236.5	181.1	252.4	287.2	134.8	89.9	81.1	105.1	95.3	162	249.4	322.5	322.5	273.6	140.9	176.5	69.9	124.2	142.9	105	88.7	84.9	216.2	372,5*	294.6	267.4	176	248.9	70.8	96.2	81.9	82.9	100.8	101.3	290.5	349.3	262.4	246.8	253.3	265.8	150.2	106.9	193.9	160.8	101.5	123
						135	117.2	82.4	107	110.4	151.6							82.5	114.6	181.1	124.1	88	66.6							77	87.3	81.1	76	97.4	107.3							155.1	125.6	102.6	92.8	154	121.8
0,0*	316.6	231.4	228.1	243.7	257.5	133.6	91.5	134	140.7	113.4	191.2	184.6	259.9	325.9	214.9	136.5	212.4	70.9	115	118.9	114.2	94.6	87.2	228.3	346	291.1	262.1	175.6	223.1	160	98.3	129.2	85.9	100.1	115.9	294.9	288	0,0*	272.2	343.7	284	175	126.7	108.9	148.6	193.8	111.2
						133.3	110.8	79.9	113.9	123.9	215							71	120.3	108.5	103.8	115.5	81.1							91.4	102.6	87.2	102.3	96.8	103							206.7	149.7	100.7	114.9	122.8	158.8
122.3	320.4	243.6	211.4	239.2	271.5	135.8	108.7	61.2	122.8	141.9	184	191.4	275	326.9	234.4	155.4	183.9	105.5	92	130.9	94.2	105.1	91.1	227.7	367,8*	279.4	250.8	172.8	229.4	105.9	136.1	110.3	89.4	91.7	106.8	335.8	311.9	293.8	234.2	317.7	315.9	123	117.5	141.9	98.9	220.6	125.2
						134.9	104.1	103.5	116.8	108.6	152.6							78.9	137.6	134.2	112.8	91	91.2							115	102.4	93.9	90.9	88.6	109.9							111.7	110.8	112.4	120.2	112.8	111.2
172.7	242.6	223.1	231.1	259.5	273.9	210.1	94.3	95.1	94.7	116.4	162.6	194.3	0,0*	311.1	272.9	196.6	202.5	90.1	138.2	138	110.3	74	153.9	224.5	337.2	356.8	271.3	227.9	239.5	111.5	98.4	101.1	98	144.9	116.3	279.8	261.9	293.9	289	313.1	283.5	154.4	134.2	123.2	108.5	131.5	133.3
						163.7	112.4	90.4	114.1	109.6	150.9							85.6	130.1	135.5	111	87.1	64.6							90.6	85	117.3	91.8	90.4	101.1							148.6	101.2	111.5	113.4	96.1	123.9
170.9	315.9	236.6	203.9	249.8	295	167.7	122.2	92.6	122.3	99.1	157.9	202.2	270	315.4	221.2	200.3	178.4	79.2	121.5	125.6	115.1	89.3	81.5	252	335.8	307.9	244.8	152.8	238.6	94.3	98.7	77.5	100.7	76.7	109.1	286.6	254.6	285.3	240.8	330.3	301.2	148.5	93	134.1	177.5	97.6	129
						206.1	131.8	94.6	105	119.2	141.5							90.7	111.4	130.2	83.2	90.8	71.8							105.7	105.6	111.3	89.7	104.1	123.6							151.9	161.9	132.6	137.4	96.2	136.2
153	285.2	361,7*	223.5	248.9	278.4	145.5	228.5	97.9	123.3	100.3	141	230.1	246.9	340.7	211.2	187.1	258.5	97.9	102.2	132	76	102.1	69.2	216.4	338.8	316.6	247.3	162.9	232.9	110.3	97.5	82.7	109.3	97.5	93.2	288.8	312	275.1	286.8	290.7	258.7	144.8	199.9	118.8	100.5	77.7	123.4
						146.2	93.4	92.9	124.1	150.8	164.9							83.8	104.6	155.9	126.4	104.6	122							109.2	97.5	76.9	96.4	97.9	165.8							157.7	83.5	106.4	113.4	109.7	121.9
190.8	296	185	228.4	267.2	290	151.1	106.2	83.4	113.9	121.6	180.3	202.1	261.1	311.7	205.6	200.6	181.1	87.5	131.9	131.4	97.8	107.7	89.9	242.1	329.5	309.9	286.2	170.6	209.3	147.5	92.9	117.2	149.9	0,0*	181.3	277.7	250.3	271.3	281	344.2	306.9	154.9	129.1	110.3	105.1	126.1	115.7
						158	98.7	90.6	130	129.2	152.1							86.4	105.2	87.7	98.8	89	90.7							98.4	118	152.6	130.4	101.4	95.3							145.3	227.3	134.9	123.6	104.9	116.7
147.1	309.9	221.3	223.3	249.4	288.1	136.5	124.1	98.5	112.5	137.3	182	189.7	227.8	328.4	205.2	188	199.1	70	136.5	140.2	179	73.8	80.8	216.1	325.6	297.6	231.6	234.2	233.5	104	119.1	176.9	96.7	91.1	106.7	196.5	235.6	283.9	443,4*	38,8*	292.9	230.4	118.1	108.6	131.4	83.2	136.4
						140.4	94.1	86.8	109	128.2	168.4							78.2	115.6	121.2	93.2	80.3	113.5							107.9	108.6	74.8	108.4	91.1	105.4							147	134.8	132.8	123.9	90.8	157
162.8	299.7	226	206.1	252.2	286.7	126.8	113.4	88.6	104.3	121.6	194.7	254.4	325.6	316.4	222.5	185.2	170.7	105.4	106.5	135.4	116.9	91.1	91.9	230.7	291.6	300.4	328.6	0,0*	207	108.5	118.8	85.4	116.3	103.4	110.4	294.7	234.1	354.8	91.4	269.7	296.1	150.4	147.3	95.4	109.5	100.8	169
						123.6	160	84.3	128.2	149.2	209.8							83.3	122.8	152.3	108.7	92.2	128							125.9	94.7	146.2	126.1	99.9	118.4							151.6	200.5	299,1*	104.3	102	135.3
167.1	301.7	216.1	205.2	254.3	294.6	143	100.5	126	93.4	138.7	184.5	191.8	266.9	319	203.9	199.7	176.2	116.4	181.6	126.3	85.8	112.3	96	222	365,7*	267.1	262	222	205.4	99.6	165.7	104.2	126.6	96.8	110.3	285.5	232.8	279.4	262.5	273.3	313.1	148.6	99.7	131.1	146.1	103.1	136.4
						151.2	104.3	77.7	110.5	141.9	188.5							86.7	111.8	142.2	106.6	98.9	90.6							116.4	100.6	84.6	134.2	113	103.9							146.6	150.6	99.8	96.1	107.4	131.7
174.7	323.4	229.7	205.1	235.3	265.3	141.6	119.7	79.5	128.6	131.9	170.5	194.2	291.8	314.2	242.7	194.4	172.4	79	114	117.2	97.4	105.1	90.1	218.2	370,5*	292.8	236.4	120.4	313.4	101.4	99.8	131.1	137	102.3	107.7	285.7	191.6	295.4	280.9	361,6*	258.9	139.5	221.7	111.8	107.6	95.5	147.9
						131.6	109.3	74.3	97.4	147.9	207.6							81.9	142.5	134.9	95.3	124	73.8							103.9	85.7	73.6	93.8	94.9	99.4							153.5	129.8	147.3	119.2	94.5	190.7
144.7	321.4	231.4	198.3	220	281.8	139.7	88.3	76.7	91.1	111.4	183.7	200.6	315.7	321.2	247.7	190.3	185.2	156.5	113.6	135.1	102.3	90.7	73.1	222	259.2	304.9	234	180.3	170.2	109.1	86.6	85.1	86	88.4	104.3	352.4	167.7	329.8	289.4	303.7	277.5	138.9	132.3	123.3	136.3	94.3	164.8
						193.8	102.4	83.3	101	118.1	193.8							85.3	136.9	168.7	108.8	91.8	69.1							110.9	82.9	82.1	83.8	98.3	114.3							150.9	136.9	124.5	133.6	111.7	268.1
159.7	285.6	221.6	201.3	287.7	286	135.7	104.2	116.5	91.7	136.2	187.2	198.2	255.6	325.3	236.2	195.6	177.8	111.3	117.2	134.7	106	87.6	136.3	229.1	352.4	319.5	286.2	221.2	232.1	110	111.5	125.9	92.1	105.4	98.1	272	226.1	261.3	0,0*	359.7	279.1	163.8	168	113.6	92.4	103.4	148
						138.6	117.3	81.1	95.6	116.5	208.4							78	129.9	156	85.6	78.8	75.4							118.6	128	98.7	86.6	92.7	102.7							137.5	153.8	135.6	102.9	163.6	99.9
163.5	269.6	236.6	177.5	0,0*	329.7	140.9	114.3	171.3	100.9	134.4	179.7	197.1	275.4	301.2	241.1	185.9	178.5	77.3	120.4	127.8	62.2	90.5	74.7	230.7	309.8	292.6	231.8	219.5	222.6	109.3	83.9	96.6	92.6	95.7	99.8	273.7	172.3	184.3	255.4	333.5	151.7	125.1	134.1	132.5	121.2	99.4	103.1
						130	93.5	86.3	102.8	128.9	168							85.3	143.3	149.3	101.8	87	86							111.6	86.1	90	77.1	91.1	103.3							131	148.1	125.5	115.3	106.6	108.5
160.1	302	217	259.7	0,0*	273.5	137.2	101.1	92.2	98.9	137	135.9	210.3	221.8	360,5*	295.4	190.5	191.1	113.4	108.3	135.7	115.6	94.1	61.3	234.2	319	286.2	260.6	232.1	233.3	132.4	99.7	75.4	164	92	108.6	306.8	209.2	296	277.7	320.9	376,1*	157.6	112.1	107	118.8	103.7	117.4
						143.1	121.8	93.4	86.1	119.5	154.8							85	136.4	130.5	118.8	104.5	96.2							114.9	127.4	85.9	68.7	83.5	93.2							155.1	169.3	269.9	120.8	124	110.3
157.6	315.7	232.9	198	250.9	274.9	140	109.9	91.9	83.9	130.3	180	198.7	248.8	305	216.1	189.1	295.1	84.8	151.6	130.2	116.2	99.1	106	239	311.2	293.5	247.9	217.2	220.3	115.7	174.9	88.1	89.3	84.7	99.5	275.4	174.6	0,0*	324.2	332.7	315	137	164.3	158.1	117	136.6	111.3
						109.2	139.1	94.8	105	145.1	198.3							87.5	154.3	122.5	108.1	97.4	93.2							114.7	148.4	83.6	81.7	86.8	98.3							133.4	186.7	104.3	129.5	129.2	122.8
237	340.7	238.9	210.4	173.2	282.7	130.8	106.4	102.2	109.1	166.6	194.2	225	226.1	321.7	261	178.3	190.4	80.1	114.3	129.2	109.4	80.6	65.3	224.7	315.8	227.4	259.3	185.8	220.5	115.2	99.1	59.2	118	91.7	105.9	357.3	218.6	155.6	302	312.6	346.9	154	135.5	112.2	103.7	114.3	117.3
						85.1	143.5	83.4	109.4	92.1	169.3							93.1	146	139.6	110.3	85.1	85.9							110.1	96.6	79.4	96.4	91.9	171.8							153.7	220.6	129.7	134.5	119.8	113.7
168.2	336.4	263.2	203.1	215.9	288.7	131.8	100.3	89	119.1	148.9	177.6	200	296.5	305.7	256.1	189.6	193.9	77.8	172.4	136.5	76.8	93.3	89	233.7	313.1	247.5	265.6	185.8	218.5	113.6	107.3	82.2	93.1	98	100.7	275	196.8	95.9	267.6	308	276.9	138.5	154.3	103.6	86.4	84.2	111.5
						115.5	118.3	150.4	106.4	146.1	170.4							86.2	93.5	145	101.6	94.4	83							113.1	105.5	145	83.9	86.8	127.4							136.7	130.9	97.2	127.7	97.3	115.6
200.2	270.2	220	293.9	216.1	263.1	131.4	124.8	94.3	119.7	152.6	180.6	202.7	246	304.4	267.7	175.6	188.2	80.1	101.2	140.7	78.6	85.9	84.3	243.6	305.5	296.9	232.4	177.4	233	120.5	110.1	78.1	127.7	91.2	105.4	285.9	218.5	367,7*	279.2	285.2	242.3	144.2	70.3	106.6	110.6	102.3	116.2
						112.8	254.3	83.8	110.2	139	176							75.4	162.3	136.3	52.2	110.7	146.9							114.4	97	139.4	98.4	94.8	90.9							134.3	175.2	119.9	109.8	100.3	120
158	297	245.3	185.6	255.3	264.8	163.1	126.5	96.9	111.5	174.6	187	199.3	271.9	291.9	293	305.4	199.9	95.5	138.2	144.6	107.7	105	89.8	275.1	304.1	277	219.5	183.2	245.8	126.6	109.3	79.2	101.5	86.7	93.8	281.7	198.6	242.6	258.8	240.9	264.4	133.7	132.5	109.5	128.8	145.7	153
						147.4	116.9	105.1	106.7	151.3	152.1							72.4	134.9	142.8	115.3	107.2	89.9							113.3	103.4	165.6	85.5	83.6	98.8							137	125.5	106.3	129.2	195.8	103.3
201.2	323.9	226.6	212.4	197.6	287.3	146.5	117.7	87.6	116.5	154.3	193.7	205.8	257.7	290.8	234.8	188.7	210.9	82.9	126.6	201.6	100.2	99	78.3	240.6	296.9	271.9	251.7	186.8	228	147.6	112	129.2	89.6	87.5	87.9	278.3	270	248.3	300.5	292.3	335.6	136.5	102.3	95.4	122.5	123.6	103.9
						136.1	131.3	102.1	111.6	126.8	173.1							71.2	121.4	168.5	113.9	91.4	91.6							105	95.3	164.8	90.4	90.5	86.6							166.7	110	182.2	117.4	105.5	117
164.8	282.5	233.3	207	237.2	287.7	143.4	118.5	86.2	94.3	117.6	140.9	209	224.3	298.1	257.4	222.2	204.8	96.1	120.8	146.5	127.7	80.9	81	226.1	297	302.8	237.5	164.8	223.2	104.1	108.4	101	136.1	92.3	91.4	325.4	255.3	363,4*	71.6	306.4	243.3	138.9	126.4	174.5	157	116.2	126.3
						152.2	162.7	98.2	110.9	115	169.6							72.7	0,0*	149.9	81.3	81.9	88.5							97.1	139.5	50.5	150.9	90	96.2							136.6	136.6	91.5	135	103.5	135.2
171.5	308.6	240.7	203.3	233.3	287.5	140.6	103.7	103.7	123.9	118.3	169	210.7	293.1	310.5	211.1	233.1	177.7	77.6	128.9	136.7	102.9	83.5	75.7	257.5	302.5	289.7	234.7	200.2	232.7	114.5	97.9	102.2	92.6	91.8	99.5	278.3	261.3	0,0*	311.1	305.2	267.9	126	146.8	119.5	119.2	152.2	115
						159.8	111.4	94	111.8	102.1	177.1							112	98.4	130.4	101	97.7	107.6							99.9	103.1	126	113	87.2	87.2							139.2	144	103.1	118.6	152.6	174.5
172.2	266	232.6	205.7	226.2	435,4*	130.7	105.7	95.6	109.8	110	194.8	243	249.3	297.5	228.7	228	179.1	78	103.3	129.6	74.2	87.3	79.7	221.6	307.7	289.4	240.4	187.5	217.2	117.6	107.3	79.2	142.2	83.2	150.5	291.4	235	238.9	359.7	307.5	256	128.1	143.9	113.2	131.2	139.9	214
						152.8	148	101	117.8	120.9	205.4							69.4	102.2	126.7	99.2	95.6	80.8							125	109.6	74.2	117.6	95.6	96.3							124.6	145.6	110.7	114	103.1	138
247.7	267.6	226.6	214.6	333.8	272.9	182.9	69.7	92.3	135.8	124	192	213.4	232.2	294.2	241.5	213.2	184.5	87.6	103	158.3	111.5	96.9	121.1	298.2	324.9	254.8	242.4	191.1	335.6	122.2	116	130.3	93.2	94.9	90.6	328.3	227.4	323.7	361,9*	300.3	216.9	151.6	163.1	102.3	131.1	102.2	135.5
						113	161.1	86.1	92.5	124	165.8							97.9	100.4	180.4	112.5	95.4	89.8							152.2	107.5	68.3	95.9	96.9	94.9							135.7	132.2	112	117.5	131.5	191.6
164.3	294	211.2	238.9	203	288.8	119.9	103.7	100.4	101.4	115.4	192.4	199.8	229.8	284.4	294.4	198.8	192.2	88	114.3	176.2	108.2	100.3	75.5	264.4	330.9	270.7	261.8	150.8	265.2	0,0*	123.1	92.8	116.5	107	97.3	301.1	316.2	324.8	331.5	100.9	237.5	127.4	164.2	105.6	116.3	294,5*	164.2
						133.9	102.7	107.6	101.9	114.8	207.3							74.8	153	137.9	133.6	93.2	93							0,0*	102.5	130.9	150.9	73.8	140.7							110.3	197.6	111.4	159.4	102.1	144.2
0,0*	292.3	231.3	216.5	211.8	331.5	140.3	99.6	113.6	87.1	132.9	208.4	208	255.8	275.3	0,0*	213.8	190.1	78.1	124.8	170.7	108.5	93.7	98.6	243.5	326.5	306.4	228	175.3	216.8	0,0*	105.2	124.3	135.2	89	225.7	300.9	151.8	333.3	339.8	25,8*	226.2	146.6	153.9	109.8	121.2	94.5	160.7
						143.6	138.9	103.1	99	37,0*	182.2							0,0*	154.3	147.9	114.6	90	74.3							64.8	115.5	105.4	151	95.7	179.3							131.6	130.9	103.7	198.7	95.9	141.3
198.4	283.5	235.7	243.1	271	322.7	135.5	125.9	109.4	106.5	132.7	191.4	196.3	271.5	307	41,9*	223.5	185.4	129.1	210.3	144.3	95.7	98.7	91	243.9	337	307.7	224.1	199.5	240	76.6	126.6	91.8	94.5	101.9	102.7	288.5	256.9	321.4	291.8	220.2	243.7	169.1	116.1	93.2	126.4	96.5	160.1
						121.8	95.8	100.5	108.9	126.9	195.2							99.3	187.7	137.6	95	96.5	82.2							81.8	107.8	86.9	98.4	120	106.6							175.8	139.1	101.1	129.4	100.4	157.6
167.3	273.3	217.5	203.1	204.3	278.7	130.6	114.7	106.8	101.8	115	202.5	200.5	214	287.3	557,1*	224.8	263.3	91.5	178.6	128	97.1	94.8	71.7	222.8	334	289.3	247.3	182.2	287.2	128.9	117.1	99.4	109.8	69.3	108.6	313.9	274.9	302.6	271.7	211.7	246	199.3	130	96.3	117.5	123.6	149.1
						132.5	110.9	102.9	111.8	112	191.2							122.1	216.9	132.8	94.4	118.3	107.4							87	116.1	100.2	82.6	103.4	83.8							190.7	152.2	90.7	120.7	91.9	124.2
202.4	296.5	254.2	209.5	220.3	257.5	135.1	98.5	95.8	106	93.4	163.1	204.9	250.6	285.2	188	201.1	211.7	201.4	237.6	149.4	79.3	95.8	150.4	254.2	332.3	359.9	218.6	177.3	394,9*	107.9	107.4	104.6	87.1	78.9	119.2	312.7	268.4	258.8	268.2	245.3	255.7	163.7	119.5	103.7	134.1	95.9	135.8
						95.1	116.1	90	115.9	134.6	146.1							92.2	159.3	156.1	99.3	106.3	108.1							98.4	89	101.9	94.9	80.4	142.7							150.9	129.8	81.5	110.7	104.2	144.5
177.7	280.2	222.2	204.9	221.6	307	141.6	146.4	94	107.9	96.5	168.9	203.4	231.3	304.2	187.2	275.3	192.8	89.5	155.6	161.1	102.3	94.7	87.7	248.6	308.3	326.5	241	194.8	248.9	91	97.5	89.9	90.1	94.1	99.9	295.6	264.6	297.3	271	276.6	265	157.7	101.1	95.2	125.7	98.4	174.8
						131	0,0*	88.8	117	80.8	227.5							68.5	150.9	138.4	119.4	115.5	62.3							126.2	107.8	96.6	91	85.9	138.2							163.8	195.2	98.9	111.6	102.4	165.8
223.8	285.6	194.7	215.1	221.3	317	126.5	92.6	117.4	129.3	105.6	224.1	249.4	244.5	287.8	175.3	208.9	203.5	65.4	116.1	130.3	119.7	108.8	44.2	240.1	321.3	257.4	250.8	188	245.2	78.6	105.4	85.9	77.2	100	103.1	309	270	289.4	347.7	279.7	253	148.3	152.4	115.6	128	107.1	152.5
						140.5	92.7	97.5	155.4	98.3	215.3							95.2	120.2	127.5	110.2	94.4	85.1							87.6	122.2	99.7	43.1	86.1	139.8							151.8	127.1	98.7	134.1	136.5	129.2
216.1	259.7	220.3	308.4	228.5	321.1	150.8	87.4	103.9	116.4	117.8	188.7	202.7	229.1	281.9	182	205.8	267.5	51	111.1	186.4	109.1	92.9	89.3	231.9	306.5	335.8	233.6	172.3	266.4	86.1	116	106.6	0,0*	89.6	144.8	304.1	187.7	280.4	273.5	277.8	258.3	152.7	104.9	107.1	86	119.8	158.8
						110.7	109.4	86.6	96.6	151.4	153.5							360,9*	123.9	146.1	95.4	95.3	128.5							99.9	124.6	98.7	173.1	94.3	104.6							142.7	278,8*	125.1	107.1	103.4	153.9
159.5	278.5	239.4	192.3	203.6	231.9	129.2	130.8	111	115.3	118.1	143.4	194.3	227.5	304.9	170.2	194.1	182.5	99.8	150.6	139.1	80.3	100.5	0,0*	243.7	311.4	239.4	248.3	182	256.4	84.6	100.6	96.9	156.6	93.3	104.4	300.7	268	289.3	297.1	204.3	253.4	172.6	170.2	0,0*	121.6	135.9	133.5
						128.6	220.2	95.9	130.3	103.9	165.1							160.5	113.1	176.7	88.6	105.9	84.9							95.7	98.3	85.3	491,7*	91.2	107.7							158.8	136.2	0,0*	121.7	149.2	176.9
223.4	337.2	279.6	185.4	226.8	259.5	169.9	152.6	86.7	175.5	129.7	159	213.8	264.5	278.2	178.8	210	181.6	100.1	181.7	123.5	104	94.2	96.6	243.2	324.6	294.2	229.8	404,9*	235	96.6	90.2	104	502,4*	92.7	101.8	284.3	264.5	290.1	283.5	262.5	315.1	161	144.8	95.4	122.2	121.3	132.3
						196.6	170.1	93.9	112.6	149.6	195.9							91.1	117.3	162.5	93.6	107.9	0,0*							84.5	98.9	99.4	0,0*	91.9	110.7							168.3	141.9	174.8	117.3	173.7	143.9
158.3	284.9	227.2	177.9	230.8	280.5	126.8	121.4	94.2	126	260.7	225.8	202.4	262.5	291	162.6	195.7	203.2	72.9	113	99.6	102.9	98.8	91.4	249.4	297.5	277.2	376,9*	228.3	247.3	151.9	157.4	109.1	121.3	99.8	146.4	289.7	257.4	291.1	335.6	285.3	250.7	163.3	160.1	130.8	117.7	114.1	124.6
						132.5	82	102.7	122.5	99.5	214.2							78.5	134.8	122.8	93.1	103.5	89.5							86.2	108.4	100.6	82.3	81.8	110.9							135	128.6	132.2	68.3	148.6	157.8
204.8	256.2	244.7	235.4	235.7	319.9	131.5	96.4	93.4	120.6	108.1	196.6	211.1	306.1	279.8	169.7	218.6	172.3	48.7	143.4	146.1	115	104.4	102.4	250.5	312	253.4	304	269.6	236.6	90.8	163	105.3	82.8	83.6	101.3	104.7	274.1	286.1	258.2	362,0*	244.9	157	200.9	66.1	122.4	71.2	171.2
						133.2	162.4	98	128.8	101.8	191.7							54.9	138.9	153.9	65.4	128.5	182.3							124.1	103.2	118	86	101.7	102.3							157.2	228.1	159	157.2	84.3	165.6
216.9	249	346.2	181.6	231.9	267.8	133.4	88.6	94.7	119.9	107.1	207.6	198.7	243.7	281.7	162.2	230.6	168.4	61.3	152.3	128.8	94.9	105.2	90.1	268.2	295.4	240.6	356.8	247.1	243	194.7	105.9	102.9	96.5	114.8	88.9	234.3	317.4	306.8	291.8	218.8	285.4	137	173.4	139.4	141.5	177.5	121
						128.8	77.1	113	124.1	121.9	198.8							125.9	131.6	122.2	197.2	121.6	97.7							87.1	118.6	98.9	78.3	99.8	104.1							144.9	127.1	126.3	71.7	0,0*	127
193.8	268.4	290.3	329.5	229.6	264.3	135	177.4	87	128.1	115.3	195.2	217.1	274.4	290.9	217.8	215.1	185.1	63.8	156.8	131.3	85.1	109.9	112.2	220.4	306.7	251.9	323.4	246.5	412,0*	104.7	115	92.3	156.6	100.6	106.3	238.4	293.4	312	174.9	291.1	265	138	216.7	108	160.3	57.5	120.9
						133.8	96.2	86.9	123.2	123.3	174.3							67.5	107.1	153.1	104.1	101.2	87.9							107.3	114.4	95.3	118.4	101.7	99.5							138.3	88.3	139	116.8	71.2	123.6
259.1	395,0*	288.5	194.6	243.6	276.4	139.8	89.2	86.4	125.8	113.1	185.2	218.1	270.7	289.2	143.3	212.2	211.7	98.4	155.8	218	70.8	87	117.7	263.2	308	239.6	370,3*	217.8	138.8	104	180.2	103.6	106.7	114.8	104.4	69.2	293	317	267.3	295.8	273.6	141.4	120.2	441,3*	119	91	144.1
						126.1	82.4	82.7	119	124.1	183.5							98.5	69.6	123.5	79.8	134.7	87.1							85.7	81	111.9	98	104	97.3							182.1	153.8	547,5*	148.1	101	152.1
101.4	252.8	302.5	207.7	249.3	275.3	119.9	204.5	100.6	121.6	119.2	188.5	219	232.2	292.7	170	220.5	164.1	67.2	150.4	126.3	92.8	78.7	79.4	250.5	293.3	244	43,3*	224.9	195.7	92.3	110.6	103.2	180.2	133	98.5	125.9	289	314.9	302	319.2	271.5	155.9	118.2	0,0*	165.8	99.5	145.3
						124.1	83.2	100.6	125.6	130	175.1							67.6	110.8	196.7	90.7	90.7	60.1							84.7	110.4	105.7	155.8	91.4	86.9							148.5	124.6	137.2	133.1	113.3	144.8
231.4	299.7	284.1	215.5	252	286	122.4	101.7	107.5	128.9	111.4	222.4	202.5	252.2	295.1	159.5	217.8	186.1	79.1	105.9	137.9	131.1	116.4	84	253.7	322.2	262.4	237.6	244.3	0,0*	87.4	106.5	107.6	199.3	111.3	78.1	218.9	277.4	308.4	0,0*	306.4	272.8	170.9	119.2	106.1	165.4	127.5	139.6
						138.5	133.5	103.6	123.5	121.4	0,0*							77.1	170.1	117	152.8	92.6	86.1							98.2	105.1	93.6	0,0*	94.4	84.3							211.8	129.2	145	109	108.5	153.9
188.6	274.5	275	210.7	235	309.1	135.8	41.7	129	123.8	117.4	99.3	201.3	247.3	296.3	159.5	238.6	271.7	78.5	71.9	131.3	149	89.8	77.6	275.3	305.3	269.9	289.3	229.3	222	102	151.7	102.2	103.3	111.5	77.8	220.2	269.4	302.7	237	322	287.1	200.5	130.5	114.3	125.2	118	189
						109.1	107.6	105.2	0,0*	108.4	141.6							71.8	112.1	149.5	93.5	60.6	73.1							102.3	118.5	106.2	99	99.9	90.1							194.6	131.9	102.9	120	76.4	202.2
201.5	245	267.4	199.5	229	263.7	121.5	88.6	88.5	141.8	106.6	162.6	225	312.5	302.1	168.8	214.2	266.3	76.8	135.2	176.2	78.9	67.1	114.9	260.2	309.7	281.6	347.1	212.6	212.6	118.2	113.4	113.3	80.2	95.6	128.6	164.7	260.2	287.5	0,0*	298.8	273.5	179.6	106.6	129.3	118.8	145.5	176.3
						114.3	87.3	110.4	111.6	110.8	192.5							126.7	164.6	136.3	95.3	78.7	78.8							105.2	105.2	100.6	77.8	97.7	97.9							163.2	125.9	80.4	112.7	176.4	139.4
0,0*	247.1	396,4*	364,7*	242.1	282.2	121.9	73.5	112.2	123	99.4	195.9	207.2	227.7	304.8	160	211	178.2	79.7	114.1	127.2	113.8	115	76.2	266.3	313.8	311	298.3	189	212	102	120.9	103.7	78.6	103.6	103.8	170.8	339.4	282.6	249.1	267.8	365,3*	170.3	114.8	98.1	124.4	98	137.6
						120.5	155.7	107	116.4	98.6	188							66.6	153	123.1	105.2	128.6	74.8							100.6	96.5	110.1	115.9	102.1	94.6							169.3	132.8	119.6	123.8	110.8	173.1
273.4	289.9	268.3	175.3	255.1	288.4	112.9	87.6	103.2	120.1	110.5	172.3	206.6	256.6	294.9	172	224.2	223.9	115.2	159.9	154.6	97.2	88.4	83.1	243	289	326.9	276.9	214	208.5	101.2	103.7	117.6	83.3	88.6	131.5	194.4	251.5	314.8	349	273.2	351.5	175.8	131	109.1	0,0*	118.3	175.7
						124.8	158.8	99.5	125.4	115.5	170.5							75.7	94.9	105.6	103.2	109.5	83.2							91.4	117.3	94.4	83.3	99.4	97.9							181.9	126.8	109.1	108.3	111.6	134.6
204	0,0*	395,1*	201.1	245.8	374,4*	117	139.5	94.4	130.7	121.9	173.8	199.7	280.3	277.7	179	208.7	170.9	116.6	135.5	127.2	88.7	101.1	82.8	255.2	332.5	266.6	255.6	236.8	210	98.5	107.6	93.9	79.8	216.4	99.3	156.6	260.4	320.4	267.8	357.4	265.8	187.9	136.5	188.4	129.8	115.1	136
						133.5	91.5	102.1	125.2	110.1	164.2							73.3	138.2	130.7	106.4	103.1	79.8							87.5	106.5	100.6	89.1	77.6	47.8							185.6	127.8	263.8	145.4	140.2	185.4
218.2	0,0*	257.7	215.9	249.5	270.5	101.8	82.6	127.7	102.9	110.1	205.6	212	231	0,0*	176.5	216.2	171	72.3	163.3	120.7	102.5	109	76.6	254.3	323.1	324.4	257	240	219.9	97.1	112.4	112.3	73.1	87.9	72.3	198.2	310.4	318.5	144.2	295.5	271.7	177.7	126	206.4	162.3	95.3	210.8
						169.3	204.5	120.9	116	120.6	200.9							80	123.6	137.8	92.7	105.9	89.6							93.9	119.7	109.6	88.1	87.4	79.5							154.4	124.3	212.2	101.1	131.4	181.6
337.2	208.5	268.6	220.5	241.9	312	125.9	170.2	117.2	104.9	110.8	191.8	210.8	269.2	319.6	177.7	219.2	168.1	77.4	155.5	140	108.1	102.2	75.4	286.4	322.9	364,8*	254.1	209.8	237.9	101.3	104.6	106.3	134.7	131.5	110.6	173.9	244.7	309.3	502,1*	331.9	265.7	168.5	131.7	174	132.4	124	172.2
						135.6	187.7	108.7	126.7	123.3	219							74.7	128.2	121.2	118.2	99.1	73.5							92	89.4	111	90.3	83.2	101.4							200.2	120.2	163.3	129	92.3	130.8
286.1	244	270.7	226.1	262.1	317	139	160.8	124.6	123.9	134.6	216.5	207.1	247.5	333.3	195	200.2	174.6	66.8	139.4	128.9	104.1	123.7	82.3	329.3	313.2	295.5	242.9	188.1	271.4	107.4	170.2	118	100.4	91.3	118.4	190.6	255.6	318.1	203.1	367,5*	244.6	174.6	116.8	154.6	125	149.4	0,0*
						130.1	92.7	122.5	125.3	117.9	218.4							186.7	170.8	127.2	103.7	98.5	73.7							107.6	107.6	96.1	132.3	96	105.9							167.8	122.9	150.4	105.6	128.2	159.3
105.5	257.7	264.6	198.1	248.2	310.2	130.4	88.5	114.8	119.9	112.9	208.8	212.2	254.7	307.7	172.5	240.8	265	53.8	176.8	133.5	98.2	98.9	51.2	248.7	306.1	294.3	361,2*	205.3	289.9	113.5	95.7	109.6	88.4	105.9	98.3	226.2	228.9	307.7	229.1	339.9	261	152.5	122.2	134.9	116.5	103.7	172.5
						149.1	98.9	149.7	115.8	116.9	198.5							67.9	115.2	122.6	93.6	101.8	78.2							110.8	92.8	87.2	96	83.9	108.7							165.8	108.4	165.8	208	118.6	164.8
399,3*	264.6	254.8	252.7	240.5	98.3	126	129.5	113	120.3	124.2	197.2	205.2	250.3	309.8	177.6	359.1	175.1	74.7	120.2	122	92.6	117.5	81.2	214.6	330.5	301.3	317.7	200.8	219.1	100.7	180.9	100.2	83.6	87.7	112.3	184.4	237.4	301.6	197	366,2*	251	150.4	148.8	129.6	101.9	98.8	144.7
						120.3	98.6	121.6	107.9	153.1	153							110.3	164.7	131.4	114	99.1	151.8							92.1	136.7	101.6	101	101.6	94.7							149.2	146	146	140	101.7	181.3
0,0*	289.8	257	209.7	250.8	247.7	120.6	137.1	105.8	136	121	183.8	209.6	276	314	189.3	336.7	182.4	66.9	142.4	127.1	102.7	81	85.8	252.4	331.2	294.7	290.6	264.4	257.1	88.4	115.9	104	95	232.8	99.4	251.1	224.4	300.1	212	310.8	305.1	159.9	115.3	152.3	185.8	73	195.1
						113.4	95.4	91.5	126.2	116.9	224.4							66.9	116.7	136.3	87.1	98.2	76.6							89.1	95.9	116.9	103.4	113	90.6							156	120.7	117.4	125.2	136.8	127.3
247.1	275.1	239.9	246	243.4	286.8	149.9	100.4	97.2	128.1	150.6	228.5	247.6	237.8	321.4	167	228.4	175.7	76.1	162.9	115.5	96.8	110.1	139.8	258.7	330	297.9	253.8	171.8	216.6	101.6	129.6	96.8	95.1	104	107.9	211.3	227	331.5	202.4	326.3	274.2	134.6	151.5	116.8	0,0*	112.5	132.9
						140.9	94.2	100.2	126.8	118.1	194.7							139.2	117.2	100.4	112.3	95.5	70.2							114.3	120.1	103.1	111.8	159.6	86.1							138.1	98.4	154.5	0,0*	131	189.5
142	279.3	239.3	320.1	252.8	237.5	124.7	95.6	207.9	118.2	134.7	199.3	203	266.1	318.4	166.5	190.8	191.1	83.4	132.7	126	82.8	98.4	144.7	273	320.9	305.9	242.9	215.2	220.3	143.8	108.7	112.8	110.8	147.5	98.7	183.1	215.6	341	201	318.9	281.6	128.4	138.5	115.1	246	98.3	161.3
						130.1	97	97.7	134.4	0,0*	193.3							76.7	129.9	90.4	150	98.8	104.1							105.3	120.2	111	99.6	134.6	91.6							140.7	116.3	130.6	108.1	103.3	207.4
232.5	172.4	229.9	219.5	253.6	261.4	149.2	112.6	89.6	117.8	152.4	186.7	205.5	224.1	324	190.1	183.7	163.8	74	224.2	127.4	107.4	98.4	75.9	251.5	296.5	271.8	240.7	209.6	228.1	95.8	116	110.6	152.8	159.1	99.4	197.5	317.2	341.6	202.2	328.3	251.1	139.1	143.9	137.5	141.2	108.5	217
						139.8	108.4	117.9	118.3	100.9	183.1							115.3	114.6	117.5	92.7	137.2	66.3							94.7	118.8	107	91.9	128.8	127							150.1	139.1	112.8	152.8	100.7	156.2
205.3	245.5	213.2	192.8	244.9	231.2	143.7	100.1	96	115.6	113.1	187.4	220.8	225.4	342.4	177	194.4	187.8	197.9	175.5	107.7	102.3	92.8	69.5	248.8	303.6	329.4	245.7	211.4	221.4	109.8	124.2	107	96.5	139.8	110.9	240.6	288.6	341.5	200.8	302.4	336	139.6	108	120.9	126.3	127.3	142.1
						129.6	159.1	90.7	121.1	116.9	175.2							82.4	214.9	117.2	101.1	95.1	80.5							106.4	160.1	92.4	93.2	0,0*	91.1							142.4	112	125.8	136	111.8	117.1
190.1	276.3	227.7	223.4	251.4	220	139.8	0,0*	104.1	116.1	107.2	196.3	222.3	269	308.8	197.5	189.1	171.8	62.4	122	126.8	110.2	99.8	75.5	256	303.8	317.7	241.5	274	216.3	114.8	110.3	120.8	98.9	104.1	83.8	197.3	227.5	340.8	198.2	318.2	283.5	134.8	116.3	134.3	132	119.3	165.5
						115.9	111.7	113.1	116.9	106.5	172.6							75	127.4	126	112.1	95.5	133.5							59	129	101.9	0,0*	103.4	88.1							142.2	113.3	124.8	115.4	81.8	165
187.3	260.9	229.5	368,7*	270.3	216.2	140.5	105.6	108.7	122.7	110.7	183.8	215.2	261.4	318	195.4	182.7	182.4	0,0*	138.6	116.4	121.4	87.3	49.9	253.3	289.1	291.2	241	259	227.4	69.2	137.1	101.9	98.7	205.1	81	211.7	241.6	332.6	203.5	319.5	253.5	160.2	162.5	96.1	121.8	140.1	132.7
						268.7	161.1	151.4	108.9	97.6	199.2							99.5	214.3	114.4	97.5	104.1	98.4							76.3	117	115.7	85.1	144.1	86.1							165.8	123.3	125.1	126.1	145.4	176.5
192.6	259.3	275.6	207.1	247.2	224.8	146.6	98.4	104.8	129.3	90.2	193.1	217.6	250	303.8	224.2	168.4	172.5	67.7	138.6	111.6	117	107.1	155	286.8	283.1	364,4*	235.4	223	189.2	82.5	117.3	120.2	78.3	92.6	92.6	239	221.2	334.1	244.5	317.7	281.5	142.9	154.5	123.8	131.3	105.4	148.8
						129.8	126	102	158.4	93.7	193.6							75.5	149.2	137.6	103	147.4	79							95.3	103.5	113.7	127	94	113.9							211	102.1	107.4	121.5	116.6	136.2
198.7	269.4	215.1	371,6*	250.7	229.3	135	111.9	107.2	111.3	105.4	202.4	216.8	205.6	296.5	194.4	179.4	195	85.6	0,0*	131.5	113.2	112.5	81.9	279.1	288.1	282.9	234.9	210.1	147.5	103	123.2	59.9	89	93	101.3	156.9	213	321.1	223.7	307.1	276.9	133.7	132.7	107.4	122.5	105.5	100.4
						130.9	99.2	101	112.4	101.3	166.9							84.1	88.5	125.7	144	112.4	70.8							101.8	126.1	274,2*	73.4	90.9	139.7							167.3	131.3	106.8	118.8	105	135.5
270.4	295.4	239.9	220.4	285.7	231.7	129.8	206.9	106.5	121.1	121	183.4	218.4	225.7	304	220.4	168.7	176.2	96.6	90.4	114.4	124.2	97.9	77	265.7	288.3	308.2	223.9	210.3	210.5	103.5	110.5	60.2	84.8	178.1	69.4	214.1	198.6	321	217.9	306.2	275.8	165.8	158.9	153.7	114	136.3	136.3
						136.9	125.4	143.3	0,0*	111.1	203.7							52.4	0,0*	123.1	102.3	105.1	78.5							94.1	100.1	0,0*	85	127.7	109.3							210	95.6	108.8	114	119.8	127.8
189.2	313.4	225.5	205.9	202.6	225.4	131.4	105.3	91.2	149.2	124.4	188.9	219.4	368,5*	302.1	203.5	173.7	168.5	82.1	305,4*	118.9	87.5	94.4	107.4	265.8	279.1	269.2	220.4	392,9*	257.9	96.2	116	0,0*	92.4	216.8	85	249	191.1	303.8	207.4	338.1	261	229.3	121	103.6	123.1	176.4	112
						106.7	123	131.7	138.4	146.2	206.1							67.8	503,3*	106	108.7	97.9	79.8							100.4	122.2	89.4	95.5	0,0*	96.8							192	135.6	118.8	113.2	129.2	115
204.4	289.5	228.4	204.3	207.4	238.4	108.9	108.4	114.4	146.5	130.1	215.3	221.1	261	278.8	201.5	159.9	162.4	73	262.1	106.2	107.3	197.4	70	291.2	266.7	297	224.8	128.1	319.3	105.6	123.8	81.8	91.7	136.6	93.4	161.9	204.2	333	246.3	286.6	306	152.5	106.6	127.2	117.3	105.2	115.5
						125.3	117.1	143.6	116.8	158.2	200.6							84.4	112.1	117	75.1	98.3	75.2							106.5	106.4	89.1	139.8	161.5	89.5							157.2	141.8	122.1	115.7	108.6	118.1
208.9	270.8	237.9	198.8	269.6	237.7	127.2	108.9	94.9	117	109.8	205.2	219.3	332.8	307.8	200.9	160.7	275.4	77.2	114.2	113.4	110.3	152.2	119.7	290.8	494,4*	307.4	259.6	194.1	327.6	70	106.6	78	133.2	103.9	101.6	205.5	198.8	317.7	234.6	326.7	268.4	180.2	173.6	96.8	115.3	145.7	136.6
						171.3	136.6	89.8	132.3	109.2	209.4							81.8	153.5	112.7	109.1	126.6	75.5							103.6	118.4	96.2	83.1	147.5	97.2							246.8	102.1	104.1	108.8	123.1	125.5
202.9	303.5	181.5	227.9	244.3	262.1	142.4	107.5	93.6	135.2	121.2	147.2	224.3	247.6	297.3	238.3	185.5	209.5	115.6	146.7	139	109.1	117.9	69	269.1	283.1	255.1	198.2	255.2	314.1	112	115.8	80.8	96.1	171	94.3	196.6	179.9	318.5	202.6	324.1	275.9	185.6	117.1	154.8	112.1	345,1*	131
						134.4	116	99.7	134.8	123.9	184.1							78.8	110.7	112.1	110	112.8	84.8							119.7	114.2	63.5	132.5	50.8	90.2							149	173.4	108.6	113.9	202.4	157.4
197.4	313.8	241.3	169	0,0*	280.5	143.2	91.3	155.1	94.5	115.7	199.8	205.1	272.1	296.5	166.1	163.4	305.2	80.1	164.3	117.2	103.3	116.5	106.6	302.4	310.3	310	214	276.2	301.1	114.1	110.6	0,0*	97.7	116.2	93.4	215.7	136.5	323.9	211.6	331.3	297.9	150.8	131.7	108.5	107.7	108.7	172.3
						151.2	128.9	98.1	121.7	117.3	200							71.4	161.3	119	87.6	116.8	86.3							116.4	83.6	82.6	130.5	43.1	129.3							140.9	211.1	198.9	119.1	145.4	119.2
186	227.7	236.2	210.7	165.9	247.4	145.9	102.2	101.6	126.1	142.9	198.3	205.6	226.5	303.3	189.5	163.1	177.5	92.9	103.3	117.7	105.1	110.6	72	264	305.4	277.9	240	272.9	276.6	120	102.6	84.1	115.7	186.3	100.1	310.1	189.7	315.6	212.4	323.3	254.3	165.9	139.5	143.2	112.4	98.2	118.4
						151.8	102	92	136.1	123.9	199							109.2	142.8	114.3	122.4	132.4	114.6							110.7	143.9	69.5	137.1	103.5	88.3							152	161.1	111	113.6	113.5	187
273.2	292.9	249.3	291.3	211.5	245	152.2	125.1	85.8	124.1	112.1	196.9	207.5	273	314.4	195.1	165.2	191.9	78.2	120	103.3	87.5	101.4	77.4	291.9	295.4	365,5*	212.5	164.8	328.5	116.5	116.6	92.3	133.8	74.3	113.9	191.8	196.8	248	206.3	321.9	293.4	133.9	115	112.7	105.8	104.3	112.4
						125.4	105.8	132	118.7	119.4	226.4							75.7	138.7	99.6	111.6	106.5	73.6							117.8	110	84.8	158.5	126.7	76.7							124.2	253.7	102.9	108	102.5	123.6
172.6	304.6	323.5	170.2	240.3	219.1	159.3	92.2	100	121.9	117.8	347,9*	212.2	303.7	309.5	203	181.8	182.8	112.5	181.9	121.5	88.1	142.2	109.5	277.2	280.2	245.2	232.3	155.7	310.2	63.8	141.4	121.4	133	80.2	83.8	231.7	213.2	308.5	204.8	318.6	309.9	183.4	106.2	100.7	108.4	112.7	164.9
						138.2	97.3	138.2	133.9	105	174.9							71.4	113.6	110.6	99.7	109.5	74.7							164.2	154.6	92.8	129.7	87.3	107.5							79.6	189	142.5	113.3	101.5	140.1
210.5	310.3	207.6	194.9	231.8	240.7	137.4	139.8	100.7	154.9	118.1	176.1	215.9	248.4	301.6	187.8	177.2	182.2	76.1	145.5	121.4	102.1	105	74.3	292.4	270.6	281.3	308.9	260.3	296.1	112	114.4	104.7	149.5	100.3	90.5	208.3	206.4	387,8*	233.8	320.3	303.6	0,0*	166.4	145.8	112.4	104.7	118.2
						144.1	111	94.6	134.7	125.6	205.8							100.3	118.2	98.7	138.8	99.3	111.3							97.8	147.2	103.2	106.3	94.2	174.6							136.9	121.6	120.7	127.6	124.9	107.6
202.6	319.6	253	156.6	221.4	257	134.1	119.6	94.5	123	106.6	189.4	241.4	268	292.5	190.6	171.2	152.3	68.8	124	99.2	161.3	101.1	146.5	281.2	326	274.8	74.6	162.8	159.8	102.8	98.5	131.5	113.2	98	148.8	220.6	158.1	311.1	246	321.9	350.8	150.7	172.8	95.3	113.4	99.4	110.4
						87.2	152.9	100.1	137.8	112.3	201.8							76	159.2	109.8	147.3	138.2	81.4							112.2	109.5	86.5	88.4	95.6	85.4							133.5	179.5	107.4	109.9	102.4	116.2
314	284.9	231.2	244.5	199.5	224.7	138.9	144.8	100.9	130.6	120.2	180.1	212.7	258.5	306.5	187.9	203	212.4	130.7	134.3	106.4	102.7	102.7	88.1	288.3	410,4*	284.4	183.6	178.6	246.9	98.3	106.8	93.3	68.6	99.9	72.9	241.8	318.3	302.7	228.2	305.9	391,3*	168.6	183.6	97.8	118.8	154.3	102.4
						139.1	102.5	90.4	129.7	106.6	67.9							112.5	152.6	105.2	111.7	101.2	127.5							130.3	86.1	96	71.9	107.7	145.7							143.6	163.4	97.7	106.9	116	121.4
202.9	304.4	241.4	173	227.4	246.7	151.4	114.3	89.8	133.1	125.2	184.4	212.7	244.8	340.4	167.6	165.1	178.9	91.6	168.8	107.6	108	125.9	82.5	304.2	77.6	284.5	158.8	190.3	271.9	95.5	110	100.8	82.2	70.6	86.5	245	71.9	317.9	227.2	380,6*	277.9	149.9	203.3	65.3	109.8	97.3	122.5
						155.3	112.6	96.7	119.3	117.2	178.7							77	182.2	113.9	120.7	102.9	87.8							106	119.5	139	92.9	72.8	95.9							148.4	159.7	151.1	112.7	98.9	114.5
206	307.4	245	176.7	189.5	250.5	143.9	108.1	100.7	146.7	112	176.3	230.7	243.1	344.7	188.6	172.5	220.3	64.8	123.2	109.6	109.7	105.4	77.8	296.8	94	259.8	199.9	182.2	77.5	107.7	121.3	105.2	127.3	100.3	78.3	214.5	260.8	362,9*	242.6	279.5	287.9	149.2	225.7	98.9	117.5	96.5	101
						153.8	171.1	83	129.2	113.7	170.6							71.3	122	102.1	114.8	108.8	87.5							105.1	114.5	117.6	108.2	118.6	75.6							165.9	108.9	98.7	116.4	106.6	103.3
191.5	275.6	245.3	287.4	187.9	258.4	204.4	117.1	99.8	126.7	113.7	181.7	194.5	558,0*	317.8	186.9	173.7	162.2	67.7	139.5	115.8	112.4	116.2	77.3	289.4	140.9	284.1	213.4	163.7	225.7	107.7	120.4	82.2	75.6	96	138.7	228.2	227.3	307	241.1	331.6	274.7	171.3	138.2	117	121	92.8	113.3
						113.9	144.1	82.7	146.3	118.5	181							69.7	104.3	107.7	135	121	78.4							115.3	122.1	93.8	138.4	136.6	111.6							171.2	120	124.9	111	155.1	106.5
203.5	314.4	242.5	179	184.1	253.8	144.3	91.9	96.2	125.4	103	138.6	200.4	355.3	280.7	197.1	184.6	166.8	75.1	137.5	96	102.5	123.3	103.6	323	224.1	323	197.7	168.9	199.3	110.7	106.7	81.1	101.1	84.8	96.6	295.1	234.6	299.1	243.2	336.8	293.4	146	149.9	101.4	123.5	99.8	115
						139.4	110.6	95.1	145.3	115.2	180.2							77.4	161.6	113.1	182.7	125.2	77.5							165.2	118	66	146.9	65.2	126.4							159.9	121.3	103.4	112.1	140.1	113.2
308.5	327.1	261.8	191.3	181.8	242.5	138.1	129.1	93.2	141.9	128.1	171.6	200.5	215.8	288	196.5	210.1	163.2	80.5	119.4	111.6	76	108.8	76.7	292.9	229.9	263.3	210.9	139.2	206.9	112.3	128.6	102	167.2	91.8	89.9	325.1	192.8	311.5	249	310.5	231.8	164	172.9	143.3	132.6	114.2	113.3
						137.9	141.2	104.9	130.6	126.7	170.2							81.7	134.9	101.7	103.4	106.4	82.1							105.9	115.8	85	289,2*	97.9	107.8							172.8	125.7	130.5	125	112.5	114.6
198.8	409,6*	240.7	192.8	204.4	271	129.5	117.4	100.1	74.4	145.8	176.8	203.9	196.5	284.9	188.6	179.3	204.5	84.7	102.6	118	94.3	122.8	77.9	276.5	251.4	262.1	204.9	154.4	207.7	97.2	112.2	95.8	61.9	138.7	89.2	292.2	210.2	289.7	247.6	307.9	272.2	168.5	178.2	150.8	129.1	107.2	119
						125.1	130.5	86.2	146.2	111	194.1							91.2	174.3	158.5	96.6	119.1	84.5							113.9	132.1	76.9	94	92	91.1							150.9	172.3	148.5	123.4	156	112.2
292.4	285	251.1	180.5	187.3	199	135.5	130.9	94.9	123.6	111.9	199.1	203.3	221.6	170	182.6	190	170.9	105.3	204.5	332,4*	98.9	103.7	122.3	298.2	255	276.2	193.6	136.7	190.5	111.9	109.9	131.1	106.9	90.7	69.3	268	91.3	321.6	246.3	290.5	278.6	267	115.9	109.5	123	120.7	110.2
						137.8	115.8	91.8	133.6	111.7	194.2							91.8	101	100.4	102.1	83.9	204.6							117.5	69.1	89.7	111	97.5	115.7							211.4	102.1	136.4	120.4	159.2	113.4
258.9	293.9	265.8	216.2	176.5	210.9	128.2	121	105.7	133.6	125.3	183.3	220.8	211.2	310.8	193.4	195	231.7	95.9	133.4	114.5	86.6	79.6	159.7	295.3	251.7	246.7	218.4	157.9	178.3	112.9	107.1	107.5	108.9	73.4	184.5	270.5	191.7	303.4	246.5	240	163.3	224.1	131.2	117.8	136.3	155.7	108
						256.6	140.6	94.3	143.1	103	193.8							74.5	106.2	90	101.5	116.6	106.5							125.1	115.1	97.6	121.7	86.9	98.8							182.2	190.7	131.1	122.3	102.8	109.7
195.5	263.7	265	188.3	186	228.5	112.1	114.5	93.3	140.1	128.3	187.5	200.3	204.4	312	228.2	250.5	201.2	70	126.7	104.1	83.1	87.1	90.1	288.9	245.5	267.5	213.9	158.2	193.8	123.4	128.3	91.4	117.5	107.3	108	314.2	155.8	297	254.5	270.3	279.5	190.1	150.1	137.1	125.2	102.4	113
						103.7	108.1	94.2	143.3	121.7	203.5							82.9	75.7	145.7	113	105.8	82.9							117.3	151.3	107.5	120.8	99.9	94.2							216.8	167.6	146	136.6	128.7	120.3
216.8	327.9	253.1	186.5	179.3	212.9	140.3	126.2	100.9	126.8	127.3	178.7	200.9	194.5	316.1	242.4	206	223.4	86.6	88	94.4	112.1	106.2	76.1	287.7	252.3	269.6	215.2	173.1	195.2	72.1	121.5	108.8	111.3	86.7	98.1	270.4	423,7*	313.4	255.9	281.9	305.8	181.7	228.2	167.1	108	134.9	130.9
						107.3	103.4	101.6	149.9	140.1	191.7							97.4	96	116.6	114	93.4	65.2							74.9	143.7	110.6	111.9	99.5	126							158.3	260.1	157.3	119.3	154.3	100.1
260.7	299.9	278.3	198.1	196.9	218.1	141.9	148.7	97.9	116.5	126.1	180	197.2	210.2	307.2	192	210.7	202.5	86.4	95.1	146.1	111.7	94.3	90	269	256.1	360,3*	225.2	213.1	202.2	83.4	119.2	98.2	111.9	130.4	76.3	249.8	385,2*	325.9	254.7	280.5	293.3	155.1	213.2	106.3	108.2	111.6	97.3
						131.7	111.7	80.6	147.9	133.8	228.6							63.5	140	92.9	119.7	110.2	85.1							92.6	178.2	97.8	112.5	100	86.2							148.9	145.7	122.1	117.8	153.8	141.7
224.3	305.5	282.3	274.7	203.2	223.6	143	100.6	87.4	143.1	116.4	188	207.4	201.6	269	216.3	217.2	196.7	89.1	144.5	84.2	120.5	103	72.2	338	249.3	309.4	216.8	202.2	190.8	104.2	95.5	88.3	56.8	104.8	109.8	293.5	375,9*	310.8	245	274.5	249.9	174.6	109.9	166.4	127.5	115.7	88
						130.7	105.5	114	147.3	158.4	174.9							103.1	91.7	80.6	116.3	104.3	78.6							114.6	129.6	105.5	125.1	94.8	136.5							160.3	142.4	149.2	128.1	150	91.9
201.1	325.3	230.2	187.1	178.1	223.8	155.4	114.5	141.6	148.7	112.2	206.5	224.1	199.2	287.7	206.1	200.1	202.7	86	97.9	96.1	109.6	114.3	81.7	250.5	253.9	292.8	217.5	201	214	122.2	108.9	95.4	135.9	100.1	101.9	288.7	281.4	318.1	248.4	287.6	312.9	168.2	151.6	196.2	109.6	106.8	97.8
						128.3	129.3	126.9	245	179.7	221.4							84.2	191.1	106.8	108.4	127.2	115.9							101.9	164.9	102.3	192.3	88.9	118.7							122.3	168.3	109.6	103.1	114.7	93.8
301.4	318	257.7	196.3	205.2	233.6	155.6	129.1	86.5	154.3	114.8	193.8	200.1	209.6	93.1	272.5	236.3	203.8	84.1	103.7	89.4	109.8	115.6	58	273.9	267	296.2	221.5	198.4	213.2	107.7	123.7	137.5	142.4	92.5	153	265.6	294.8	348.3	263.2	316.5	296.7	150.6	204.5	165.6	97.1	95.1	115
						141.4	121.7	84.3	159.4	154.6	216.3							0,0*	115.6	99	102.7	110.9	70.9							111.3	121.6	94.2	118.8	86.8	99.5							170.2	173.4	123.4	99.6	103.4	184.9
280.6	332.6	259.6	213	183.6	214.5	138.1	120.4	106.5	116.3	132.1	171.9	198.9	252	314.4	250.8	209.1	201.7	87.4	99.9	96.8	98.6	119.4	59	280.6	244.8	297.8	217.3	224.5	274.2	109.1	104.8	95.1	110.6	150.7	101.9	306.6	371,2*	299.4	239.5	315.4	278.8	158	145.1	109.7	105.1	103.9	190.6
						120.7	119.7	100.9	168.3	147.1	238							63.2	159.7	100.2	83.1	120.8	0,0*							118.9	75.1	99.1	113.2	110.6	108.2							142.7	163.3	120.7	109.8	114.8	119.5
220.4	336.5	337.9	179.9	186.2	215.6	158.1	125.1	107.1	143.8	159	194.3	197.8	222.9	70.1	202.1	192.3	272.8	0,0*	150.1	94.5	100.5	105.6	88.4	252.6	246.2	287.1	193.1	203.8	207.2	116.8	111.9	80.9	116.6	65.6	104.4	302	381,5*	289.3	249	325.3	285.7	162.2	152.9	129.5	121.2	114.5	113.9
						144.3	130.2	89.2	183.4	152.9	202.4							112.6	96.6	98.2	105	139.7	78.2							113.2	119	94.9	155.6	80.6	106.9							0,0*	210	140.8	137.7	187.7	115.8
283	248.7	223.1	195.2	217.1	235.2	0,0*	88.3	92.1	215.7	166.8	199.5	203.6	200.6	239.7	211.4	253.9	205.3	117	137.7	105.2	112.7	102.4	84.7	262.3	256.1	283.7	219.4	190.3	228.2	173.7	117.8	95.1	121.7	82.5	124.1	285.5	206.6	310	276.6	377,8*	365,3*	197.5	152.9	158	133.6	107.1	117.2
						204.4	109.6	98.4	152.2	213.1	208.3							94.5	129.4	97.5	120.6	93.6	112.2							94.8	130.1	114.9	126.7	82.6	184.4							181	173.6	107.8	133.1	123.7	130.6
280.9	322	276.1	248.4	207.5	236.9	144.2	113.5	94.5	134.7	158.7	194.3	208.3	260	257.6	230.1	207.4	207.6	138.1	100.6	91.3	115.2	88.5	76	239.8	273.6	294.4	219.7	207.9	221.2	109.4	128.8	106.7	121.2	171.3	157.6	249	179.4	291.4	256.5	335	251.6	165.9	158.3	115.5	96.7	128.5	194.5
						132.3	110.8	81.5	133.7	162.3	195.7							137.9	194.8	103.1	95.1	99.3	69.3							102.8	129.1	89.5	123.9	156.7	146.5							178.1	181.3	157.4	108.8	202.5	128.9
273.5	338.3	294.3	163.4	192.1	228.8	146.2	105.9	87.1	144	185.4	183.4	207.3	229	283.4	194.7	257.2	276.2	102.4	162.3	108.6	94.6	97.2	72.5	262.8	245.5	227.6	220.1	336.4	239	121.3	125.8	99.1	112.4	89.8	135.7	251.4	235.3	310.5	261.7	359.6	233.3	161.9	176.9	151.3	107.9	120.4	133.8
						150	104.1	96.8	131.3	152.8	185							95.6	124.8	108.9	94.1	118.8	90.9							119.9	121.4	89.6	126.1	120.2	151.2							167.5	251.6	125.6	116.4	135.2	166.1
249.6	354.3	295.3	173.7	211	232.2	139.7	142	88.5	161.4	149.4	176.2	216	226.5	292.4	238.3	203.9	207.1	100.7	114.9	103.1	110.7	106	94.4	254.7	250	257.7	197.1	242.8	229.2	122.4	105.7	102.4	99.7	99.8	161.6	304.6	223	318.7	239.8	377,3*	193.3	178.1	151.1	129.9	116.5	207.2	114.6
						145.1	138	139.1	137.3	155.4	194.1							97.2	149.9	94.9	117	104.2	83							104.4	138.3	128.7	134.2	105	211.4							168.4	134.3	116.4	126.1	136.3	115.7
171.3	291	308.6	184.1	189.8	224.1	140.9	99.6	88.6	128.5	145.8	182.5	202.9	219.3	296.4	179.3	200.8	213.2	85.6	106.8	100.8	97.7	126.9	73.5	292.7	247.1	252.9	181.7	217.2	227.8	114.6	124.9	85	122.1	139.2	152.3	299.6	176.6	353.2	247.8	289	220.6	187.7	130	124.1	119.9	111.1	124.9
						146.6	108.7	96	139.1	142.3	183.4							125.1	135.2	103.2	112.2	94.9	71.3							116.3	116.4	105.8	113.7	112	140.4							182	252.7	161.7	108.9	113.8	173.8
211	328.9	300	183	218.2	225.9	114.6	118.6	110.2	157	151.3	180.5	203	242.6	295.8	220.4	224.5	215.2	142.6	140.7	101.8	93.6	100.4	78.7	155.8	247.7	252.4	204.4	227.8	254.9	115.7	125.7	108.7	138.1	113.6	144	277.9	192.7	308.6	254.3	290.2	249.7	175.1	194.9	225.1	140.1	112.7	164.3
						128.2	155.4	111.4	123	151.1	182.2							110.4	166.4	96.6	88.4	105	120							105.1	130.3	105.4	127.4	102	147.3							139.7	145	190.4	94.2	138.3	113.7
319.4	269.4	296.4	193.4	202.8	248.1	131.3	88.9	91.3	141.7	148.3	205.3	302.8	263.1	283.7	205.3	220.7	208.3	61.1	218	92.8	81.2	104.4	69	391,0*	261.9	267.2	208	238.3	223.1	109.3	112.8	100.2	120	100.6	132.5	253.2	353.1	271.7	252.5	310.3	255.1	168.2	180.3	163.9	109.5	82.3	112.9
						104.9	103.3	102.4	130.3	143.6	188.9							74.2	186.2	105.3	131.4	90.3	57.1							130.5	89	112.6	79.9	104.4	113							152.5	195.5	132.2	104.1	99.1	136.2
185.8	281.8	284.2	204.6	211.3	255.7	142.9	93.4	110.6	135.6	164.2	209.3	212.9	252.2	283.6	217.9	221.3	226.6	81.6	188.4	147.8	105.3	100.9	77	273.9	251.4	184.9	200.9	281.9	197.2	129.3	112.6	98.5	132.7	99.8	135.1	251.9	180.4	300.9	261.8	317.2	253.7	138.7	273,7*	134.6	119.1	103.6	209.3
						141.9	113.5	108.3	146.5	201.1	211.3							157.4	166.4	103	115.8	156.4	82							108.8	133.6	110.2	120.1	97.1	110.1							145.6	210.9	113	118.8	112.4	234.9
409,2*	306.7	271.3	181.6	213	218.5	135.2	115.3	94.5	177.6	159	230.7	203.5	247	285.6	212.4	218.7	207	116.3	125.9	176.8	86.4	121.2	83.7	318.8	246	233.8	182.5	271.1	215.6	122.2	106.6	109.4	96.6	112.5	161.8	252.5	251.3	294.7	237.6	302.7	246.2	178.5	120.6	143.8	176.1	137.6	33,5*
						119.5	92.7	110.1	116.5	162.2	211.8							136.4	109.7	89.4	105.1	96.4	78.1							124.5	117.5	92.9	126.5	105.3	104.5							179.2	117.4	141.7	156.3	153.9	216.7
181.6	296.7	268	198.2	201.2	232.2	133.9	177.5	116.6	146.2	152.3	210.2	195.5	237.4	284.7	182.4	226.1	203.4	78.7	164.7	97.7	107.2	102.5	81.7	314.8	258.2	259.1	182.5	244.2	217.9	114.7	120.5	131.2	107.9	103.8	115.6	340	358.5	296.9	261.4	285.6	243.5	254.5	158.5	155.4	117.4	137.2	127.1
						122.7	206.6	104.5	150.8	162.2	207.8							89.7	117	90.4	475,8*	106.1	65.5							121.7	94.9	110.8	115.5	90	162.4							214	117.3	135.1	105.2	168.6	114.7
260.2	214	249.6	212.8	219.4	224.6	132.1	111.7	96.6	147.5	164.9	208.3	219.7	235.2	288.2	232.2	244.1	202.8	87.8	118.9	95.6	98.1	93.2	69.1	305.6	249.6	282.2	263	229.9	262.3	109.1	69.1	101.7	113.9	103.6	122.7	253.2	251.3	257.8	242	309.5	237.4	222.6	123.9	138	125.5	105.3	110.8
						148.3	122.5	94.3	146.9	148.3	213.6							104.7	104.5	96.7	100.3	86.7	145.1							130.9	61.4	103.1	117.8	110.1	119.4							171.7	120.8	294,9*	124.4	102.1	142.4
192.1	259.5	263.1	185.1	204.6	226.8	138.1	122.7	115.9	133.8	145.6	209.2	189.2	261.6	276.6	201.6	209	224.9	74.5	103.6	101.9	93	95.2	93.1	287.3	259.9	310.1	178.4	235.9	246	99.4	95.2	100.6	122.4	113.2	118.7	265.8	211.5	353.6	251.2	0,0*	236.7	186	169.8	66.9	147	128.5	151.4
						140.5	113.1	97.1	140.4	148.6	213.1							74.1	122	110.4	86.8	89.3	70							96.8	97.8	127.9	111.3	100.1	151.7							194.7	105	0,0*	111.2	119.4	136.2
219.1	272.5	289.6	164.7	205.5	256.7	168.4	115.6	121.4	150.1	158.4	207.9	196.9	275.6	284.2	202	224.3	184	129.5	135.7	93.6	100.6	79.7	61.6	274.1	256.7	221.6	192.3	235.6	215.5	103.5	106.9	114.8	100.6	139.3	128.2	243.3	199.6	388,8*	247.5	0,0*	221.7	174.1	134.5	170.2	120.3	146.8	140.8
						86.2	112.1	93.9	122.7	191.9	201.5							115.2	169.1	106.6	81.6	138	78.1							117.7	105.8	100.9	116.5	85.3	105.7							177.6	104.9	166.7	129.2	118.7	121.7
188.1	258.3	269.7	217.1	213	227	138.8	142.6	93	96.1	198.4	216.9	201.9	241.5	287.7	226.4	213.7	216.5	75.1	95.6	106.2	95.1	96.4	88.6	286.8	127.4	289.6	196.3	210.5	226.9	109.4	117.3	108.2	125.2	100.3	108.3	251.2	214.3	310.2	240.6	289.6	248.6	162.7	172	184.2	128.2	126.2	187
						146.2	99.1	89.4	147.2	142.5	189.1							87.7	101.6	98.2	107.6	99.3	80.5							107.9	144	115.4	121.9	79	116							146.3	246.8	174.5	118.8	112.9	148.8
225.4	273.4	254.6	189.8	209.3	225.7	159.4	108.5	99.2	138.7	161.3	214.7	204.1	244.5	286.1	213.3	223.9	190.8	77.6	97.1	107.9	95.3	214.8	87.2	300.4	248.3	330.4	183.7	241.6	244	116.5	95.8	102.4	97.3	95.7	116.4	271.2	193.3	286.9	270.6	250	257.3	115.6	154.5	133	135.4	133.6	145.5
						131.2	143.3	88.8	150.9	146	205.7							76.2	124.7	106.2	81	83.5	78.5							124.4	89.7	118.5	115.1	100.6	111.6							123.3	239.9	154.8	111.5	125.5	103.7
146.9	281.9	223.5	176.8	214.8	228.6	131.3	84.1	125.1	112.8	146.4	221.8	201.5	334.5	285.3	221	213.1	193.1	79.4	111.1	102.2	103.2	90.1	77.8	283	241	276.5	178.3	230.3	364,5*	111	130.7	152.6	105.3	97.7	112.7	217.1	219.4	280.3	259.8	289.4	238.9	138.2	199.6	176.5	128.9	121.6	195.7
						105.9	113.9	99	138.4	188.2	206.6							118.1	128.6	94.6	196.9	113.6	76.7							106.6	127.7	118.5	109.4	91.4	109.9							138.9	182.2	165.2	137.7	131	116
0,0*	286.3	238	194.1	214.1	227	131.1	107.3	93.4	144.7	176.6	220.3	204.2	416,7*	292.1	208.6	276.2	202.9	78.4	113.6	102.7	94.1	104	93	308.3	231.9	302.4	166.8	169	277.8	113.9	112.3	105.9	126	100	109.7	296.6	182.4	299.3	239	322	232.6	127.6	122.2	150.6	135.7	126.5	105.9
						126.6	113.1	117	147.1	202.4	195.2							95.3	118.8	94.9	87.1	96.3	99.3							157.1	109.3	106.4	101.4	108.7	113.2							275,9*	160.5	169	141.4	149.4	107.8
154.3	297.5	259	220.3	230.1	223.5	140	158	110.5	139.2	243.3	207.9	202.4	305.7	356.6	258.2	281.7	193.8	63.8	121.6	102.4	73.7	90.7	91.9	258.9	228.7	298	176.7	328.4	299.4	152.7	127.3	116.7	109	75.4	100.6	274.6	240.9	320.8	255.7	325.3	248.1	197.9	149.5	167.6	131.7	104.5	112.1
						116.8	117.8	108.1	135.2	216.1	222.3							109.4	120.9	95.6	156.4	101.8	97.4							115.1	79.8	112.8	111.3	94.9	100.8							152.2	140.4	155.9	138.2	118.9	109.3
253.8	276.4	234.8	255.8	209.9	224.5	125.9	114.7	99.9	137.1	217.4	145.5	201.6	274.3	317.5	227.1	249.6	198.7	107.4	139.5	83.5	98.7	98.8	124.7	261.1	237	254.7	159.4	146.6	279	121.2	125.3	128.9	141.2	100.9	90.3	329.5	300.5	323	235.6	323	242.9	214.6	215.5	222.7	128.3	115.2	133.7
						128.2	112.9	116.3	140.6	219.3	144.2							100.4	98.5	99	94.8	103.3	100.4							119.3	159	122.2	183.1	104.3	101.1							197.1	165.5	121.8	109.6	121	107
294.8	297.2	245	222.3	219.4	238.2	135	123.6	98.1	153	198.7	192.9	217.9	274.4	329.1	199.8	221.2	204.6	142.8	0,0*	79.7	101.6	98.2	106.7	267.8	234.4	123.7	155.3	188.7	254.7	117.8	173.7	119.8	107.9	100.1	98	267	225.4	279.7	260.8	329.4	269.4	177.6	132.7	155.4	133.4	118	121.1
						151.7	116.5	102.4	140.1	166.9	180.6							102.7	119.2	92.4	108.1	111.2	93.2							123	121.2	117.3	113.8	150	100							157.8	157	179.5	140.6	129.5	120.5
213.7	271.4	257.5	226.8	225.2	228.8	203.5	133.3	108.4	141.8	144.9	183.8	209	261.3	308.8	203.5	222.1	226.5	94	96.5	94.4	105.6	84.6	81.9	222.1	225	249.4	169.8	199.2	258.9	119.8	119.3	115.2	107.9	95.8	90.2	324.1	223.2	276.8	258.2	324.8	232.1	165.9	144.3	123.7	177.8	282,9*	115.3
						170.3	126.1	105.2	132.5	131	190.3							0,0*	102.4	128.8	108.3	123.6	82.7							131.3	163.9	121.6	120.6	94.6	104.2							141.6	175.7	121.8	144.9	136.1	125.9
202.7	297.3	276.3	284.7	233.3	242.2	133.3	119.5	104.9	132.8	130.7	193.8	233	249.7	299.1	219.6	222.6	207.6	56.9	134.5	171.3	101.6	0,0*	79.3	259.1	297.6	263.1	207	204.5	0,0*	119.8	117.6	125.6	228.8	96.3	140.5	222.5	245.8	190.8	249.9	328.5	248.1	122.8	119.1	154.8	117.8	76	136.3
						205.5	111.6	69.3	174.5	160.6	188.4							69.7	112.9	91.8	92.8	77.5	134.5							234.2	123.9	128.7	108.4	95.1	95.8							198.7	118.7	147.5	128	0,0*	163.3
222.2	292.4	242	259.9	242.4	249.5	128.1	114.2	85.5	119.8	151.1	199.4	221.1	251.9	304.9	221.7	250.2	257.5	65.1	113.2	85.6	89.5	100.6	85.8	264	238.3	218.3	214.2	241.3	281.1	147	130.4	112	122.2	120.1	251.6	0,0*	274.9	268.7	242.1	323.9	247.1	134.4	163.9	136.1	127.4	119.2	112.6
						207.7	115.2	93	137.9	148.6	219.4							0,0*	111	89.7	92.3	83.8	86.6							93.6	136.6	97.2	123.2	89.3	172.8							135.8	145.2	148.5	126.1	0,0*	124.4
230.4	252.3	257.3	254.7	233.9	263.4	219.7	109.9	91.5	142.3	136.6	191.1	217.7	248.5	302.7	211.6	230.9	199	56.9	121.2	87.7	105	115.4	135.1	284.3	231.7	178.3	221.7	169.6	265.1	100.1	177	0,0*	115.6	72.6	146.4	150.8	202.7	286.3	276.3	277.2	258.3	142.4	129.9	249	123.6	236.6	123.5
						156	117.1	96.9	123.2	153.5	214.9							66.6	108.3	123.3	123.5	101.3	88.3							96	149.5	112.7	127.8	90.4	156							135.1	119	95.8	130.6	169.3	103.3
211.4	318.9	251.6	229.5	269.6	229.6	160.2	105.9	84.9	127.4	147.4	205.8	231.8	244.8	306.8	222.8	224.7	205.9	63.2	114.1	88	83.1	106.8	120.5	277.3	233.3	184.8	202.4	200.5	323.3	83.6	117.5	105.4	130.1	80.2	446,7*	74.6	349.3	282.7	220.9	337.5	233.1	112.4	120.1	117	137.8	107.5	105.7
						161.1	111.5	88.3	196.7	132.7	223.4							103.6	97.8	91.1	96.6	103.4	91							119.5	145.4	97.7	134.1	236	199.1							197.6	99.8	159.9	127.3	0,0*	121.2
75.8	272.6	264.7	188.2	228.7	243.7	135.6	100.5	92	204.8	170.2	212	221.1	239.9	333.4	226.6	223.3	209.9	91.5	150.2	95.1	104.3	98.8	97.7	283.4	228.8	191.5	237.3	205.2	267.8	124.4	133.4	110.6	124.4	85.2	111	490,6*	0,0*	292.3	243.1	353.1	209.4	170.6	153.3	172	132.9	131.4	136.4
						152.4	120.1	93	126	176.6	220.9							66.1	129.3	88.5	78.1	93.8	96.8							157.8	145.4	89.7	137.3	97	142.3							146.3	147.6	126.1	134.3	107.8	102.5
242.3	292.9	269	203.5	246.8	272.8	149.1	134.4	91.7	95.5	169.1	213.4	221.4	270.6	298	219.3	245.1	225.8	71.7	118.1	90.6	85.8	147.2	105.3	391,6*	237.5	198.1	219.9	218	225.7	109.6	123.9	101	129	103.1	176.6	86.2	88.7	404.4	237.1	348.9	229.8	160.2	123.7	120.7	131.5	131	98.7
						154.1	111	164.2	111.4	130.7	214.9							82.2	101.4	101.1	95.8	161.4	94.9							117.5	136	108.7	104.2	107.2	157.3							140.3	133	154.8	126.2	181	108.5
175.9	281.9	258.7	176.4	254.5	254.3	144.2	115.3	106.8	102.8	146.9	210.5	205.3	145	314.2	280.2	228	203.1	128.2	103.9	135.1	112.3	84.8	111.9	88	228.8	204.8	217.4	205.2	247.8	119.7	131.9	95.9	138.5	93.3	120.2	120.8	167.3	321.9	229.1	368,6*	273.9	144	122.8	138.8	118.7	195.9	113.3
						136	118.9	103.3	185.8	147.2	210.8							81.2	101.8	135.1	107.5	85.5	97.4							119.1	126.9	44	130.7	86.8	128.4							131.7	119.7	98.1	137.3	166.3	158.4
210.8	290	272.1	219.6	237.4	242.7	142.5	121.2	109.9	137.9	151.6	209.8	232.6	322.2	317.9	0,0*	263.9	205.5	116.1	101.5	98.4	112.5	93	89.4	215.3	225.7	241.6	216.6	282.7	290.7	126.3	140.8	103.8	127.5	94	131.7	210.4	167	313	240	342.5	257.3	124.5	183	119.9	145.2	151.2	185.5
						128.7	177.8	100.2	135.3	153.8	214.2							98	83.3	121.5	87.3	96.1	78.8							123.7	125.1	0,0*	136.4	74.7	131.3							144.1	250.6	134.3	145.4	155.9	110.3
124.7	295.8	257.7	187.6	250.2	248.4	186.1	114.3	104.7	140.1	148.3	213.7	193.7	229.1	305.1	195.2	289.3	212.6	144.5	91.8	70.4	128.7	100.6	102.4	231.7	238.7	184.9	213.1	208.4	277.7	122.4	155.3	105.1	138.1	87.8	127.6	130.4	159.7	345.6	258	359.6	288.6	130	90.6	131.8	140.4	142	122.1
						138.8	112	91.2	117.2	140.9	220.9							90.4	155.9	101.7	88.2	54.4	82.7							155.3	126.1	110	109.6	94.6	120.9							218.2	121.9	124.6	114.7	144.6	162.5
171.8	261.6	270.9	281.5	243.8	254.3	146.2	116.2	101.8	124.6	149.9	224.1	200.2	225	330	65.9	151.4	241.4	92.7	125.4	95.2	92.1	95.2	92.6	396,4*	244.3	202.3	405,3*	266.4	241.3	120.3	109.7	92.4	127.2	95	125.8	91.2	220.5	247.7	243.2	359.7	185.1	173.2	128.7	75.6	138.8	150.2	134
						164.9	115.3	87.8	126.4	146.5	223.1							94.8	106.3	91.4	100.2	129.8	99.6							124.6	115.4	109.3	124.8	104.1	130.3							155.6	207.8	122.1	138.8	146.4	102.1
189.3	299.2	271.2	201.3	252.3	259.7	245.1	109.3	96.5	136.7	143.2	225.3	196	224.6	318.9	360,9*	210	199.9	98.6	88.8	95.7	100.1	81.1	156.1	332.2	234.6	193.8	285.7	275.4	247	123.6	102.9	88.6	112.9	84	161	127.3	230.1	291.1	332.1	319.6	239.7	147.8	129	147.4	132	150.7	110.8
						192	105.2	123.3	140.2	151.4	225.5							150.7	127.2	82.4	106.1	86	88.4							109.9	122.6	82.9	135	94.4	124.8							196.4	135.9	140.6	98.1	149.2	132.9
349.6	305.9	286.4	181.6	257.3	247.4	145.7	118.6	102.2	140.2	153	247.4	190.9	230.8	317.6	132.5	109.4	229.7	182.8	194.1	95.9	96.9	118.9	134.4	286.4	249	209	285.1	253.9	345.2	121.1	124	99.3	119.1	157.3	130.9	120.2	159.1	310.1	273.9	330.1	257.6	158.7	143.5	116.6	99.3	148	112.3
						167.2	114.2	105.1	134.8	166.8	239							74.4	110.2	96.7	115.1	119.9	191.4							130.3	132	137.7	132.4	93.1	129.7							141.9	134.3	146.6	107.8	154.1	94.6
263.1	270.3	271.5	214	245.9	270.1	157.8	116.3	66.9	133.8	202.4	225.1	200.7	230.1	329.2	221.7	186.8	213.4	82.3	168.3	120.3	103.6	99.5	108.5	326.9	223.6	218.2	325.2	231.2	270.9	132.2	0,0*	86.8	96.3	92.7	129.5	147.8	186.3	287.9	242.6	329.1	253.9	135.8	131.6	151.4	105.3	0,0*	104.3
						139.2	116.4	96.3	129.7	185.4	227.8							84.6	144.9	80.3	86.1	116.2	87.4							125.5	121.7	91.6	101.2	96.1	122.3							82.1	180.7	128.4	143.8	196.4	135.9
106.7	280.7	272	193.3	270.5	253	154.9	117.4	100.2	119.2	161.8	229.6	209.9	225.2	346.7	201.7	240.3	195.7	88.4	117.9	89.5	56.9	99.2	78.7	203.1	241.3	218.8	305.8	306.4	283	118.8	137.8	94.9	178	93.7	131.1	119.3	170.3	371,1*	257.2	337.5	252	229.9	173.3	141.6	143.1	173.7	117.4
						137.6	115.8	84.7	104.9	163.1	225.6							108.4	162	95.6	148.7	110.8	110.8							116.9	111.4	101.2	161	102.4	129.2							160	144.8	126.7	133.5	132.1	102.7
145.9	288.7	278.4	205.6	285.8	255.9	153	119.3	93.4	125.9	161.2	225	211.6	238.4	338.3	188.1	263.5	218.5	125.3	109.5	84.6	94.1	99.9	81.7	253.1	241.5	204.8	275.8	268.5	292.3	108	129.1	102.4	139.6	94.4	121.5	117.5	161.2	292.8	270.2	343.8	313.8	180	187.1	119.6	125.2	135.9	165.8
						147.2	125	77.2	136	170.4	224.1							100.1	209.1	101.1	78.3	94.6	77.9							159.7	115.6	103.3	134.6	121.8	119							169	140.9	103.9	125.4	145.4	152.1
238.8	248.6	290.6	235.2	244.5	233.2	139.9	116.8	150.5	122	171.3	225.9	187.6	276.9	318.2	182.4	261.9	210.1	103.7	105.8	0,0*	86.2	98.5	90.3	256.9	306.9	228.5	307.2	278.2	358.9	121.1	117.5	100.2	148.6	105.9	126.6	113.4	155.3	288.4	251.8	368,6*	246.5	132.8	139.4	122	123.4	142.6	120.2
						136.7	88.6	78.5	163.4	197	226.4							0,0*	176.1	96.9	105.7	69.5	97.2							118.3	91.5	111.5	149.1	113.3	138.1							120.2	130.5	143.4	99.1	148.1	111.2
176.9	271.1	281.9	191.8	267.8	252	115	103.9	93.3	113.1	165.6	221.2	202.7	226.6	284.7	174.6	262.3	265.8	92.8	117.4	83.9	100.6	96.9	86.2	258.4	248.3	203.2	137.8	245.6	140.5	124.7	114.4	97.2	146.9	140.7	124.7	197.7	154.8	300	254.5	324	231	145.7	190.9	143.3	142.3	149.3	120.4
						132.6	94	88.4	131.9	156.6	234.6							90.2	144.6	113.4	100.3	77.8	148.5							132.3	110.8	118.7	152.3	80.1	131							177.8	146.6	120.9	134.1	287,2*	114.9
158.4	325.3	259.7	198	457,0*	246.6	152.1	141.4	80.6	141.2	164.7	171.6	192.1	256.5	329.5	175.9	269	244	90.3	107.9	89.4	77.2	95.8	78.6	249.6	236.3	212.6	360,4*	259	308.9	100.1	110.7	91.4	164.7	87.8	130.4	136.5	155	344.8	257.4	346	266.7	152.6	129.3	160.9	83.7	144.2	134.5
						137.9	114	97.3	131.6	167.1	234.4							110.7	174.2	97.3	82.7	78.3	100.9							126.7	119.8	110.2	478,7*	104.4	126.5							150.3	136	125.8	115.1	126.7	117
175.1	282.4	258.3	193.8	219.2	259.5	196.3	113.6	96.6	124.9	157.7	262.6	206.2	260.5	351.3	182.1	261	208.3	93.4	137	98.3	116.3	88.8	77.2	254.5	245.5	363,3*	279.2	248	229.3	90.2	121.2	105.3	40.3	88.4	133	167.1	179	297.4	269.9	348.1	271	161.1	164.8	110.6	92.2	130.4	94.4
						113	122.7	97.3	137.8	159.7	260.2							97.3	150.6	106	109.3	95.5	75.6							146.8	145.3	102.9	113.5	69.8	120.8							212	124.3	150.6	122.3	134.2	106.4
173.7	300.7	266.3	179.9	219.9	247	118.2	116.3	91.6	139.9	160	259.7	225.7	234.7	334.6	170.8	263.1	199.6	96.7	109.7	83.4	95.9	92.5	54.8	242.6	239.7	174.8	257.5	206	287.5	101.6	130.2	84.6	124.5	215.8	110.8	177.7	229.3	287.7	250.8	345.2	261.9	234.8	208.7	159.8	121.9	109.9	105.6
						142.3	116.4	100.1	124.4	158	260							86.3	165.4	107.6	112.6	109.3	88.9							100	121.4	103.4	118.9	0,0*	110.9							192.6	153.5	159.4	152.7	177.2	109.6
176.3	267	264.7	192.6	217.7	251.7	148	121	96.5	118	158.4	263.3	192.4	253.7	328.9	172.9	251.5	195.9	103.5	133.7	97	74	100	79	222.1	222.4	207.9	251.2	294.9	243.3	116.2	107.6	102.8	120.1	126.2	104.8	196	130.9	318.5	234.4	211.5	288.1	154.4	106.7	145.2	115.8	193.7	109.5
						136.3	127.3	88.4	124	153.3	259.3							125.6	141.4	91.8	89.3	99.6	45.6							120.9	94.1	103.8	114.8	129.6	110.9							159	154.2	222.1	122.7	195.8	132.7
177.3	263.9	315.5	204.8	228.6	256.2	155.2	119.6	85.8	119.3	150.7	259.1	217.3	256.1	308.8	169.2	247.3	198.5	98.6	118.3	91.2	86	95.1	0,0*	226.9	205.4	211.6	249.6	0,0*	273.6	108.3	120.8	114.3	128.2	117.1	125.4	158.4	152.4	428,9*	257.6	303.5	247.4	158	120.6	245.8	207.4	198.1	108.2
						129.1	121.6	100	133.4	160.4	258.6							93.6	121.5	98.8	98.1	93.1	85.1							115.7	142.5	107	142.7	150.6	120.2							171.7	119.1	87.4	39,2*	219	107.8
179.4	248.7	253.5	245.7	224.8	265.5	129.9	135.4	84.6	151.7	165.9	259.1	186.2	242.7	344.5	173	242.5	227.6	100.1	176.5	95.3	127.8	100.6	65.4	249.2	228.7	186.6	253.9	167.8	273.6	111	124.4	106.5	83.2	115	113.6	183.9	138.9	299.1	262.5	328.1	278	138.9	195.4	167.5	81.2	182.6	148.6
						117.9	115.7	97.9	98.9	175.9	245.7							100.2	119.6	96.2	95.3	105.9	81.4							116.8	176.1	97.7	108.9	135.9	117.8							159.4	96	167.5	122.8	160.9	114.9
178.1	259	233.8	424,9*	214.6	267	146.5	126.4	92.6	111.3	239.1	254.2	197.8	263.9	336.5	177.6	208.3	201.3	97.6	115.2	98.7	88.9	107.7	0,0*	256.8	224.8	199.9	240.8	180	283.9	114.8	152.5	145.8	144	144.1	121.3	161	143.1	349.4	342.5	337.4	270.6	128.2	154.8	213.9	115.1	189.9	131.3
						142.5	107.8	85.2	125.9	169.7	261.1							97.3	148.6	80.4	97.5	98.6	109.5							117.3	130.9	99.7	138.1	141.1	117.5							142.1	116	176.3	123.7	140.8	100.8
173.5	244.7	252.6	227.9	208.2	271.8	146.8	110.1	112.6	132.9	195	249.4	293	256	329	178	279	245.1	142.2	128.9	93.4	98.2	91.4	98.3	254.6	226.8	188.9	333.8	204.6	284.4	141.9	125.6	122.9	136.1	110.3	142.3	168	133.4	289.2	256.7	349	293.4	131.9	132	165.4	122.4	131.7	120.1
						174.6	117.9	116	126.4	227.8	247.3							90.2	82.2	94.6	106.6	89.9	79.6							103.9	159.9	98.2	115.3	117.9	115.5							127.2	122.9	174.4	121.2	158.2	132.9
187	281.5	252.8	222.7	206.8	246	149.2	120.3	109.9	138.2	227.8	241.8	199.7	248	305.3	211.5	275.3	207.1	64.1	169.5	178	87.6	102.1	89.4	245.9	210.2	207.9	239	200.3	208.9	115.5	120.2	100.9	121.6	127.3	112	178.6	164.1	306.8	256.5	345.4	277.4	134.3	110.9	145.6	113.4	132.5	155.8
						146.8	116.2	100.5	132.4	226.6	245.6							67.8	98.2	115.4	102.8	100.4	61.2							90.9	119.1	93.9	117.7	133.8	98.8							129.2	163.1	137.6	93	118.3	128.2
172.9	266.8	236.2	235	196.5	268.7	145.4	126.8	113.5	127.4	178.3	253.6	188.3	256.9	254.9	170.6	273.4	195.7	132.9	132.6	109.5	108.4	107.7	0,0*	270	211.8	221.3	245.8	208.7	209.7	103.5	108.1	94	124.1	125.7	147.9	194.1	161.4	373,0*	240.2	345.7	297.3	158.6	84.6	156.6	113.8	125	203.9
						143.3	165.2	107.5	118	146.6	241.4							81.4	193.6	95.2	103.1	98.6	94.7							103.8	106.9	98.9	118.4	181	112.1							134.9	150.7	220.9	124.3	128	79.8
181.1	276.7	228.9	262.1	203.6	254	150.3	112.8	113	124.1	141.5	232	208.8	282.1	326.3	184.4	262.6	217.6	87.9	192.1	86.8	93.7	103.5	100.3	247.2	219.1	161.9	262.9	203.6	243.2	106.9	118	111.4	105.3	113.4	120.1	153.2	145.9	350.4	232.4	314.3	321.3	128.8	196.2	126.1	122.6	132.2	110.9
						179.6	112.4	116.3	121	150.9	248.5							100.2	152.6	89.7	135.5	89.2	87.3							103.1	115.4	109.2	114.1	123.9	115.5							141	147.8	121.6	125	121.1	134.6
214.6	258.8	232.8	232.9	209.4	258.4	130.6	115	101.8	118.3	132.1	238.1	203.3	254.7	325.9	185.9	250.4	224.2	94.8	170.8	100.4	95.5	96.1	97	247.4	226.8	181.3	247.2	190.2	204.9	107.8	99.3	121.8	118.6	135.1	105.8	176.8	137.3	314.7	272	309.6	248.5	137.9	130.3	142.2	125.1	129.7	135.6
						155.6	126.4	85.7	124	153.7	254.1							148.6	170	89.8	71.4	95.1	86							131	138.6	115.8	130.3	124.6	128.1							127	130.5	151.2	204.7	127.6	135.8
174.3	286	216.3	212.3	216.4	262.9	155.6	120.9	114.4	121.1	171.6	239.8	210	262.3	316.5	189.9	240.9	199.3	128.1	201.2	82.7	107.1	92.8	85.6	255.6	232.9	203.4	314.9	162.7	222.7	87.6	110.2	98.7	106	121.6	132.4	188.6	146	315.1	243.7	319.6	322.5	134.6	125.4	134.7	121.2	118.8	146.9
						163.3	115.6	100.5	125.4	155.8	239.7							94.7	155.5	96.4	101	63.3	85.3							96	182.6	109.1	102.4	95.5	118							125.7	249.2	136.7	127.3	140.7	133.8
187.4	268.6	246.6	224.4	212.5	269.8	135.9	192.7	111.1	116.5	202.5	236.1	197.6	255.9	309	187	235.3	201.6	104.5	159.7	129.3	102.3	97.4	93.2	241.6	221.4	186.5	332.8	185.1	222.7	117.7	80.7	107.6	122.3	106.7	112.9	203.1	216.7	317.3	226.7	326.9	290.8	40.9	131.1	138	120.7	163	116
						144.1	113.3	113.6	135.7	160.1	219.4							109.1	211.9	96.2	126.9	136.8	64.9							118.6	129.4	111.4	107.9	110.7	149.2							132.9	131	137.3	122.9	168.1	141.8
291.9	273.6	262.4	258.5	201.5	267.8	136.2	133.6	86.3	99	179.6	215.4	192	256.1	294.4	187.7	234.2	196.9	100.9	110.8	98.6	83.8	103.2	93.7	243.2	215.9	210.1	277.6	178.5	259	115.3	113.2	108.5	129.3	0,0*	165	282.4	200.6	351.4	246	342.9	311.1	144.6	141.4	136.9	119.5	109.6	149.1
						133.2	120	107.6	105.6	142.3	249.5							91.3	184.5	135.7	91.5	104.9	107.5							131.3	114.4	109.6	97.3	108.8	131.4							132	137.4	122.6	122.4	125.7	140.4
200.1	290	243	221.3	210.7	265.4	147.2	134.8	110.2	122.4	142.3	249.8	202.1	249.3	317.7	176.3	293	280.9	78.8	157	93.9	98.6	106.2	94	242.1	206.3	200.1	217.6	187.5	209.3	131.9	115	111.2	148.8	115.3	121.2	265.7	130.3	312.6	252.2	347.8	428,6*	126.7	108.6	155.7	128.9	117.8	182.3
						119.2	136.2	98.8	103.9	125.1	262.8							186.8	263.9	93.1	106.3	80.5	95.4							117.3	116.3	116.8	104.3	119.9	109.1							108.4	129.2	130.4	145.4	117.2	119.1
201	307.9	245.3	274	217.3	291.1	136.5	120.6	116.4	112.4	152.5	266.4	203.9	255.5	298.2	182.2	250.8	196.2	73.2	176.7	93.4	104	101.2	92.5	278.6	198.2	201.1	245.2	190.8	248.6	119.6	172.1	112.4	109.6	103.7	111.2	232.2	161	318.9	240.9	315	323.7	123.9	163.9	153.7	167.4	116	133.4
						134.8	159.8	100.4	116.9	164.7	253							92.9	155	93.3	82	81.1	76							117.6	122.3	121.7	139.4	57.3	109.5							123.8	151.1	163.9	106.9	150.5	151.9
187.1	325	249.1	203.6	214	280.1	124	122	108	109.4	164.8	246.4	228.1	260.5	273.3	192	132.5	220.6	117.4	142.4	133.5	58.8	111.1	77.1	233.7	227.6	176.8	211	213.1	223	116.3	107.4	114.7	125.7	75	119.8	222.2	137.2	316.7	274.1	310.2	229.5	115.7	126.5	135.5	126.3	107.2	160.2
						0,0*	118	105.1	108	165.7	239.9							93.4	105.3	156.4	90.1	97.7	84.2							101.9	92.7	115.2	117.4	95.1	118.3							187	113.4	120	129.7	98.3	162
247	299.8	270.1	223.5	227.7	265.2	131.9	130.2	110.8	118.9	162.9	227.4	190.8	265.9	299.1	181.6	152.8	213	93.5	99.8	93.8	101.7	107.4	95.4	208.1	240.2	186.7	218.7	202.9	191.6	88.9	93.1	121.3	122.9	307,6*	106	256.8	131.4	314.2	273.1	314.4	248.4	152.2	179.9	134.8	126.5	91.4	155
						138.3	125.2	99.3	133.1	149.6	251.3							101.8	138.9	134.6	103	82.6	74.6							105.2	150	114	117	153.5	107.2							170	121.8	115.3	120.8	161	176.4
192	304	245.4	238.7	251.5	274.1	129.8	115.3	114.8	114.9	151.7	241.4	202.5	242.1	290.9	171.9	176.2	339.3	108.4	148.1	81.5	113.5	102	104.4	240.7	244	241.7	247.8	316.3	206.2	115.5	99.4	103.9	114.8	192.3	103.8	190.3	206.4	318.3	286.2	348.1	245.2	161.6	185.6	121.3	142.7	101.6	119.4
						113.9	111.5	118	120.2	174.4	233.9							210.9	102	107.7	118.5	108	87.3							125.6	113.9	156.4	114.1	169.1	112.9							158.4	190.5	123.8	132.9	130	140.1
201.8	290.3	258.2	187.2	208.5	269.7	143.1	119	110.5	118.1	151.4	255.3	205.3	237.1	290.7	175.2	183.2	274	98.7	143.7	131.2	88.1	98.9	94	256.3	227.4	175.6	211.6	166.4	206.7	139.3	142.5	116	110.1	159.6	106.3	232.6	227.5	316.8	261.5	343.3	257.5	161.3	274,7*	162	122.9	134.6	183.2
						130.1	152.5	108.7	112	160.7	229.4							101.9	94.4	99.6	106.3	112.3	100.1							124.4	106.4	110	106.8	146.4	102.9							172.4	217.3	116.3	135.8	103	205.1
193.4	280.5	264.3	218.6	216.7	277.7	138.2	119.4	110.1	107.3	162.8	242.4	204.3	312.8	296.3	184.5	191	178.7	106.7	109.4	114.3	103.7	113.9	96	265.6	227.6	201.3	207.2	231.5	204.5	151.4	114.1	106	116.3	167.9	106.6	247.3	199.5	131.3	267.3	348.6	251.5	197.4	141	137.8	119.2	116.9	162.3
						131.9	117.8	83.3	120	162.7	237.5							102	141.1	118.9	92.9	196.8	90.4							125.7	119	124.7	116	131.9	115							182.1	126.4	151.2	103.6	156.5	195.6
207	337.2	254.7	329	230.9	275.4	126.7	130.7	102	128.9	175.9	243.7	200.6	268.5	290.7	289.5	183.2	238.8	107.4	110.2	82.6	98.9	96.8	92.2	265.4	219.3	283.4	201.8	249.4	205.2	76.4	107	116.9	108.3	101.6	110.1	189.6	126.4	311.7	292.1	347.4	223.6	162	109	102.7	121.1	147.8	160.3
						205.4	299,1*	98.3	111.8	164.4	246.2							112.4	137.3	103.9	137.3	97	96.3							108.9	115.1	124.8	115	109	115.7							169.7	108.7	122.9	113.1	120.1	138.4
192.1	270.8	267.9	198.8	216.2	288	138.5	163.4	110.1	100.4	172.3	232.4	201.9	236	312.3	190.7	165.5	201.8	93.3	129.3	100.1	85.9	117.3	122.5	223	219.8	164.9	206	241	213.8	123	113.3	122.5	88.6	112.9	111.5	261.8	131.3	290.6	242.1	345.4	224.5	149.1	162.2	119.8	109.4	200.9	214.1
						129.6	112.1	99.3	121.4	133.4	248.3							93.7	158.8	93.5	99.8	107.9	101.7							106.8	107.5	114.4	110.8	106.9	117.4							154.5	159	114	148	116.9	222.4
204.4	281.6	230.2	245	227.2	284.1	141.6	146.1	103.3	260.5	82.1	241.9	220	278.8	312.1	186.6	170.7	206.7	105.4	99.2	92	95.2	106.3	128.3	230.9	231.2	300.7	215.6	221.1	204	81.7	120.2	137.7	121	114.6	127.4	249.3	189.4	320.4	254.6	343.2	235.5	154.8	145.1	123.2	114.1	140	190.2
						120.2	132.5	92.8	102.5	186.9	246							109.8	172.8	128.8	87.3	102.6	114.1							70.1	102.9	116.5	123.7	130.8	114.2							118.5	190.3	117.9	121.8	122	179.4
187.5	277.4	261.3	241.7	217.4	275.9	115.8	123.1	106.9	129	174.7	216.4	219.3	253.3	318	233.8	158.4	200.1	103.6	109.1	115.5	83	95.2	56.3	233.9	232.3	277.2	201.5	258.3	211.5	104.4	103.5	115.8	134.3	194.4	117.4	162.3	110	366,0*	275.7	370,7*	248.1	146	252.9	131.2	110.9	129	202.8
						40.1	128.6	108.4	115.8	162.4	241.9							109.9	147.5	134.7	120.5	124.2	66.7							68.3	117.2	122.3	108.2	93.4	101.9							132.5	151.9	139.5	110.3	170.6	197.9
198.1	307.8	263.5	236.7	232.5	285.8	161.3	122.4	95.8	144.5	198.1	245.9	201.2	265.1	305.5	163.8	162.7	232.3	87.9	123.7	98.4	160.2	107.5	91.7	279.2	275	234	195.1	296.9	221.6	123.5	110.8	123.5	100.7	119.4	95.4	198.8	153.7	275.1	275.5	291.7	235.3	126.5	268.5	130.4	116.8	123.9	244.2
						205.9	118.2	90.6	129.8	163.4	235							110.2	166.5	101.8	114.4	112.8	43.5							122.7	94.3	126.9	145.7	105.6	108.6							120.5	204	120.2	117.7	172.4	196
234.6	300.4	264.2	230.4	227.3	257.2	165.6	131.8	131.2	130.7	163.9	241.1	237.7	254.7	316	164.9	157.2	212.6	142.8	136.7	94.5	100.3	125.8	82.8	197.7	241.2	225.6	229.3	279.2	264.4	124.1	117.4	135.2	117.9	115.3	113.4	190.1	131.1	318.8	280.5	330.1	264.3	141.3	144	123.7	115	165.2	191.9
						102.3	122.9	94.8	141.2	164.8	224.5							101.5	182.5	96.2	90	111.3	87.7							115.4	96.8	131	124.1	186.7	136							121.8	122.1	129.6	222	100	135.8
203.2	311.8	266.6	241.5	233.6	279.7	123.5	177	110	124.5	151.3	240.5	210.6	280.3	296	201.8	151.7	203.5	101.5	175.7	95	139.5	116.7	78	315.7	219.4	252.7	215	265.3	241.3	127.3	102	122	118.4	126.1	208.7	187.8	109.1	318.9	248	347.3	254.8	210.4	223.6	140	189	94.7	167.7
						121.7	121.4	105.1	126.8	184.5	242.9							0,0*	163.3	77.4	86.7	112.1	75.4							124.5	101.7	147	106.1	96.4	130.5							404,4*	101.3	151.5	128	114.7	169.9
242.5	307.2	268.4	376,8*	235	279.1	122.7	118.6	105.7	85.1	149.8	226.2	210.4	141.8	305.1	208.8	137.4	232.5	99.9	147.3	90.2	129.7	101.2	82.1	328.8	221.4	232.2	211	190.1	262.2	123.2	112	124.8	135.4	108.4	199.4	195.6	146.5	315.5	252.4	339.2	245.5	225.3	185.3	101.1	128.9	120.7	230.2
						131.4	123.6	106.3	195.9	159.5	224.4							80.1	206.4	95.1	87.8	112	112.8							123.4	108.3	124.6	98.8	97.5	210.6							140.4	151.9	113	125.3	130.9	169.4
299.5	277.3	265.4	194.4	230.9	291.6	130.2	179.1	105	119	159.9	234.7	196.7	259.7	285.6	204.6	135.1	199.7	113.8	144.2	88.7	110	90.3	73.8	314.3	238	208.9	222.8	240.9	232.5	170.5	112.6	136.5	102.7	109.2	153.4	181.5	112.1	320.4	246.5	344.5	258.3	160.5	115.3	125.9	117.8	90.6	155.8
						119.5	114.2	123.6	85.7	159.2	243.4							168.9	197.9	89.7	97.7	124.7	91.6							129	113.7	127.2	123.4	116.1	157.6							150.4	141.6	130.6	123.2	141.7	164.8
347.1	319.6	260.8	231.2	220.7	290	127.9	135.3	108.2	130.3	149.6	225	197.3	280.6	254.2	203.9	144.6	247.1	111.6	191.9	129.7	95.6	96.3	70.2	154	241	174.6	229.9	209.8	249.7	124.1	104.9	149.3	173.3	131.6	102.4	183.6	125.2	304.3	251.9	347.7	248.5	136.3	275,4*	115.3	246.5	99.5	215.1
						124.9	128.1	102.8	146.7	132.4	236.9							100.6	168.7	85.8	120.2	100.6	84.1							139.8	104.2	135.6	111.2	105.6	163.3							132.6	126.5	127.1	140.4	98.5	153.2
220.5	403,9*	237.9	287.3	225.7	269.8	119.8	114.9	104.4	84.7	142.4	252.4	198.8	273.7	302.7	209.2	143.5	233.3	102	174.1	100.4	94.5	103.2	114.6	351.4	212.1	223.4	348.5	205	239.3	138.8	107.5	148.4	113	102.5	122.3	179.8	131.8	297.9	258.3	339.4	250.2	141.9	105.7	119.2	124	92.9	167.9
						131.1	129.9	95.4	135.1	148	230.6							115.8	133.7	104.2	104.6	108.8	66							140.5	123.7	130.8	263.3	121.3	99.9							142.1	172.1	124.3	124.8	105.5	181.9
223.3	228.9	254.3	271.5	234.3	309.7	129.8	123.1	100.9	137.3	171.1	226.8	209.7	267.4	322.6	187.7	152.7	222.6	108	133.4	104.9	97.9	119.5	255.8	341.8	232.1	200.6	0,0*	209.9	233.3	147.9	47.1	130.2	321,2*	138.8	98.2	177.2	115.5	357.1	256.9	167.1	244.6	133.3	184.9	117.1	181.9	112.9	149.4
						137.4	123.1	108.6	129.8	147.3	232.8							124.8	144.7	108.7	92.1	108.3	68.2							196.9	89.7	114.8	128.4	98.7	181.3							141.3	112.3	110.3	135.3	200.8	265.1
214.5	288.1	274.7	406,8*	300.8	289	122.9	123.3	99.3	143.2	142.3	233.6	215.6	274.3	311.7	0,0*	142.2	236.7	114.1	182.5	95.4	191.2	111.1	78.1	331.9	238.4	217.4	156.7	203.3	241.3	119.7	161.6	127.9	150.7	118.9	106.5	173.7	107.4	269.9	266.8	171.7	295.2	117.1	150	110.1	133.5	106.2	188
						126.8	141.7	94	123.1	164.8	235.2							120.6	141.4	103.7	104.1	101.5	77							123.5	108.5	164.8	144	129.2	107.1							128.8	129.7	105.8	121.8	111.1	227.6
209.2	300.5	265.9	91.7	236.2	282.1	120.1	164.8	89.8	175.3	161.3	238.3	216.2	283.2	347.3	257.6	151.2	353.9	104.4	221.8	94.7	138	110.6	78.2	289.2	240	220.2	235.2	168	236.2	157.2	149.6	122.3	142.6	77.5	94.9	195.5	111.5	286.8	269	198.1	268.9	144.2	138.7	122.7	213.2	113.6	195.7
						134.2	105.9	92.4	189.3	179.1	219.7							92.9	246.3	89.8	99.7	130.5	148.4							175.2	80.7	152.1	131.9	114.6	167.2							128.2	138.9	128.2	130.7	114.5	178.2
283.4	264.6	265.8	166.8	240.1	281.4	153	110.8	83.4	178.2	140.5	234.6	211.1	274.8	327	214.9	146.8	212.1	99.2	123.1	85.6	101	118.3	73.8	312.7	284.2	226.2	222.8	214	232.6	122.9	158.6	138.2	133.6	78.4	130.6	148.9	109.2	292.2	250.9	367,6*	275.5	178.3	141.2	96.8	122.9	110.1	201.2
						126.3	109.4	125.5	127.1	89.8	236.4							114	125.7	95.7	112.5	112.1	72.6							129.8	115.9	129	138.4	117.2	122.2							145.4	132.7	140.5	166.7	149.9	142.6
287.7	290.9	268.5	0,0*	250.4	283.9	118.5	121.1	182.8	120.3	150.8	242.1	217	305.2	316.2	185.7	160.5	197.8	132	156.7	119.4	89.7	97.1	75.5	364,8*	231.8	213.4	212.4	190.7	267.4	136.1	119.5	108.4	128.4	100.9	122.7	141.3	133.5	296.1	280	255.4	459,7*	131.2	138.2	110.2	97.5	106.8	189.4
						120.7	118.5	298,0*	151.3	177.2	245.9							103	138.7	78.8	102.2	108.9	64.7							140.8	153.8	128.7	152.7	106.5	124.1							134.3	139.6	95.2	162.5	124.3	176
218	272.3	284.3	127	259.5	284.4	124.5	119	56.5	126.6	188.2	245.2	280.8	281.9	331	234.7	169.8	206.2	98.1	155.1	126.1	97.4	138.9	95.9	367,5*	289.7	293.6	194.3	200.9	235.9	144.3	135.6	103.4	150.5	111.3	119.6	171.2	109.9	306.4	259.8	260.3	261.9	129.1	140.4	115.9	189.4	110.5	123.8
						0,0*	157.7	102.5	145	176	223.2							95	106.9	101.3	98.3	102.4	81.8							145.6	114.5	107.1	136.8	106.9	112							123	136.9	107.2	234.4	114.6	154.5
314.3	201.7	289.7	166.3	273.7	276.9	124.6	117.8	74.7	128.5	174.2	256.9	221.9	276.4	298.3	214.5	167.8	201.7	110	190.2	86.9	99.3	121.8	93	364,5*	252.8	406,9*	202.2	213.4	248.1	110.1	61	120.5	148.4	114	131.7	159.6	310.9	381,9*	268.2	260.9	263	124.7	140.9	107.6	163.2	120.6	144.4
						124.8	131.6	88.4	122.1	132.5	228.8							92.3	226.5	102.5	80.7	114.5	118.5							128.4	134.4	114.4	118.2	112.6	118.3							120.1	176.2	161.8	142.8	112	196
321.6	90	408,7*	160.2	257.9	295.3	132	123	112.5	137.7	199.4	252	213.2	435,5*	303.8	205.6	153.3	225.7	99.3	130.3	98.3	94.9	115.9	93.9	257.9	245.7	163.7	217.3	190.4	236.5	107.4	108.3	114.7	135.7	97.7	126.7	175.9	86	293.2	282.1	271.8	293.4	135.9	144.9	113.2	451,7*	126.7	135.8
						137.9	167.1	90	127.1	138.9	245.9							0,0*	221	96.4	96.2	114.4	104.6							93.9	118.4	117.1	131.7	98.5	129.5							124.5	127.9	102.3	137.3	117.6	229.7
231.1	281	243.7	144.6	247.4	289.3	120.5	135.5	86.8	129.8	154.5	243	226.9	397,3*	315.6	202.2	184.5	194.4	123.9	104	129.8	102.3	86.1	125.5	261.4	242.8	225.3	229.6	235.6	239.7	114.7	113.7	130	126.8	117.2	114.7	191.8	94.7	314.2	279	269.3	341.9	119.7	189.2	117.4	128.6	122.7	151.5
						114.9	138.1	88.6	124.5	157	253.9							93.7	170.7	190.9	105.7	117.1	71.7							134.6	145.5	127.5	126.7	118.4	121.6							102.6	132.5	109.5	115.3	115.5	161.4
223.5	293.6	304.3	144.7	264.3	300.1	126.6	107.7	91.6	127.6	172.4	255.8	225.6	234.7	318	215.6	101.7	182.4	106.5	180.6	85.8	85.2	143.4	83.9	373,1*	249.7	234.3	191.7	206.6	237.5	108.3	118.8	122.8	116.4	113.5	128.3	203.8	144.4	335.2	295.3	288.9	288.9	129.5	116.9	170.5	143	108.2	141.1
						122.6	108.9	100.6	153.8	138.3	260.3							101.8	120.9	98.9	90.3	123.2	236.4							165.8	102	91	123.9	111.8	127.5							127.9	163.9	122.9	173.1	131.3	159.9
233.2	271.8	277.9	0,0*	280.6	286.4	117.2	114.5	82.8	97	145	242.8	198.2	199.9	320.5	254.8	210.7	192.7	98.9	110.4	104.1	116.8	109.1	88.1	0,0*	250.9	222.8	219.7	206.9	243.4	133.2	197.9	159.6	126.2	115.3	125.5	181.2	138.8	290.2	254.2	284.3	292.2	119.4	115.9	111.6	178.8	132.3	200.4
						114.6	113.1	91.5	126.9	165	234.4							103.6	218.3	102.4	120	108.4	93.9							129.7	136	120.4	120.3	110.8	227.2							130.2	123.4	117.8	110.4	113.4	144.7
242	252	231.1	144.9	248.8	280.1	118.7	148.8	82.1	123.6	158.3	237.3	212.1	231.9	305.4	227.2	190.3	178.3	109.5	157.4	94.8	98.6	118	79.3	236.3	258	198.7	231	222.1	270.4	116.5	115	124.4	120.9	92.6	166.3	133.5	125.7	288.2	281.3	282.7	454,8*	111.8	125.8	142.2	168.4	119.2	47.3
						123.3	115.5	89.8	126.2	153.1	245.3							102.1	119.3	99.1	109	103.7	95.9							130.6	120.7	123.7	128.6	91.9	128.7							133.7	104.1	104.7	90.6	121.5	146.3
212.4	285	213.9	138	250.8	290.2	0,0*	132.7	86.6	185	203.9	245.8	208.5	239.1	301.5	208.3	186.6	177.8	125.9	121.2	105.9	88	102.5	105.3	234.1	242.4	207.8	232.9	350.3	230	115.6	128.1	120.9	124.4	98.5	124.9	125.1	80.9	297.1	237.3	284	475,3*	125.7	126.8	124.3	200.3	127.3	123.5
						130.3	124	90.2	135.2	166.4	246.3							113.1	116.5	100.6	102.9	105.4	95.2							120.2	151.2	108.6	125.2	112.2	136.6							123.5	109	117.9	134.9	131.3	144.7
181.4	311.5	258.7	148.9	262.1	293.5	119.1	140.6	114.8	136.1	154	182.9	222.9	239.6	297.1	226.7	182.5	195.2	109.4	160.4	99.5	83.8	110.4	76.3	234.5	232.4	222	210.2	187.4	234.1	125.9	117	120	117.4	116.5	118.1	152	137.5	266.4	258.5	279.2	238.5	118.8	115.1	112.1	135.4	106	126.8
						117.4	120.7	91.7	210	152.5	217							115	151.9	107.3	107.8	101.7	70.5							129.8	122.6	91	108.8	185.4	116.4							119.3	115.4	107.3	140	111.2	125.3
215.3	262.9	212.4	140.3	259	289.6	111.7	118	112.1	128.5	165.1	229	218.3	230.4	292.6	211.1	201.7	194.6	107	114.7	104.1	132.3	98.4	112.3	233.8	257.4	237.6	225.1	185.1	237.9	119.8	61.2	137.3	108.4	91.4	120.3	136.1	102.1	267.5	276	290.9	207.9	114.4	117.5	113.5	130.4	116.7	135.3
						95.7	117.3	98.4	130.8	162.6	262.7							113.6	146	104.1	99.1	111.3	111.7							143.8	98.1	126.5	109.5	261.7	108.2							297,6*	114.7	106.2	114.5	114.7	137
342.3	354.3	269.9	141.6	259.4	289.3	125.5	121.5	91.9	169.3	143.1	249.5	194.5	220.1	288.5	210	206.6	202.4	130	119.8	98.8	100.3	156.8	80.3	231.5	241.9	199.3	220.1	199.6	214.4	117.8	103.5	146.1	113	138.9	103	202.6	115.9	310.7	271.4	285.8	238.5	0,0*	103	107.9	118.5	131	133
						124.7	110.3	102.1	132.9	249.6	261.8							108.7	168.5	101.6	95.8	115.8	90							131.8	128.4	126	107.1	148	113.5							99.3	135.3	111.6	124.9	105.8	130.2
253	0,0*	219.6	122.2	270.2	296.2	124.7	113.1	97.2	173.4	129.5	249.3	216.6	218	322.6	211.6	213.7	221.5	110.4	166	104.1	116.5	112.2	121.2	241.5	233.9	347.8	237.2	191.2	223.1	119.1	116.7	117.6	110.1	160	115.2	115.8	125.1	298.9	270.5	291.8	285.2	136.9	157.5	119.4	109	105.1	130.7
						123.7	113.2	88.5	131.5	143.7	204							97	183.5	120.4	115.6	105.6	140.9							144.4	114.9	107.4	116.4	269.2	105.9							305,5*	159.3	109.7	122.6	132.3	144.8
244.5	207.7	287.5	150.5	243	282.4	120.4	121.1	244.3	133.9	148.4	237.8	237.6	200.6	311.7	200.3	195.8	184.9	74.2	222.1	120.8	104.2	115.6	85.8	223.9	233.5	278.7	233.7	221.5	237.5	125.9	107.7	124.7	119.3	143.5	100.4	147.9	196.9	305.6	269.6	293.7	209.1	212.1	187.6	110.3	115	115.7	125.8
						118.2	114.5	82.1	131.7	167.2	237.5							90.2	141.7	123.9	102.7	115.5	140.2							100.7	123	124.4	130.8	156.7	107.7							191.8	115.2	99.1	113.8	115.1	101.2
217.6	266.8	234.4	159.1	270.7	299.1	119.3	111.7	120.5	150.8	157.4	233.9	189.5	251.6	300	203.8	188.8	197.7	97.2	119.3	111.3	99.6	118.3	100.1	211.6	224.6	258.9	227.7	208.1	215.9	111.7	156.6	137.8	107.7	186.4	101	151.3	160.3	310.7	276.6	301.5	234.5	173.4	117.2	102	81.8	120.6	126
						109.8	118.2	85.8	136	167.3	244.6							316,1*	117.7	119.1	98.4	100.2	79.6							119	149.8	133.3	112.3	158.8	99.2							180.2	159.6	109.2	148	87.2	120.5
260.5	295.6	274.8	134.1	253.6	330.6	116.8	142.8	95.7	117.4	148.3	238.3	205.6	313.4	280.4	203.7	188.2	179.5	102.1	122.2	128.7	78.8	142.1	78.5	209.5	240.8	248.2	264.3	205.2	228.6	138.2	105	125.6	108.9	155.2	113.8	130.9	135	286.1	283.5	307.2	217.7	184	111	115.4	118	137.1	130.5
						105.8	156.6	96.6	97.3	143.2	244							86.9	116.2	119.6	112.7	118.6	0,0*							149.5	105.2	186.4	111.2	121.2	107.3							165.1	116.1	112.7	131.9	135.7	119.3
340.6	293.8	221.5	156.6	257.7	301.9	152.8	105.3	91.9	149.7	164.2	229.2	209.5	294.4	291.6	228.2	211.4	202	120.9	202.8	103.1	88.8	104.6	108.4	206	290.5	248.8	245.4	233.7	226.6	154	114.9	291,5*	102.3	70.6	102.7	146.1	157.1	218.2	295.8	296.4	370,5*	160.5	119.2	114.5	114.8	147.2	121.3
						115.7	122.6	92.9	115.3	163.8	235.8							113.1	242.2	123.7	96.4	97.8	135.4							131.3	155.2	179.8	115.3	111.2	170.2							146.8	110.8	109.5	117.7	123.6	109.1
0,0*	290.5	480,7*	130.5	250	310.8	121.1	115.1	96.3	109.4	158.9	248.7	224.9	300.5	287.1	219.5	201.5	199.1	106.5	114.5	145.9	91.3	104.7	95.3	203.1	263.3	241.9	278.2	212	222	141.1	149.3	0,0*	102.9	231.3	128.7	153.2	238	298.5	233.3	313.6	253.7	146	116.6	124.8	115.6	128.5	118
						153.4	141.6	149.9	114.1	160.7	228.5							111.3	111.4	105.3	91.7	96.7	82.3							141.2	113.9	94.6	125.2	123.8	103.6							157.5	127.3	106.9	112.7	123.7	147.6
348.1	292.7	241	148	259.5	301.2	128.9	99.2	95.5	134.3	165.8	237.4	215.2	303.8	282.7	236.6	220	207.5	125.8	144.3	99.8	142.1	111.6	77.7	210.6	206.2	200.9	245.1	228.6	227.1	145.3	150.5	84.7	255.6	284,8*	176	190.1	108	411,4*	282.7	333.4	281	152.8	123.4	143.8	119.3	121.7	122.9
						120.8	203.9	100.3	197.5	165	228							119.3	165.7	112.4	88.7	111.4	70.1							120.9	120.1	99.5	230.5	111.6	196.1							146.8	120.9	338,6*	117.7	146.9	127.6
275.2	288.8	269.9	178.5	266.4	284.5	137.6	132.4	94.6	128.3	161.9	228.4	214.8	290.4	318.6	234.6	235.9	212.4	113.2	120	96	96.2	101.5	0,0*	212.1	233	242.8	223.7	203.8	242.8	114.7	123.9	192.1	208	118.6	199.2	169.9	163.2	395,2*	272.4	327.6	252.9	153.4	110.3	160.1	105.3	120.7	112.5
						139.4	114.6	69.2	127.3	135.2	224.2							114	186.5	142.2	113.4	112.4	122							117.7	100.1	96.3	140.6	105.7	176.1							145.7	96	188.6	113.4	122.2	106.2
331.8	299.1	273.3	166.6	266.6	284.9	142.5	131.9	87.1	127.4	123.3	232	211.2	280.1	277	0,0*	231.9	205.6	105.4	151.3	146	104.5	129.8	98.4	203.6	235.8	218.6	272.5	217.4	226.2	124	104.3	94.7	162.7	130.6	127.1	154.5	126.4	266.2	268.2	311.8	295.3	143.1	97.1	237.4	108.6	137.5	112.2
						123	124.1	102	118.9	213.2	230.6							102.4	157.2	117.7	96	117.8	98.7							143.1	121.6	99.8	156.2	131.9	224.6							140.7	104.2	233.7	108.4	142.3	115.1
265	289.3	246.1	194.4	298	292.2	137	119.5	77.2	130.7	185	225	217.6	292.1	304.4	216.6	222.4	207.3	103.2	116.6	119.7	225.5	110.1	92.1	220.4	227.4	241.6	223.7	204.6	227.8	129.6	93.1	93.3	142.2	128.1	34,6*	127.3	187.4	288	274.1	321.1	259.2	136.3	122.2	194.2	117.5	110.5	139.9
						125.1	130.5	92.1	129.9	158.8	237.7							104.7	131.6	112.5	100.9	103.1	117.7							128.9	102.5	81.4	131.6	133.7	89							138.5	123.2	196.1	138.5	43.6	113.8
358.2	243.4	271.5	187.6	342.2	298.8	130.9	128.1	91.6	134.1	156.9	237.2	225	304.4	297.4	223.9	213.5	195.3	113.5	123.4	138.1	106.2	98.3	86.3	222.3	233.8	350.8	215	221.9	243.7	149.1	112.7	106.5	99.2	111.8	165.1	167.5	145.9	305.2	325.3	371,5*	291.4	134.8	122.7	175.3	137.7	120	0,0*
						127.4	126.4	77.8	124.7	147.4	231.8							116.7	134.3	129.1	89.9	98.1	132.5							126.2	112.4	106.5	103.4	114.5	135.1							200.6	112.4	161.2	115	114.4	112.7
258.9	285.1	349.6	133.6	192.5	301.5	123.7	113.3	105.8	144.4	158	242.7	253.4	265.9	303.2	240.7	219.6	210.7	118.8	123.1	147.9	111.8	94.2	138	224.9	256.5	144.6	329.6	222.6	237.4	122.6	103.5	105.9	107.2	117.1	93.3	135.8	109.2	307.5	361,5*	297.2	254.3	135.6	114.5	195.6	122.9	116.3	115.7
						125	125	106.3	103.5	161	228.4							153	159.9	101.8	101.1	84.2	139.7							123.3	111.6	97.5	130.2	77.2	94.9							133	160.7	166.9	116.8	115.6	136.3
231	297.7	223	157.1	238.3	434,6*	126.4	122.1	102.9	128.8	169.2	231.3	206.6	355.5	288.4	220	233.6	231.2	124.7	168.2	108.6	103	169.7	172	226.8	229.8	193.5	277	213.5	234.6	113.8	115.4	96	121.2	106	213.1	145	146.8	262.7	241.6	324.2	253	133.4	121.6	146.9	102.3	120.2	130.3
						125.1	123.8	102.8	114	168.2	226							117.5	137.7	115.6	82.2	100.6	79.1							123.8	94.9	97.7	115.3	114.6	94.5							127.8	114	113.3	127.9	120.5	123.1
168.4	300.1	257.5	144.7	238	289.6	124.7	133.1	134.8	115.2	195	228.2	221.9	315.8	294.6	208.5	224.2	207.5	126.2	145.4	106	102	102.3	78.5	214.9	227	214.1	273.4	317.5	324.4	76	52.1	625,8*	113.8	104.6	155.8	148.4	89.8	262.7	281.8	350	214.2	136.4	180.7	119.2	123.2	158.1	131.5
						168.2	125.4	90	96.8	122.4	217.5							129.1	198.5	102.4	107.8	111.4	95							155.6	90.1	90.9	116.4	109.5	92.6							138.6	142.7	157.6	119.6	115	86.9
279.9	307.4	256.4	216.2	259.1	321.6	109.8	120.7	106.9	128.8	148.2	236.6	245	300.8	308.5	199.4	235	195	126.5	104.1	100.1	97	106.2	125.9	232.9	239	198.7	296.5	262.1	213.5	158.9	105.2	94.2	108.5	124.9	84.3	144.9	134.2	276	274.7	332	248.7	124.8	134.5	168.7	122.1	121.4	87.2
						119.5	119.6	98.8	132.2	124.6	226.7							118.2	191.9	149.3	99.9	86.5	96.9							138.7	107.2	87.8	125.4	200.6	90							131.9	115.8	124.8	119.8	130.1	112.9
264.4	294.7	254.7	159.6	261.3	295.8	127.2	115.7	96.3	115.6	134.9	232.9	219.7	238.2	316.1	212.1	220.2	209.8	134.3	177	102.7	107.3	92.3	74.1	215.4	230.2	241.7	336.4	287.8	221.8	121.3	112.7	90.6	120.7	88.3	133.1	146.4	274.3	255.3	273.8	327.1	255.4	108.3	173.1	149.6	111.1	135.3	137.2
						131.7	154.7	90.1	131	141.7	241.7							123.1	249.5	103.9	63.1	141.5	37,8*							138.2	107.5	145.6	119.8	99.3	99.2							160.9	149.1	188.7	104.5	129.1	150.1
295.5	308.1	256.3	215.3	251.9	294.4	129.6	114.8	96.1	168	146	243.1	239	233	315	202.3	244.7	243.2	123.2	204.5	95.5	176.2	94.8	113	226.6	224.4	284	137.6	234.6	236.9	128.3	82.5	91.2	101.4	113.5	146.1	151	208.2	281	264.6	336.8	226.9	164.2	110.2	235.3	120.4	127.1	127
						144.1	138.6	96.8	104.2	172	231.3							137.7	135.6	102.8	79.1	106.1	84.5							125.7	100.7	89.9	115.4	118.8	167.9							129.1	129.6	83.9	128.7	133.2	152
38,6*	267.5	272.6	141.9	262.8	307.2	125.6	129.7	83.8	122.9	168.5	226.1	203.1	222.1	301.7	223.1	227.4	205.2	116.8	203.1	133.8	121.4	153	136.9	225.5	228.7	203.4	156	225.7	223.2	169.7	112.7	100.7	145.7	114.2	100.7	140	147.5	289.8	284.6	346.6	287	125.6	136.9	80.3	170.6	162	155.3
						113.1	127.7	115.5	121.4	160.7	238.1							110.7	163.7	100.8	119.7	100.2	104.1							143.5	165.7	94.5	135.9	111.8	133.3							120.8	135	148.6	128	98.1	132.2
221.1	292	263.8	166.3	236.1	301	124.2	116	107.3	121.4	166	241.1	216.8	206.3	309.5	235.4	270.2	207.9	141.3	144.3	111.1	125.6	92.3	138.4	242.9	231.5	316.6	162.8	225.7	266	158.5	191.1	119.8	104.7	109.9	129	163.2	154.2	235.6	254.6	332.7	196.5	111.2	87.7	130.2	132.4	150.2	158
						123.2	121	103.8	110.3	166	223.2							100.3	162.1	116.2	83.2	93	114.5							112.9	179.2	82	120.2	98.3	138.5							122.5	166.1	124	142.8	103.9	133.3
195.8	330.9	280.4	149.6	238.6	307.9	0,0*	120.4	93.6	131.3	164.6	223.6	219.5	239.3	356.8	278.1	227.9	222.3	108.9	190.1	104.3	114.9	112.3	125.3	221.2	226.3	211	220.8	306.9	231.1	124.2	110.1	77.4	119.4	97.4	127.6	183.6	121.6	306.6	270.5	364,9*	293	120.5	229.2	117.5	122.6	119.6	133.8
						138.6	255.8	103.8	143.2	169.9	230.1							110.4	181	109.1	116.8	108.1	102.7							128.7	107.7	98.4	147.5	131.2	207.6							126	116.2	122.8	121.4	139.8	131.8
207.7	333.5	275.8	174	225.7	326.3	130.6	111.1	120.6	110.6	180.7	229.1	210.7	267.6	303.8	221	230.8	222.2	166.2	126.5	151.7	118.4	93.3	102.6	230.6	296.8	221.3	165.6	129.3	226.7	127.7	114.8	84.4	113.4	109.5	195.7	138	137.4	0,0*	242.2	353	160.7	120	140.3	114.6	169.1	131	113.4
						135.9	109.9	136.4	130.4	158.3	231.8							110	130.3	104.6	112.6	87	116.9							136.6	105.2	76.4	110.8	171.1	148.2							123.7	126.6	131.8	115.6	103	98.3
158.5	319.2	284.4	165.8	243.6	346.7	132	121.3	105.1	135.5	156.7	222.3	218.5	242.9	306.9	255.4	267.7	222	132.3	155.6	97.7	108.7	76.7	101.9	234.7	240.3	208.2	178.8	164.5	216.4	131.2	142.4	175.7	111	111.4	161.8	134.1	157.8	226.6	307.5	328.6	281.5	134.7	163.9	155.1	150.1	108.9	114
						123.3	125.5	107.4	133.8	167	227.4							102	122.5	104.3	113.2	126.8	98							126.7	119.1	97.4	116.6	126	98.4							121.9	212.6	117	120.1	127.6	205
165.9	305	251.8	228.3	210.6	281.1	129.3	114.3	109	141.5	160.9	223.5	213	229.8	303	248.9	225.3	216.1	110.2	122.2	112.5	94.6	86.6	99.6	232.9	245.4	217.3	165.1	175.9	211.3	104.1	263.3	93.9	120.2	103.2	148.8	168.3	99.1	229	289.5	358.9	262.9	111.7	164.6	114.4	158.5	143.1	84.8
						124.4	111.5	108.5	111.5	162.3	231.6							108.4	125.1	109	110.8	92.3	104.6							120.2	110.2	93	115	102.3	279,9*							152.8	129.1	112.3	128.1	121.3	107
255.8	276.6	256.9	160.8	213.8	289.2	141.7	120.6	90.2	139.5	150.2	224.1	230.4	234.5	317.6	252.8	248.8	233.2	104.7	124.3	132.3	95.5	96.9	148.3	251.3	231.5	265.7	166.2	187.6	215.6	122.1	109.9	99.1	116	98.3	139.6	155.8	120.8	229	351.4	326.9	230.8	165.7	124.2	115.7	128.7	102.9	119.2
						136.1	116.4	97.1	133.9	143.8	223.3							102.7	120.3	147	90.7	103.8	96.6							151.5	125	95.6	163.9	0,0*	121.8							123.5	139.4	109.5	124.9	111.5	108.8
217.8	299.5	285.1	171.8	223.5	337.6	122.3	123.4	107	138.5	169.2	232.4	220.8	260.3	294.2	226.1	198.8	213.4	113.2	119.9	112.7	111.4	87.8	122.6	323.1	248.7	218.5	186.6	181.5	204.8	107.6	115.3	88.8	130.8	233	113.6	157.5	179.2	265.4	245.5	337.7	282	130.5	128.1	109.2	136.5	132.5	131.3
						128.1	126.8	96.6	136.9	163.1	223.4							107.8	128.8	140.3	100.1	99.1	87.4							115.4	110.4	100.3	128.9	94.1	116.4							124.5	167	111.3	148	170.7	134.4
185.9	304.3	227.6	137.8	222.6	320.9	131.1	120.4	104.8	121.6	154.9	235.4	221.3	247.5	323.1	204	186	213.8	107.7	129.8	101.8	114.4	99.4	98.9	338.1	241.5	213.4	185.1	179.2	273.9	125.5	107.2	93.6	127.3	113.7	161.1	123.4	134.2	318	0,0*	366,8*	283.1	108.2	124.2	111.7	142	151.8	118.6
						126.6	124.6	104.8	119.2	197.4	216.6							102.9	99.2	123.1	102.6	123.8	93							132.5	133.4	99.8	125.3	138.7	219.4							120.9	134.6	129.7	149	110.1	113
217.8	319.7	274.2	176.5	232.3	254.6	114.6	124.6	116.9	122.9	198.2	213.2	218.3	247.1	308	124.9	191.3	229.3	107	195.3	117	105	97.2	88.1	341.2	313.2	226.4	208	182.6	232.5	137.9	119.3	101.7	118.8	156.9	140.3	147.2	129.4	316.7	256.3	344.4	289.6	135.1	150.9	155.8	149.1	102.9	112.7
						115.4	123.9	84.5	100.3	128.6	229.5							105.4	216	117.5	141.1	96.6	102							132	123.8	92.2	117.3	174.4	136.2							126.9	114.8	108.8	76.9	114.6	120.8
156.8	332.7	276.8	140.5	220.3	266.5	126.8	125.7	58.1	151.4	137.9	220.3	219	238.1	291.2	391,5*	203.9	231.2	122.6	118.2	112.6	109.8	151.6	92	337.6	165.6	167.4	173.9	177.1	228.1	140.2	171.7	87.6	153.6	198.5	192.7	174.8	146.7	271.2	293.7	353.7	278.1	133.3	136.7	103	134.8	118.6	118.5
						112.6	103.9	128.4	123.7	158.6	237.1							113.3	87.6	105.7	102.5	73.7	92.8							141.7	125.9	90	148.4	144	180.1							143.5	152	110.9	140.4	160.2	141.5
164.6	305.5	298.9	163.4	240.3	270.3	126	112.4	135.5	119.2	170.5	233.4	227.2	255.1	314.8	178.7	214.4	229	105.7	120.1	116.6	103	99.7	127	314.7	104.7	190.7	172.6	165.4	228.6	121.4	146.5	89.3	127.2	126.7	199	126.4	128.4	243.8	324.9	363,3*	283.9	130	171.8	111.1	132.6	123.7	101.2
						126.8	124.9	108.8	118.4	169	234.9							100.2	117.4	136.8	92.2	102.4	100.1							103.5	98.4	131.8	115.2	131	104.3							0,0*	170.4	95.2	135	109.9	101
263.1	313.9	283.2	334.1	212.7	258.8	119.3	105	92.7	130.2	172	229.5	245.8	241.7	302.8	94.4	201.5	227.8	122.5	232.7	133.3	104.6	99.9	92.1	283.4	353.3	244	191.3	176.1	235.6	102.1	116.1	94.8	108.7	118.9	106.4	152.3	190.2	263.8	291.4	359.5	257	84.2	117.7	117.2	140.1	113.9	107.3
						129.4	108.3	106.6	130.6	173.7	227.9							86.3	173.1	124.7	101.1	101.7	100.1							102.4	139.3	91.8	125.2	141.6	143.4							120.5	123.1	107.5	138	114.4	122.5
296.1	291.2	352.1	166.7	234.9	243.1	184.1	123.3	97.2	125.4	166.2	238.4	245.9	269.6	331	60.3	204.6	222.6	109.3	156.1	149.7	103	105	76.3	293.4	191.4	220	168.3	179.2	223.9	162.2	108.1	89.8	123.8	103.8	106.3	149.2	116.1	250.5	335.5	323.7	268.8	127.3	163.4	103.1	138.2	112.1	135.3
						141	123.2	102.4	118.5	95.2	257.5							146.4	114.8	91.8	110.3	104.7	90.5							195.8	144.7	100.6	139.5	114.8	136.5							133.9	242.9	130.1	140.2	119.7	127.4
198.2	305.5	256.7	203.8	230.1	240.3	145.2	135.1	151.2	37,1*	151.2	218.2	236.2	265.3	336.1	90.6	201.7	227.9	102.1	158.6	114.5	104.9	109.4	87.7	273.9	210	261.7	177.9	185.9	222.7	108	155.7	109.4	125.8	108.1	100.7	150.1	175.7	228.6	0,0*	236.8	281.9	139.6	78.5	98.8	143.8	126.1	0,0*
						137	153.5	88.3	87.5	153.2	230							102.6	177.9	206.3	100.8	136.7	100.8							109.2	152.3	150	120.9	68.4	160.3							141.9	107.4	113.1	143.3	115.9	165.2
151.2	335.4	284.9	198	223.7	243	121.7	115.2	104.1	87.5	139.4	238.6	240.1	262.3	293.7	229.1	219.2	241.3	107.1	129.2	122.9	80.2	107.8	91.2	285.5	223.3	228	186.6	174.6	241.7	133.6	110.9	105.5	119.7	116.1	105.9	124.7	148.6	238.5	66.1	302.6	259.3	143.6	103	123.2	139.7	134.1	225.1
						118.8	138.3	107.1	151.2	146.6	255.9							113	142.3	217.3	108.7	119.1	86.9							159.3	122.5	99.8	113.3	103.3	226							153	143.3	119.1	130.9	129.9	0,0*
252.7	347.7	313.5	233.9	253.4	251	128.1	117.1	105.8	128.2	156.3	243.2	249.2	270.6	303.7	209.3	225.2	241	138.3	118.9	98.8	92.4	111.6	91.1	278.5	225.7	261.2	184.6	182.1	223.2	256.9	117.3	98.8	120.2	124.4	101.7	148.9	140.9	247.7	142	133.7	297.4	167	143.4	114.2	160	179.5	61.3
						119.7	122.4	104.6	172.6	163.7	245.3							113.4	192.1	157.9	102.6	101.2	128.5							455,6*	188.7	110.3	105.7	116.2	170.1							338,0*	127.5	107.8	153.7	145.9	55.8
176.5	345.5	265.2	192.5	232.6	249.6	121.5	127.7	103	114.7	150.8	244.7	228.4	275.9	317.6	240.9	208.5	233.3	84.8	158.9	100.8	101.7	100.3	67	279.7	196.1	199.2	181.7	176.8	316.3	266.5	134.9	99.6	125.7	110.6	134.4	149.2	140	257	224.1	314.7	282	206.2	123.5	113.1	146.7	151.9	0,0*
						122.3	117.7	108.7	0,0*	143.8	205.3							97.1	161	105.2	107.2	93.7	144.6							124.9	145.7	105.8	114	109.3	177							153.7	179.4	115.5	151.8	105.8	98.6
196.6	323.2	283.8	186.3	241.3	254.5	129.2	122.8	99.6	137.9	147.4	273,6*	267.5	273.4	320	209.8	227.4	233.8	106.4	170.6	98.8	94.7	93.6	101.1	277.6	201.5	225.1	189.6	189.1	368,0*	85.3	161.3	119.2	108.3	105	180.1	115.9	131.4	256.5	232.5	293.2	338.3	196.6	198.9	113.4	139.9	173	78.3
						117.1	120.1	98.3	126	136.8	244.7							113.1	129.2	100.3	162.2	101.6	147.2							81.9	125.7	110.4	115.9	120.7	165.6							218.8	140.4	110.1	145.3	149.1	85.1
195.7	279.5	283.2	220.6	241.7	244.4	116.6	117.4	99.4	139	147.1	269.8	225.8	268	293.6	204.2	218.6	234.9	115.7	126	102.2	101.6	102.7	100	281.3	201.6	240.3	204.5	205.6	288.7	87.2	121.6	115.2	119.6	112.6	143.9	122.7	110.1	244.7	225.7	310.4	274.9	311,8*	161.3	110.8	145.8	102.2	227.1
						130.2	129.1	102.7	133.9	146.5	240.6							126.9	150.2	99.9	127.4	162	73.6							98.4	136.5	121.3	124.7	121.2	134.4							281,7*	157.1	152.2	67.7	152.1	122.9
241.8	332	195.7	209.5	239.5	254.6	129.5	126.3	143.2	115.6	156.8	232.1	228.5	272.6	269.9	210.6	217.3	225.9	115.3	219.4	129.3	86.8	99.2	101.4	272.9	190.6	280.2	193.5	312.9	380,5*	113.7	121	124.6	105.2	114.8	130.8	145.8	174.2	263.5	251.6	310.3	320.7	221.8	153.8	99.9	131.1	111.3	136.1
						141.2	137.2	113.5	159.5	137.4	238.9							104.7	120.5	87.9	87.8	110.8	102.3							128.2	102.2	119.8	112	110.9	131.3							230.8	154.1	111.9	181.7	110.4	146
199.4	324.3	239.3	205.3	243.8	244.6	138.7	144	84.9	182	152.7	244.3	226.6	259.4	263.8	203.3	248.9	228.7	114.9	118.1	128.5	138.2	109.2	93.9	281.2	204.4	235.7	192.3	250.6	189.1	106.9	105.7	104	109.3	119.1	133	146.1	206.3	264.8	246.1	305.3	342.4	212.2	130	125.1	156.7	105.9	143
						147.8	109.1	87.6	102.7	151.1	231.3							130.1	116.4	114.6	102.3	112.8	148.5							129.1	99.4	110.3	116	99.2	130.2							212.9	147.2	124.8	134.2	102.9	140.2
198.6	349.2	231.1	192	255.8	243.8	183	124.8	144.8	101.2	161.3	233.9	238.2	265.8	324.7	192.2	235.1	249.2	133.6	134	100.8	106.7	139	130.4	265.9	206.3	220.8	192.4	264	271.1	95.8	96.4	94.9	123.9	100.9	125.9	161.1	200	233.3	242.3	304	319.6	192	142.3	116.5	192.2	189	144.6
						137.8	133.7	82.6	134.3	169.6	241.7							128.3	177.1	133.9	101.3	110.4	123.4							97.5	143	91.6	130.3	89	160.1							185.9	139	113.4	129	128.5	159.8
181.5	320.4	243.1	219.5	241.7	244.8	148.8	114.5	82	146.8	164.3	233.7	221.3	256.7	334.5	209.9	327.3	221.8	135.3	116.2	104.3	102	132.9	87.2	267.7	203.7	231.8	203.7	67.8	258.6	110.1	186.2	111.1	116.3	102.6	118.8	162.5	149.6	264.2	241.2	307.8	250.4	186.6	173.6	110	124	110.9	160.7
						145.9	122	102.4	148.7	164.5	237.8							128.1	120.7	107.9	110	138	98							103	140	102.6	133.8	110.3	119.2							181.1	142.6	108.4	136	117.9	136.6
215.6	339.6	242.9	219.1	254.3	255.1	148.5	114.7	108.6	138.4	153.6	234.2	238.1	278.3	370,9*	193.3	254.5	247.2	123.6	137.6	97.6	92.9	106	78.6	269.2	235.8	285.2	308.8	157.3	294.9	140.9	122.8	110	135.5	119.6	130.5	135.2	138.4	265	219	302	259.2	180.7	136.6	104	141.6	110.8	157.9
						136.9	114.1	101.5	148	153.1	236.9							139.6	209.9	135.9	91.6	106.6	97.3							142.2	159.3	113.5	122.8	202	142							170.9	139	110.6	132.5	128.3	142.4
226.8	343.2	238	154.8	270.1	265.9	130	123.7	115.4	162.4	165.7	229.5	227.4	273.1	371,8*	227.5	228.9	232.7	125.4	140.1	112.6	110.3	92.9	81.6	274.9	215.6	206.4	188.6	219.9	299.8	162	109.9	104.5	97.5	121.2	132.3	131.4	145	270.9	245.5	304.1	232.2	168.1	196.8	107.1	132	110.2	145.1
						125.8	114	111.6	143	169.3	234.9							113.2	118.7	102.5	131.7	99.9	102.1							98.1	105	108.2	118.3	122.2	120.9							160.4	134.5	93.8	154.3	150.1	170.9
210	331.7	246	262.5	229.8	280.9	124	114.5	99.9	136.3	136.8	238.7	214.6	198.8	155.2	263.3	223.5	233.3	115.4	200.6	134.8	118.9	154.5	87.9	289.4	218.5	255.7	197.6	189.4	262	112	101.3	115.1	113.8	128.7	123.1	169.3	137.9	239.5	205	298.9	232	164.6	87.3	103.2	148.8	119.6	163.2
						119.4	168.3	124.6	121	142.9	229.4							125.9	122	107.1	95.8	116.5	99.6							118.8	99.4	116.2	123.2	134.6	309,8*							149.9	108.4	106.3	128.1	128.2	144.9
191.3	283.5	230.3	186.1	238.7	228.7	133	0,0*	105.6	130.4	154.9	221.9	218.5	283	201.8	145.3	220.7	235.7	185.6	116.7	104.3	110.7	121.2	136.1	281.8	216.4	184.5	186.1	181	209.6	98.4	110.8	118.9	112	0,0*	235.9	151.9	124.4	264.8	195.2	269.6	235.5	144.4	124.3	110.4	106.2	115.8	138.7
						125.6	183.6	96.6	132.5	145.9	229.5							133.4	261	136.6	102.9	101.4	83.4							95.2	112.5	118.9	104.1	111.3	148.8							134.3	141.4	105.6	125.4	122.9	148.1
212.2	327.9	243.7	194.9	248.8	239.6	126.4	119.9	112	161.1	155	223.1	224.1	278.8	71.8	0,0*	244.5	244.4	122.8	246	116.5	105.6	99.9	82.3	263.2	199	197.8	190	201.1	198.7	105.8	151.9	161.3	121.7	121.4	147.3	156.5	156.9	191.8	199.1	292.3	232.3	145	139.8	167	162.4	137.5	148.2
						114.5	111.9	125.8	138.9	143	232.5							124.9	119	142.6	92.7	104.3	83.5							105.9	233.8	103.3	105.2	112.8	146.3							145.4	150.4	143.7	128.5	105.6	144.8
209.5	341.6	248	196.5	224.7	233.9	118.3	109.4	71	130.7	130.7	231	226.9	282	0,0*	171.4	226.5	239.9	140.2	121.1	124.2	115.8	105.5	73.9	288.2	200.3	202.9	201.2	200.9	203.3	107.8	122.5	82.2	112.1	109.5	133.1	189.2	149.1	260	213.3	311.1	257.1	129.6	138.8	153.3	144.7	134.9	143.2
						122.7	95.6	144.8	123.5	137.9	224.4							135.5	109.2	115.2	82.6	155.2	83.8							96.5	161.9	109.2	121.1	97.1	137.7							142.2	145.3	139.8	105.6	113.5	136.1
217.9	328.1	221.9	339.2	241.7	228.3	124.1	160.6	86.6	130.6	148.1	227.7	249.1	305.5	215.2	153.4	270.8	228.7	130.8	122.7	109.5	105.2	128.9	86.9	290.2	238.6	220.9	188.5	298.2	192.6	160.9	96.5	113.6	119	89.9	129.9	111.6	198.3	238.2	272.7	279.1	246.7	130.4	141.6	125.9	110.2	134.9	131.1
						127.6	151.1	98.5	123.3	148.9	237.6							115.4	178.3	180.4	89.2	135.4	87.1							76	112.9	118.8	125.3	113.1	150.1							132.5	127.7	99.8	120.5	129.4	134.3
207.1	305.6	239.7	170.3	240.1	234.4	117.6	98.4	106	126.1	129.1	218.2	227.8	281	312.3	168	248.9	225.2	127.1	150.9	127.6	99	108.8	64.7	282.7	223.5	247.4	188.9	273.2	211.2	95	91	107.3	127.7	113.5	118.4	147.6	192.5	249.9	180.7	292.2	230.5	138.3	148	107.7	124.3	128.4	117
						118	105.8	90.4	120.1	154.9	224.6							90	127.2	198.8	99	113.9	84.6							101.9	112.2	119.6	116.4	110.5	120.3							139	142.2	115	138.9	139.5	131.7
205.3	272.5	244.9	234.8	260.7	238.1	114.1	106.3	92.2	155.1	150.3	226.4	265.2	255.4	314.6	167.5	249.8	229.6	113.9	158.2	105.4	86.5	141.4	90.8	286.9	217.3	249	199	213.7	193.8	157	100	119.8	123.4	144.2	114.8	143	157.2	250.3	201.9	378,7*	243.3	134.2	135.5	122.5	112.8	139.8	130.9
						162.2	127.7	160.2	108.2	162.4	203.6							103.1	163.6	118.9	104.5	142.2	76.9							106.8	115.7	125.6	124.5	107.2	111							133.3	152.9	107.3	151.2	141.5	159.4
243.6	0,0*	239.6	215.9	267.6	241	133.9	92.9	111.1	129	152.6	204.6	235.7	272.8	309	177.1	244.5	252.5	115.4	173.8	117.1	97.3	112.1	61.5	284.6	213.2	195	202.3	220.5	197	95.1	89	103.9	225.7	123.2	116.4	134.9	214.7	247.5	195.1	292.3	247.2	132.6	102.7	125.6	138.1	137.4	133.7
						127.8	120.7	108.3	135.5	162.1	241							109.8	126.9	119.8	101.9	118	89.8							92.2	139.9	111.3	110.6	126.3	118.7							125.5	127.8	115.1	106.7	140.7	147.7
244.3	242.9	252.5	196	244.7	248.6	137.4	117.3	120.7	124.8	174.5	241.2	231.1	282.8	307	154.9	252.5	233.5	120.2	120.9	125	163.7	113.4	121.3	293.4	222.9	332.9	209.7	224.9	185.5	86.4	151.3	114	118.6	98.8	113.3	142	157.8	252	183.9	290.8	255.4	186.1	133.8	107.7	124.6	136.7	128.6
						131.5	102.4	119.1	116.8	125.4	254							108.5	116.7	137.1	221.4	152.3	124.4							136.2	105.1	109.7	111.7	98.2	117.7							132.5	138	107	130.3	117.4	131.9
202.4	295.3	383,1*	191.8	241.6	239.1	138.3	115.6	137.4	122.1	137.8	246.4	231.4	295.2	308.5	141.7	230.9	246.5	110.4	163.5	139.2	92.4	109	142.2	285.7	210.6	216.2	204.9	205.4	213.5	100.9	102.7	113.9	111	114.8	131.4	123	246	266.9	177.1	304.9	229	149.7	120.2	107.5	130.5	122.8	146
						128.7	116.7	85.2	126	136.4	254.8							105.5	187.4	101.2	111	126.3	89.4							63.2	105.5	114.1	145	115.8	146.1							124	181.3	104	119.1	120.2	128.3
233.9	297.6	160.7	256.5	253.9	275.5	133.7	123.1	83.6	118	137.9	208.7	262.8	261.9	286.8	155.6	276.2	256.7	113.8	139	105.7	99.2	111.2	86.1	297.8	221.8	215.3	280.6	214.9	206.5	111.4	113.2	114	126	120.2	109.1	122.3	128.6	266.8	188.1	298.6	454,0*	147	147.1	107	160.9	132.8	114.6
						137.8	116.7	84.2	114.4	128.7	232.7							120.3	127.4	113.4	110.5	122	89.8							101.9	96.5	106	113.8	104.9	112.9							145.3	177.4	115.6	195.8	146.7	112.8
267.4	300.5	245.4	212	261.1	248.8	127.8	113.1	93.3	115.1	158	242.1	223.8	292.1	223.2	104.9	205.1	247.4	151.9	138.1	123.2	97.2	117.9	69.7	278.1	233.3	210.7	215.3	210.7	215	102.2	107.6	102.8	101.4	106.4	160	194.2	189.3	223.9	197.3	307.8	63.9	154.1	125.7	113.1	145.2	112	163.8
						131.3	109.2	90.7	117.3	136.9	239							96.7	124.7	121.7	122.1	142.6	89							97.7	123.3	176.9	122.5	110.4	110.5							135.8	133.1	119.3	123	103.3	124.5
233.8	300.8	241.7	242.3	270.1	256.9	127.5	122.8	95	117.9	153.1	242.4	238.9	282.5	227	148.5	258.6	238.4	111.7	126.3	121.3	106.1	108.4	116.9	285.3	223.3	243.6	201.8	214.7	229.2	103.2	195	127.9	101.3	94.4	109.3	119.9	239.4	227.4	185.5	346.6	282.9	141	171	111.8	130.8	107.2	119.1
						121.9	108.3	84.1	126.7	168.7	232.6							116.3	121.7	0,0*	109.6	110.6	95.5							107.1	104.5	114.8	102.3	104	112.4							148.4	119.4	109.2	128.5	130.4	117
289	300.1	263.5	252.2	233.7	251.5	123.8	110.4	106	120	148.5	227.9	238.3	294.9	240.7	145.2	294.3	246.3	117.8	187.2	104.4	100.5	116.6	103.1	284.8	230.6	194.8	216.4	211.3	226.1	101.1	114.1	125.8	106.7	101.3	109.7	231	239.7	277.4	191.7	270.4	286	152.2	114.9	115.3	125	109.3	112.9
						134.6	118.1	118.8	116	153.8	219							116.8	194	104.4	109.1	163.4	93.8							99.5	126.6	133.2	114.2	103.8	110.1							114.6	115.4	106.3	123.1	114	111.1
245.8	288.2	260	225.1	265.8	260.6	123.5	117.1	115.5	123.9	162.2	235.5	257.7	280	277	152.8	294.4	243.7	118.2	121.9	107.3	100.9	123.4	86.9	298.3	227.7	219.4	222.6	225.5	214.7	162	123.4	129.1	112	126.5	139.8	121.9	143.6	276.6	228.4	281.3	293.2	158.2	142.7	101	96.3	129.8	113.4
						126.5	107.7	116.3	119.3	145.4	229							96.1	122.9	114.3	89.5	116	91.2							114.7	110.1	133	99.3	126.3	100.7							154.9	207.7	104.9	125.4	108.3	121.2
203.3	276.4	248.7	281.4	255.3	253	121.8	110.7	96.6	120.3	61.9	231	244.4	293.4	287.8	168.1	280.6	227.2	128.6	125.8	99.9	178.5	113.7	79.3	281.4	229.7	178.1	193.6	218.1	269.9	115.5	115.5	133.4	111.4	116.8	165.9	163.8	225.4	217	194.1	287.3	267.1	174.3	114.2	111	148.5	114.4	120.6
						125.1	110.8	116.3	114.4	100	225.8							134.4	126.1	107.4	98.3	110	94.6							105	99.1	115.3	120.7	105.2	110.3							170.3	160.7	115.6	144.3	128	129.6
240.9	294.2	258.4	235.4	249.9	250	126.9	115.4	109.9	114.9	171.4	200.2	350.7	287	293.5	149.5	275.4	269.4	127.9	170.7	98.5	96.5	109.2	74.6	291	234.4	238.9	217.4	215.9	214.1	99.5	111.8	117.2	122.1	121.4	111.4	172.7	173	265.4	256.8	298.5	269.6	144.1	169.9	112.6	114.3	118.7	120.5
						119.3	106.9	102.4	116.3	165.2	244.7							125.9	88.6	102.8	109.5	169	115.1							160.6	91.8	94	178.5	161.8	114.3							143.4	184.1	113.1	138.6	128.1	151
324.4	285.2	254	216.1	272.7	256.9	124.7	103	114.4	106.1	174.2	233.4	333	292	299.3	164	322.6	230.5	116	106.1	105.5	110	125.1	102.4	290.4	228.5	277.1	228.1	217.7	211.9	118.6	95.6	99.9	113.9	101.1	116.6	151.2	195.2	250.6	202.1	289.4	230.3	162	170.2	113.7	128.4	103.1	118.7
						138	101.9	101.3	124.8	169.3	238.3							125.5	130.5	139.2	82.1	109.9	104.6							109.9	103.7	103	137.9	138.9	186.7							123.5	93.7	109.2	139.2	104.6	158.2
197.7	284.9	259.9	200.6	275.3	292.2	130.2	153.2	112.7	124.8	138.6	248.8	314.8	279.9	298.5	175.1	70.2	247.2	139.2	102.9	93.8	90.7	116.9	122	301.3	225.8	232.1	298.9	212	242.6	116.7	75.9	108	113.8	85.3	87.7	138.8	158.3	287.3	211.6	312	323.1	121	131.3	112.5	136.5	139.6	120.3
						125.1	108.9	165.7	120.8	137.1	246.1							112.9	140.7	84.8	105.8	117	112.8							123	88	105	120.6	100.6	97.3							112.6	109.5	109.4	138.8	120.2	125.1
292.9	285.9	249.9	183.6	259.1	270.5	134.4	103	92.9	122.3	141.4	240.9	254.8	290.7	265	196.8	0,0*	241.7	101.2	161.6	89.7	100.6	120.3	95.2	159.4	229	229.8	260.6	204.5	216.4	117.3	85.1	104	116.3	160.3	104.9	129.7	175.3	282.2	203.1	276.2	317.8	123.7	132.4	108.4	132	91.5	115.4
						130.9	109.9	96.5	114.2	160.7	244.9							98.7	184.9	107.5	102.7	103.8	110.3							122.7	90	111.7	119.4	145.9	105.3							150.1	185	118.5	125.2	115.2	127.8
285.8	284.1	228	230.9	274.6	265.3	123.8	123.7	116.8	111.7	164.6	230.7	242.5	326.5	269.1	179.8	178.4	247.4	112.1	201	90.4	95	109.9	88.3	360,7*	306	287.5	247	190.4	213.3	129.2	93.1	71.3	122.4	112	145	156.5	229.2	276.2	286.6	274.4	163.8	135.5	172.3	132.5	139	100.6	130.8
						125	167.1	102.9	131.9	171.1	224.9							118.8	233.2	99.8	140.9	110.3	93.3							115.5	84.3	119.4	113.2	126.1	115							134.4	146.4	119.4	121.2	102.5	193.6
360,4*	302.1	249.4	189.1	256.4	245	128.7	117.3	98.4	109.4	163.6	237.5	242.3	290.7	267.4	190.2	142.6	241.7	141	198	99.2	106.3	127.5	98.3	346.4	427,3*	223	253.6	286.4	227.2	114.6	103.4	100.9	106.9	175	115.3	125.3	166.5	280.9	199.6	289.4	210.8	141.5	192.9	120.9	137	115.9	143
						114.3	131.5	109.2	94.6	185.8	236.3							127.2	225.2	88.5	92.4	169.3	118.8							107.8	99.6	110.3	111.4	97.1	113							126.6	216.6	106.5	122.8	117.1	142.2
196.4	284.5	240.8	213.4	258.6	271.4	115.1	104.1	84	119.9	132.9	236.1	228	304.8	282	232.5	175.3	243.6	121.6	198.8	108	143.8	116.1	99.1	325.8	126.3	244.3	298.9	251.7	238.7	110	88.5	72.7	101.7	93	118.8	97.8	238	258.2	204.8	293.8	173.2	115	275,1*	101.2	135.8	108.9	148.2
						118.9	110.2	92.2	126.4	201	234.2							135.6	122.4	105.7	105.9	113.5	103.9							118.6	86.6	48.5	131.6	222.4	143.6							184.6	237.3	107.5	149.1	118.2	153.5
247.7	276.8	240.1	268.7	269	247.2	130.7	114	96.3	114.1	183.7	221.4	228.5	291.1	273.9	188.4	195.8	243.3	145.5	204	95.9	116.5	121.2	138.9	185.3	92.5	238.1	247.1	0,0*	221.2	117.3	93.4	78.9	0,0*	0,0*	144.3	75.9	150.6	294.8	208.5	370,3*	188.9	208.3	183	117.2	142.6	123.3	167.8
						130.3	115.2	110.7	109.7	179.3	229							130.9	124.6	105.6	107.8	112.3	99.8							116.4	99	110	163	102	117.5							162.1	241.4	113.1	183.5	115.4	129.2
251.4	275.7	259.6	176.9	258.7	263.3	92.6	120.4	100.8	121.3	166.6	218.7	216.6	282.1	288.3	188.3	206.8	256.7	131.9	183.6	100	86.7	94.4	177	264.4	291.4	219.3	238	178.3	220.4	119	93.4	82.5	126.3	132.4	129.2	103.5	192.2	256.5	213.6	287.5	242.6	152	171.6	108.7	243.9	134.7	177.1
						114	118.6	115.5	101.1	173.4	223.1							140.2	160.5	103.2	93.4	100	103.7							116.8	102.1	132.4	110	174.5	110.3							158.5	231.1	115.4	169.2	105	157.8
252.1	280.2	238.3	226.5	264.1	250.7	119.7	109.6	110.9	125.4	169.8	224.7	349.2	297.1	280.1	200.6	216.1	229.8	124.7	171.1	112.6	110.1	97.8	108.6	160.7	363,3*	272.5	232.8	168.4	244.3	147.8	96	121.5	125.8	142.9	112.5	80.3	200.6	275	215.5	305.2	235.5	158.2	222.5	114.3	142.5	106.9	141.6
						123.6	69.8	110.8	122.7	190.3	224.2							128.9	130.2	111.6	119.3	102.7	96.4							112.2	88.8	111.8	132.8	0,0*	103.6							157.2	148.9	109.4	151	114.8	174.1
248.2	287	242.1	197.9	263.5	258.2	134.3	159.6	99.1	119.4	219.2	213	406,8*	279.3	265.5	195.5	210.3	250	146.9	135.9	99	99.2	120.1	138.4	318.6	171.5	190.5	249.8	207.3	230	110.9	91.8	76.7	125.7	99.3	112.7	201.9	205.4	284.5	202.7	299.9	232.2	153.5	141.2	116.7	153.7	99.7	135.7
						116.6	109.6	119.5	131.4	93.6	172.4							104.5	132.7	80	105.6	136.9	87.4							114	95.4	96.1	125	97.7	113.1							141.3	131	160.6	133.4	106.3	141.2
335.4	338.3	237.9	294.3	280.3	215.8	100.8	112.7	109.6	122	176.8	232.8	87.4	326.5	280.1	192.2	210	255.2	110.7	133.1	104.8	100.7	106.1	99.1	318.9	220	209	266.2	153.4	200.9	124	95.1	205.1	117.9	112	104	49,3*	152.8	300.9	215.1	304.8	237	143.1	185.6	355,3*	0,0*	126.7	117.2
						148.4	114.6	102.8	114	168.7	234.8							110.4	132.8	103.1	100.7	116.9	100.7							118.8	82.7	161	146.7	117.3	98.3							136.4	189.4	192.3	227.7	139	138.9
179.1	351.4	223.3	196.5	268.5	265.1	111.3	121.4	110.2	119.3	155.9	232	190.3	304.1	260.4	208	226.9	355.3	122.5	112.8	103.2	96.4	103.8	106.7	333	243.7	221.9	256.7	174.2	227.5	117.2	91.7	138.9	102.1	87.2	111.5	133.4	166.9	307.6	218.1	300.7	242.4	136.9	129.7	183.7	196.5	116.3	138
						115.6	115.1	121.1	127.5	149	235.4							129.6	144.4	103.9	109.8	113.5	97.7							127.6	141	107.8	143.3	89.6	105.3							136.3	150.4	174.9	226.3	120.1	125.5
144.4	303.8	231.5	294.4	244.9	236.4	124.4	119.4	101.7	121.5	201.4	235.7	163.6	291.1	271.2	203.8	206.8	264.1	124.1	126.4	141.3	202	149.9	109.5	324	246.6	208.2	261.3	176.6	228.5	113.3	112.8	92.2	151.1	105.8	127.2	130.2	180.5	286.3	220.5	302.7	243.6	136.7	146.9	255.8	202.1	105.4	134.5
						120	132.5	110.1	152	137	237.6							162.7	122.6	106	111	108.4	108.7							121.7	86.5	107.8	114.7	106.5	152.9							151.8	166.2	227	173.5	118.7	124.8
179.8	298.7	242.4	208.2	257.6	204.1	116	134	114.7	119.4	160.5	272,6*	184.2	306.5	302.4	208.8	214.9	250.2	121.7	166.1	133.8	107.5	114.2	181	317.9	240.4	212.8	243.9	199.6	244	120.9	90.8	124.2	145.9	118.2	185.9	167.1	228.7	294.9	212.2	269.4	221.6	140	122	220.7	179.1	115.3	121.8
						104.1	126.1	102	125	111.2	283,2*							119.9	172.4	111	107.3	103.1	139.9							125.5	103	98.9	119.6	102.1	113.9							148.6	213.8	150.6	165.2	110.1	115.9
195	213.3	237	220.1	262	230.3	110.7	85	102	137.3	144.7	152.3	191.2	293.3	288.3	198.8	213.8	248.5	119.5	126.6	157.8	134.1	97.6	101.6	301.6	243.6	202.2	246.7	182.4	0,0*	126.6	99.2	105.7	120	97.8	108.7	104	142.8	282.5	228.8	281.3	222.3	129.8	120.7	37,5*	154.1	95.3	154.9
						136.1	112.2	88.8	122.5	145.9	199.9							120.9	129.6	134.5	114.4	161.9	97.8							123.3	100	123.6	130.7	0,0*	119.4							113.6	128.7	113	201.5	119	157.4
192.8	249.7	242.5	316.9	276.2	289.7	138.9	100.4	97.4	125.2	151.2	209	179.5	291.4	314.7	203.7	241.6	238.4	118.3	121.5	98.9	107.8	123.2	105.8	299.5	231.2	211.3	279.5	150.7	299.6	128.8	97.2	145	124.4	91.3	140.2	100	196.9	322	227.4	294.9	252.9	141	227.5	194.1	202	178.2	137.9
						123.9	127.6	112.2	126.7	159.8	221.7							114.2	130.8	109.4	100.3	113.4	116.5							129.5	106.5	111.6	116.3	95.8	166.7							136.4	134.5	165.7	222.4	156.7	133.2
187.4	0,0*	254.3	202.2	266.9	116.5	126.4	125.5	92	120.3	156.7	226.6	165.7	392,9*	312.3	203.5	235.9	245.6	80.5	130.5	107.1	112.4	105.2	184.7	311.1	232.5	218.9	120.7	130.3	297	125.9	96.4	99.5	130.7	142.6	103.2	171	200.9	430,7*	230.1	288.6	253.8	148.2	192.1	127.8	196.7	163.9	119.6
						136.4	118.5	87.6	0,0*	133	239.2							104.4	137.1	129.3	106.4	64.8	146.4							127.8	161.1	148.3	281,9*	92.4	95							128.2	130.8	132.4	418,0*	87.5	174.2
184.2	329.7	240.4	207	268.4	161.6	142.4	112.4	334,6*	0,0*	134	229.5	175.3	245	302.8	187.6	250.6	246.9	118.5	140.9	123	102.2	116.4	100.5	359.7	228.3	203.3	176.9	212.2	362,1*	131.4	139.1	90.9	168.5	92.4	99.9	114.8	164.3	307.8	248.1	293.6	244.6	146.9	128.5	142.4	157.7	96.2	144.7
						125.7	120.6	75.2	119.1	148.7	231.6							120	125.7	101.3	113.6	111.3	94.5							135.1	113.9	87.8	128	89.8	106.3							145.7	123.3	129.4	133	174.1	130.1
179.9	248.4	231.3	226.1	262.9	241.4	103.5	113	187.3	0,0*	136.4	233.1	167.7	478,8*	297.8	220.7	247.5	237.3	111.2	124.7	101.3	103.1	103	105.7	198.6	224.2	199.2	319.8	223.3	149.7	125.1	143.2	93.1	129.7	87.2	98.7	127.6	160.5	290.9	220.7	307.6	239.9	132.7	132.3	126.7	134.6	136.6	128.8
						133.4	110.8	0,0*	111.3	111.3	241.3							119.6	122.2	128.6	106.7	100.5	97.1							156.8	107.4	-12,5*	116.5	86.8	137.2							125.5	166.2	134.6	162.2	117.5	132.2
184.2	302.5	250.9	126.3	261	236.2	122.4	113.6	0,0*	137.8	124.1	229.1	165.4	226.9	317.5	282.6	219.8	233.9	115.9	130.2	116.6	117.6	123.6	100.7	324.4	248.1	257.3	202.6	176.1	265.5	132.5	91.3	135.2	114.2	94.6	150.8	153	173.8	358.9	226.8	304.6	249	122.2	118.9	121.6	147.8	127.5	131.9
						126.6	128.3	0,0*	144.4	151.8	232.3							113.4	126.6	106.8	111.1	104.3	98.8							110.7	94.2	96	85	101.4	99.9							102	107.8	127.6	154.7	127.1	122
185.6	300.9	246.8	211.4	268.1	237.8	125.9	114.8	182.7	162.8	170.5	222.5	163.9	236.2	298	221.9	242.3	261.7	116.2	224.2	112.4	115.8	96.6	116.3	288.4	247.6	175.8	202.9	173.7	251.2	116.1	100.6	103.2	98.5	102.9	107.5	149.6	198.1	314.7	222.5	306.7	256	134.5	157.9	126.7	178.6	100.8	124.1
						122.7	120.6	96.9	160.5	134.8	232.9							146.3	123.3	110.3	115	108.9	116.7							111.8	142.2	102.4	127.5	97.9	106							142.5	194.8	146.3	153.2	122.7	118.6
179	304.7	249.4	251.1	265.8	206.5	112	127	156.4	142.5	160.4	214.4	174.1	228	345.3	215.3	239.5	238.8	117.3	159	110.3	125.3	155.9	132.9	118.4	234.4	213.7	216.7	301.1	250.9	128.3	106.5	89.7	104.9	140.6	115.7	117.7	158.4	289.6	225.3	319	266.5	124.3	206.8	121.9	160.9	132.7	135.5
						114	119	105.6	152.5	152.1	233.8							121.5	126.8	114.2	90.7	121.8	110.4							141	136	110	115.7	109.2	107.6							132.3	173.5	133	150.6	103.7	135.7
194.2	320.6	218.6	212.4	263.2	207.8	125	297,3*	89.3	144.8	129.2	227	154.9	230.7	256.7	198.8	234.3	257.5	121.9	121	120.9	105.9	167	100.1	259.5	231.9	217	218.8	234.3	270	129.6	93.4	98.4	104	96.3	142.7	134.4	179.4	274.4	222.3	302	257.6	132.4	125.5	121.1	442,8*	111.7	124.7
						127.1	130.5	85.4	96.9	191.1	226.2							133.3	178.1	114.6	111.4	123.9	120.1							125.7	97.9	90.4	111.3	105.6	107.9							178	166.1	110.3	76.3	147.8	169.1
179.1	312.9	268.1	287.6	273.2	209.3	122.4	128.5	96.3	156.4	150.2	225.5	202.8	219.9	303.1	305.2	238.5	251.6	135	136.5	112.6	109.4	113.4	150.3	274.5	232.8	67	191.3	319.4	237.9	127.9	94.5	114.6	168.4	176.2	96.6	154.2	388,4*	296.4	225.6	320.5	264.2	151.2	200.9	123.4	150	165.3	147.4
						141.8	139.7	90.2	124.7	154.6	210.4							131.2	148.5	125.2	117.9	99.5	93.2							130.3	93.7	103.8	115.7	125.4	202.9							131.6	177.3	113.5	150.1	130	211.4
196.5	315.6	257.3	176	279.9	210.1	120.2	131.2	85.7	136.3	162.4	213.6	156.7	221.5	315.9	216.7	236.6	255.9	136.6	179.4	111.7	76.7	134.9	103	274.9	232	189.4	226.4	184.4	234.8	145.7	128	96.7	110.5	112	173.4	129.2	253.3	262.3	229	301.4	269.3	134.5	188.7	117.3	171.2	120.9	190
						114.9	126.1	85.2	147	163.4	212.1							119.7	154.3	128.6	107.4	86.4	149.9							130.2	98	145.6	130.9	140.4	254.1							174.2	228.9	123.5	211.9	154.8	108.5
188.7	324.3	270.5	191.1	269.4	207.3	122.7	136	82.6	153.1	164.3	212.2	160.8	227.8	351.7	198.2	231.5	250.6	108.2	152.5	101.3	107	111.5	103.2	277.4	323.9	224.5	201	169.3	222.2	118.8	101.7	98	167.6	109.3	204.6	161	289.7	280.3	230.2	303.9	245.1	146.7	161.2	118	227.3	154.2	112.5
						148.4	134.2	85	148.3	173.4	217.4							127	134.7	118.5	105.7	142.2	107.2							118.3	105.3	104.4	111.9	106.4	174.6							135	135.4	116	139.2	124.6	125.1
182.3	320.1	234.9	216.5	275	213.2	119	112.6	82.3	157.8	149.1	215.8	186.3	234	378,6*	209.7	232.8	313.5	113.3	138.8	124.6	88.9	151.3	113.9	273.6	272.2	247.4	217.1	172.2	214.4	119	106.5	90.9	117.2	99	152.5	168.6	200.9	286.3	256.7	325.8	304.2	135.4	115.9	170.3	206.1	127.7	128.6
						119.2	124.8	83.1	164	76.1	209.8							125.9	128	129.5	106.7	116.9	93.3							127.3	103.1	104.1	119.6	105.1	146.7							166	121.8	222.4	125	172.2	146.3
175.6	321.5	264	153.2	270	207.7	122.4	113.1	87.5	138.8	140.8	212.6	148.3	226.7	233.2	207.1	257.9	253	123.7	147.5	161	100.4	120.2	102.1	284.1	270.1	168.7	184.9	284.7	201.5	109.2	106.3	100.5	127.4	184	139.7	140.6	211.6	286.2	275.9	321.5	269.9	122.5	132.7	210.9	174.3	120.6	129.6
						104	143.4	89.1	124.7	152.7	209.9							133.8	129.4	122.6	108.2	128.1	106							131.8	134.9	91.7	117.7	122.9	157.2							133.3	162.3	172.3	154.5	121.6	119.5
190.6	314.1	248.7	250.7	279.7	269.9	124.9	140.7	81.8	143.6	157.9	208.9	164.7	209.7	252	207.6	246.2	241.5	144.1	136.6	133.1	174.7	96	147.4	274.5	263.7	169.3	195.5	274.3	202.1	113.7	111.1	109	114.9	129.3	140.9	149.4	230.5	275.1	225.2	316.4	277.6	181.2	150.5	176	132.2	190.9	128.9
						186	141.1	86.6	143.9	149.8	208.8							122.8	132.8	121.1	90.8	104.5	82							127.3	106.2	107.9	117.2	119	139							153.7	205.7	196.6	164.6	128.6	197.8
207	324	250.8	223.5	387,2*	217.8	202.8	156.7	86.3	114.1	157.9	208.3	170.9	226.8	275.9	194.6	248.1	220	127.9	145	109.2	114.4	115.3	96.3	280.5	288.5	189.7	191.1	56.2	237.2	120.9	111	102.3	122	132.5	149.4	131.5	217.5	279.2	229.1	282.8	283.8	175	149.1	171.5	132.6	238.5	155.7
						116.6	158.8	81.6	126.4	176	203							144.3	131.3	141.5	136	123.3	155.4							125.3	85.3	107.3	121.5	222.8	156.6							155.1	120.8	159.3	126.8	150	147.1
179.5	330.3	226	216	250.9	212.4	99.8	151.3	86.5	141	182.7	205.5	161.5	230.6	273.2	196	263	223.4	123.1	132.9	119.9	104.3	128.8	95	286.6	277.8	182.9	220.1	0,0*	254.7	129.1	96.9	108	121.5	126.6	143.6	165.1	203.5	361,5*	236	286.5	384,9*	163.6	158.1	148.2	150.7	141.7	117.1
						112.4	188.6	90	136	151.6	211.1							136.2	176.5	114.7	107.9	100.4	100.9							140.8	82.6	117.6	121.4	127	139.7							167.8	177.2	139.4	126.9	140.8	123.2
199.7	338.6	244.4	296.1	279.6	232.1	109	168	83.6	153.3	145.5	199.1	170.4	232.9	279.3	207.9	261.8	221.1	139	128.8	120.5	104.8	105.2	95	278.9	243.8	280.4	282.8	121	244.7	139.6	77.4	123.7	114	124.2	140.7	141.5	184.8	303.2	232.4	301	277.4	129.2	104	142.7	129.3	153.2	129.5
						112.4	160.9	88	140.9	176.1	210.8							118.3	134.1	105.6	98	115	105.6							136.4	232	123.4	112.8	113.1	123.3							233.3	137.2	131.5	172.4	171.6	131.3
201.3	321.2	231.4	245.6	268.2	243.6	112.1	170.4	148.1	137.3	168.7	203.8	158.3	231.7	268.7	179.5	266.5	230.1	120.8	137.9	121.6	95.2	171.3	102.3	292.1	371,2*	191.6	295.1	169	230.3	116	0,0*	113.8	111.9	109	144.4	197.7	178	324.4	232	291.2	299.4	214.6	111.1	139.9	127.2	185.3	122
						115.9	168.7	79.7	135.6	149.6	201.3							138.4	166.7	119.5	105.9	114.7	96.1							123.5	108.1	114.8	114.6	108.7	121.5							212.7	121.4	126.5	130.1	133.2	133.8
187.8	332.7	241	212.7	272.9	228.2	113.9	156.5	86.6	135.7	161.8	212.1	161.9	225	278.7	178.7	255.3	239	139	131.2	126.8	101.2	109.5	97.6	286	278.5	234.3	283.8	131	240.3	128.9	91.1	116.8	153.3	93.4	126.9	138.1	166.6	323.1	232.7	301.9	308	226.1	160.3	0,0*	132.5	188.6	121
						115.5	152.2	83.1	130.8	175.5	210.6							128.9	130.9	119	74.7	121.4	109.1							129.9	94.4	120.9	238.9	106.8	125.2							246.4	139.5	138	128.4	132.7	122.9
193.7	305.5	345.1	198.2	259.2	233	120.1	135	83.2	115	149.2	201.2	160	243.3	267.5	196	284.2	239.3	121.9	182.6	130.1	107.6	124.1	99.2	286.1	304	268.9	280.7	125.9	232	138.9	107.7	122.6	168.3	120.8	129.3	182.3	169.8	314.8	191.5	301.1	357.5	188.7	125	144.5	128.2	125.5	122.6
						112.3	146.3	75.8	115.4	142.9	204.6							139.3	136.6	122.9	104.1	122	101							131.1	101.5	130.1	173.4	101.8	135							203.3	132.4	170.8	169	133.4	121.7
187.6	271.8	223.1	0,0*	246.9	234.1	119.9	153.5	79.9	136.9	153.7	204.4	154.7	230.4	273	216.9	270.1	249.6	124.4	134.7	109.5	78.7	94.3	95.4	293.1	260.3	244.2	276.7	140.9	242.4	132.7	122.3	123.6	165.8	105.2	119.7	193.6	218.1	299.2	209.3	308.4	313.9	201	144.4	165.5	172.1	140.3	121
						118.3	160.6	84.8	134.2	139.5	212.9							122.4	178.9	126.2	102.6	115.9	95.3							125	95.9	122.8	155	112.9	121.6							211.4	172.8	156.8	165.6	176.6	137.1
204.4	290.7	250.9	0,0*	247.9	231.4	122.4	152.1	78	135	138	154.1	165.3	244.8	292.2	193.5	162.7	250.7	144	117.2	140.1	103.4	123.7	104.3	275	254	195.1	362,1*	152.5	234.1	135.6	131.5	123.1	162.9	111.6	123.1	131.6	184.3	258.5	223	301.2	288.8	193.7	171.7	144	120.5	131.8	125.4
						112	143	80.8	0,0*	172.6	184.7							127.3	128.1	123.1	99.9	157.8	106.8							129.6	140	129.4	159.8	109.5	128.5							188.3	126.4	132.6	121	126.5	126.5
204.2	293	242	99.8	241.4	224.2	115.3	143.1	123.9	138	135.6	213.6	172.8	247.2	284	198.6	258.2	300.8	121.3	141.7	110.8	124.2	114.2	102.9	288.7	316.8	214.5	297.8	145.6	246.4	144.3	107.5	118	155	110.2	126.7	181.3	204.8	315.9	229	301.9	305.4	186.2	146.9	153	113.7	149.8	127.3
						110.4	130.8	77.6	0,0*	180.6	232.6							157.3	156.6	113.4	101.2	118.5	99.5							136.6	116.1	134.3	136.8	134.7	111.8							192.4	172.8	143.1	184.9	152.7	125.2
213.4	295.8	230.6	173.8	235.6	224.3	110.1	116	106.3	0,0*	204.8	220.6	157.6	245.1	282.5	184.1	271.3	239.9	130	139.2	125.8	112.2	127.4	85.6	284.4	116.3	279.3	284.7	128.9	223.8	133.5	119	138.3	143.3	100.3	119.3	192.2	178	292.2	216.1	303.9	243.5	180.7	150.8	146.8	118.2	143.9	129.4
						119.3	119.5	79.1	141.3	172.2	227.5							131.5	219.7	99.3	88.3	171.2	100.3							135.6	108.5	131.8	134	112	125.3							164.3	151.6	130.6	127.8	265.9	162.6
201.4	299.8	241	201.4	246.1	251.9	112.2	149.6	86	133.9	178.5	221.3	158.4	247.3	274.8	184.2	297.1	239.3	136.4	164.8	155.9	101.6	107.9	0,0*	288.7	224.5	230.9	262.8	170.4	230.2	148	127.5	121.9	130.3	109.6	125.8	193.7	237.4	283.1	235	294.6	269.7	190.1	109.8	173.8	134.8	189.4	152.4
						114.6	161.5	88.5	142.7	166.9	220.8							186.8	188	155.4	123	118.1	127.8							99.3	159.2	132.2	119.2	104.7	118.3							151.2	142.9	135.3	128.8	272,5*	108.5
213.1	291.5	243.7	219.1	248	219.2	115	152.2	127.1	149.7	119.4	224.3	157.8	261.2	297.8	177.1	289.1	233.1	126.5	126	93.8	109.6	122	103.9	282	140.9	248.1	257.3	193.1	267.5	107.2	129.4	137.4	168.8	121.2	157.8	136.8	192.8	296	206.6	309.9	279	144.5	152.4	126.5	176.4	112	156.7
						107.6	151.9	121.4	138.1	157.7	238.4							128.5	133.3	150.9	108.8	138.1	136.2							132.3	115.2	119.5	121.4	106.7	243.7							144	142.6	118.3	125.6	134.8	123.5
203.5	300.7	243.6	211	229.7	234.1	101.7	148.6	90.6	143.7	164.1	211.6	163.8	264.6	282.8	141.6	288.7	243.4	165.5	128	110.8	127.5	109.6	130.5	288.1	216.6	201.9	276.4	198.2	259.4	147.1	113.7	135.7	128.4	147.2	187.9	174.4	200.9	305.8	226.9	317.8	279.5	154.6	140.5	123.1	150.1	154.6	120.7
						103.6	141.5	116.6	137.9	169.6	225.8							123.3	164.5	129.8	108.1	90.2	85.6							123.9	115.7	130	128.5	110.4	260.3							141.6	132.8	124.5	131.7	138.5	150.6
210.3	291.5	254	206.6	240	227	104.1	145.3	80	0,0*	175.4	229.3	158.9	248.3	303.2	156.8	273.5	250.1	128.6	126.1	191	98.8	107.4	92.6	274.6	223.9	238.5	218.6	145.6	251.4	140.5	113.2	152.5	119.1	123.6	220.7	183.8	142.9	192.2	224.3	249.1	301.9	153.3	179.3	116.6	124.4	137.4	170.7
						97.5	139.1	89.1	144.7	140.6	206.9							141.4	122.1	112.2	106.5	135.7	92							135.7	139.7	125.5	122.7	138.1	174.6							129.4	125.4	115.4	125.2	124.4	131.6
212.2	298.9	258.4	192.3	233.7	265.8	98.1	175.8	103.5	137	166.3	224.4	167.5	262.9	291.6	183.9	311.5	237.2	162.8	132.2	183.5	114.7	147	146.9	286.4	222	224.5	244.4	162	159.2	131.6	121.9	140.6	124.6	76.3	201.5	191.6	217.2	298.2	250.1	281.3	273.5	139.7	147.9	117.8	166.8	166	103.1
						101.2	147.4	104.1	144.9	163.8	232							130.2	173.3	109.7	91.5	105.1	95.8							121	127.3	129.4	125.3	130.6	115.1							147.6	145.1	117.2	128.1	176.4	124.4
210.4	299.1	250.7	165.9	235	221.9	102.3	127.9	81.4	145.9	163.9	222.8	164.2	253.6	295.5	197.4	268	362,6*	137.8	139.3	110.7	134.9	116.5	96.2	289.6	205.1	218	241.5	185.5	244.2	142.5	122.3	150.9	122.5	127.8	193.6	170.8	232.4	276	233.5	289.3	265.9	150.8	136.5	113.9	166.6	156.8	144.2
						103.2	147.7	70	137.3	139.8	223.1							146.5	155.2	122.2	80.4	90.1	97.6							134.6	125.8	135.7	121.4	136.7	177.8							129.9	136.8	107.1	115.2	121.5	163.4
220.8	253.3	241.8	166.4	241.8	242.5	93.5	157.8	126.1	118.8	145.9	221.3	160.6	236	298.6	183	242.2	241.5	168.9	123.6	113.5	104.7	136.1	98.5	297.1	210.3	222.7	235	151.6	249.8	138.2	127.6	134	124.6	132.4	79.9	215.9	176.7	314.8	235.6	284.9	272.9	150.9	124	113.8	123.6	149.7	144.4
						96	147.1	82.5	124.7	149.8	222.8							144.7	121.4	168	139	118.6	103.1							143.3	115.6	135.2	123.7	127.1	186.6							133.2	146.7	124	168.6	154.9	172.8
207.7	271.7	285.1	142.7	235.6	234.6	92	136.3	78.9	112.7	204.4	226.6	165.8	248.2	306.6	172.2	286.9	231.2	133.2	170.7	142.5	48.3	109.2	109.1	296.4	220.4	238.5	87.8	175.2	255.4	148.5	113.7	140.3	123.8	194.7	345,7*	169.4	189	312.5	214.6	338.3	282.9	210.7	216.1	127.1	139.2	137.9	188.3
						95.4	125.2	78	117.2	139.7	221.8							135.8	167.6	149.4	103.7	110.2	115.5							135.4	83.3	147.2	118.5	144.3	214.6							264.4	85.1	108.6	179.3	149.4	108.5
213.3	278	184.4	0,0*	244.1	248.3	97.3	117.9	121.6	133.5	136.7	233.5	173.2	252.6	283.1	206.8	285.1	245.2	138.7	120.4	126.2	105.9	120.2	103.6	302.1	214.6	187.1	206.6	202.1	263.8	125.1	128.9	136.1	108	137	172.8	189.5	195.6	297.3	224.5	214.6	241.8	186.7	116.9	114.2	127.3	132.9	118.8
						92.4	122.6	90.2	135.1	165.1	226.1							134.6	161.7	116	95.3	128.3	139.9							119.7	104.7	141.6	139.9	137.2	155.9							198.1	163.4	111.3	131.4	152.7	130.1
226.1	276.3	227.6	138.1	239.8	246.1	100.3	136.2	117	114.7	150.7	223.8	163.3	259.9	300.4	183.6	286.2	263.7	210.2	128.6	146.7	100.2	105.7	110.8	289.8	188.4	240.1	160	149.8	219.3	161.8	109	137.4	110.3	124.8	149.3	191	184	317.4	223.7	249.7	288.9	201.7	136.4	115.5	143.6	124.6	159.9
						0,0*	133.5	89.3	125.7	160.7	220.6							87.4	126.3	143.1	104.8	104	96.4							115.3	117.6	141.1	124.3	164.3	126.3							177.9	132.1	115.6	121.9	137.9	167.3
215.4	268.3	241.2	136.8	248.6	227.1	191.9	132.7	77.8	0,0*	108	229.7	163.8	182.8	302.9	204.4	246.9	227.5	94.2	122.6	140.3	106	131.9	149	300.9	201.4	235.6	178.3	172.8	271.1	143.2	114.8	139.9	133.9	162.8	120.6	224.6	168.2	313.7	229.7	256.4	258.7	185.4	128.7	105.9	141.3	139.5	129.9
						123.6	120	85.2	154.4	118.7	213.3							110.1	207	130	104.1	124.2	139.5							146.1	117.8	120.5	161.7	124.1	127.9							176.4	132.5	127.9	149	131.6	148.9
223	279.5	249.7	149.8	249.4	240.1	94.9	136.3	88.1	194.2	134.3	225.5	188	264.1	290.5	189.1	287.3	232.3	111.2	133.7	130.6	102.4	203.9	102.1	291.7	202.4	227.1	196.1	332.2	298.2	130.2	129.1	133.8	126.2	148.8	123.6	189.5	166.9	292.2	234.2	273	270.6	177.6	121.3	116.8	148	245.4	133.4
						100.1	142.6	129.5	139.6	140.1	217.7							118.8	131.7	144.5	106.4	116.3	93.7							137.7	121.5	121.2	134.7	200.1	127.6							164	112.1	118.9	145.1	0,0*	166.6
212.3	272.3	243.4	146.6	245.3	260.4	103.1	136	121.3	135.4	141.4	216.1	184	277	301.6	201.4	322.6	226.9	120.7	131.9	158.2	127.3	134.8	128.2	296	191.4	228.9	199.8	170.1	291.4	144.2	121.4	116.6	135.1	156.1	154.4	209.9	190.4	302.9	228.4	239.9	270.2	147.8	121.5	110.1	164.5	172.2	168.8
						85.6	137.9	123.2	162.9	162.6	212.6							122.6	158.7	134.8	106.2	138.5	95.5							118.5	137.6	124.8	140.2	135.8	122.2							145.3	137.5	120	151.8	154.3	185.7
227.4	282.8	242.3	161.2	246.4	257.4	100.3	140.2	88.2	128.9	211.4	223.8	186.1	273.8	304.9	202.8	309.8	340.2	155.5	136.6	134.5	100.2	122.6	108.6	290.7	197.5	206.9	399,1*	221.9	346.3	112	124.5	176.5	125.8	141.2	120.2	183.2	171.1	307.5	215.7	320.2	251.1	154.8	126	111.1	160.7	152.6	150
						0,0*	132.8	77.6	145.3	235.9	215							131.5	138.7	137.7	96.8	128.2	117.7							153	116	138.3	126.9	127.1	112.5							158.9	128.2	113.5	143.7	157.1	137.7
235.2	273.8	231.9	163.2	257.7	249.7	138.8	135.5	135.1	125	129.7	223.8	178.1	301.9	305.1	223.6	301.5	0,0*	136	159.5	138.2	111	143.8	127.6	278.1	202.5	309	279.4	156.6	213.5	124.9	116.3	142.1	125	125.4	117.2	174.7	158.8	288.7	249.4	315.7	249.9	161.9	118	122.4	146	145.8	190.1
						117	135.4	110.3	151.5	147	216.8							156.6	173.9	143.9	86.1	128.6	101.5							137.2	143.7	137.8	123.6	122.4	109.7							137.6	139.8	234.7	162.7	141.2	140.6
282.4	266.5	229.6	158	250.6	262.6	116.7	134.6	154.5	128.7	227	224.3	188.5	283.9	295.4	203.1	298.9	222.8	117.3	130.2	106.6	95.8	118.6	68.9	258.8	185.1	216.4	124.2	141.6	364,3*	128.5	142.7	135.2	106.5	122.2	170.4	179.3	209.4	308.9	230.2	314.7	285.2	154.6	164.6	204.7	163.5	245.4	155.1
						125.8	121.8	127.4	131.7	193.1	216.6							113	128.6	114.4	119.5	112.4	212.7							141.3	142.3	136	125.7	136.7	139.5							174.7	114.6	224.7	150.5	152.5	113.5
242.1	278	231.9	165.1	245.8	252.6	126.3	129	123.8	130	192.3	226.4	200.3	286.9	314.9	210	287.8	223	115.2	215.3	118.5	107.5	161	129.1	279.6	193.5	230.8	398,9*	168.5	324.2	169.7	127.8	119.8	107.8	109.3	116.7	174	183.4	292.4	234.9	307.9	265.5	137.4	154.6	197	145.9	127.1	130.1
						119	125	93.7	140.7	178.5	221.8							139.2	176.1	124.6	99.6	200.5	87.3							119.2	135.9	123.8	120.8	116.5	97.9							139.6	157.1	199.9	124.7	139.7	125.4
360,5*	276.4	225.2	156.7	253.9	261.7	124	133.5	92.4	133.7	194.4	201.1	188.9	291.7	320.3	199.5	277.4	231.3	101.1	180.9	126.6	100.4	113.8	94.9	280.3	204.2	222.9	140.5	158.5	128.2	217.3	90.3	131.8	116.3	120.8	131.1	207.8	179.4	321.7	218.1	318.4	178.6	169.6	104.7	184.3	146	143.6	122.5
						119.7	143.3	177.6	126.1	158.3	219.5							119.9	204.3	120.2	107.6	134.4	88.7							132.4	127.4	120.6	120.8	137.1	146.3							137.8	128.9	172.5	136.1	139.3	119
235.4	262.9	226.3	160.4	255.7	261.7	106.6	158.4	88	130.6	151.9	219	173.5	285.3	298.2	205.3	286.4	231.1	129.8	189.2	117	124.7	122.4	96.8	288.7	219.1	229.4	189.2	163.2	235	135.8	124	137.9	110.3	132.8	186.8	160.4	218	297.3	233.9	301.6	312.3	127.9	94.9	176.8	141.2	132.1	132.8
						106.1	145.4	130.3	130.2	154.9	225.1							136.9	206.9	103	174.8	120.5	148							121	110.5	136.9	119.6	119.6	148.8							205.9	129.9	173.1	161.4	130.6	172.4
248.3	286.6	242.2	180	263.9	252.5	111.6	160.8	146.3	119.8	146.5	209.5	172.4	297.3	309.7	228.3	269.1	201.5	138.4	156.3	106.6	405,1*	111.5	100.2	265.2	202.8	185.5	182.9	183.4	232.4	116.1	125.9	138.3	112.4	115.6	118.5	328.9	364,1*	305	205.4	316.5	309.8	161.9	143.3	153.7	165.9	128.2	171.7

## Sheet: Figure 3b
Enhanced opioid analgesia and loss of tolerance but exacerbation of side effects in mice expressing phosphorylation-deficient, G protein-biased µ-receptors A. Kliewer1, F. Schmiedel1, S. Sianati2, A. Bailey3, J. T. Bateman4, E. S. Levitt4, J. T. Williams5, M. J. Christie2and S. Schulz1*
Figure 3 Exacerbated side effects in phosphorylation-deficient MOP knockin mice.
Mice were treated with equally effective analgesia-producing doses of fentanyl (0.1 mg kg-1 for 10S/T-A and 11S/T-A; 0.2 mg kg-1 for WT and S375A) or morphine (15 mg kg-1 for 10S/T-A and 11S/T-A; 22.5 mg kg-1 for WT and S375A). a, Respiratory rate measured by plethysmography 15 min (fentanyl) or 30 min (morphine) after drug administration (for fentanyl: F(7, 5272) = 8794, P < 0.0001; for morphine…
3B Constipation
Morphine									Fentanyl
WT NaCl	WT 20mg M	MOR10 NaCl	MOR10 15mg M	MOR11 NaCl	MOR11 15mg M	S375A NaCl	S375A 20mg M		WT NaCl	WT 0,2mg F	MOR10 NaCl	MOR10 0,1mg F	MOR11 NaCl	MOR11 0,1mg F	S375A NaCl	S375A 0,2mg F
0.231	0	0.375	0.188	0.29	0.0702	0.206	0		0.156	0.021	0.375	0.035	0.29	0.135	0.19	0.117
0.203	0.099	0.463	0.04	0.215	0.0372	0.252	0		0.175	0.03	0.463	0	0.215	0.025	0.19	0.067
0.268	0	0.518	0	0.24	0	0.108	0.02		0.268	0.03	0.518	0.078	0.23	0.096	0.079	0.068
0.357	0.103	0.293	0	0.148	0.019	0.178	0.05		0.265	0.117	0.293	0.065	0.148	0.083	0.16	0.016
0.292	0.034	0.33	0	0.194	0	0.364	0		0.239	0.032	0.3	0.04	0.176	0.03	0.336	0
0.248	0	0.07	0	0.122	0	0.113	0		0.238	0.033	0.07	0.127	0.122	0.223	0.066	0.025
0.315	0.012	0.267		0.16	0	0.269	0.034		0.196	0	0.159	0.155	0.123	0.08	0.261	0.105
0.358	0	0.187		0.196		0.487			0.203	0	0.076	0.179	0.196		0.377	0.047
0.192	0.021	0.136		0.223		0.207			0.168	0	0.085	0.029	0.193		0.105	0.073
0.368	0	0.283		0.253		0.278			0.368	0	0.218	0	0.253		0.237	0.036
0.254		0.289		0.328		0.285			0.194	0	0.289		0.328		0.276
0.351		0.417		0.34		0.356			0.351	0.015	0.417		0.34		0.356
0.206		0.208		0.348					0.206	0.143	0.187		0.348
0.225		0.24		0.289					0.225	0.061	0.211		0.289
0.291				0.28					0.291	0.063			0.28
0.233									0.227

## Sheet: Figure 3c
Enhanced opioid analgesia and loss of tolerance but exacerbation of side effects in mice expressing phosphorylation-deficient, G protein-biased µ-receptors A. Kliewer1, F. Schmiedel1, S. Sianati2, A. Bailey3, J. T. Bateman4, E. S. Levitt4, J. T. Williams5, M. J. Christie2and S. Schulz1*
Figure 3 Exacerbated side effects in phosphorylation-deficient MOP knockin mice.
Mice were treated with equally effective analgesia-producing doses of fentanyl (0.1 mg kg-1 for 10S/T-A and 11S/T-A; 0.2 mg kg-1 for WT and S375A) or morphine (15 mg kg-1 for 10S/T-A and 11S/T-A; 22.5 mg kg-1 for WT and S375A). a, Respiratory rate measured by plethysmography 15 min (fentanyl) or 30 min (morphine) after drug administration (for fentanyl: F(7, 5272) = 8794, P < 0.0001; for morphine…
3C Open Field
Morphine
Time (min)	WT												MOR10												MOR11												S375A
5	1711	1838		1885	1933	2127	1616	1929	1852	2238	1805		1852	1930	1874		1914	1863	1953	2083	1869	1929	2031		1761	2033	1793		1467	1634	2097	2166	1984	1755	1994		1847	1927	2508		1921		1904	2013	1731	1646	1775	1843
10	1825	1581		1702	1730	1843	1467	2066	1972	1891	1883		1765	1676	1739		1763	1778	1822	2052	1863	1813	1677		1651	1811	1470		1451	1589	2099	2059	1669	1597	2040		1911	2018	1923		1712		1713	1834	1593	1542	1517	1527
15	2126	1774		1684	2014	1929	1220	1756	1897	1886	1750		1790	1894	1736		1844	1702	1808	2078	2058	1936	1840		1633	1964	1834		1564	1745	1612	2219	1743	1327	1918		1961	1807	1759		1762		1884	1844	1663	1603	1380	1613
20	1940	1990		1686	1768	1871	1268	1762	1709	1677	1905		1884	1746	1768		1837	1639	1575	1945	1609	1841	1772		1461	1764	1855		1612	1263	1534	2191	1535	1339	2102		1672	1880	1494		1617		1691	1942	1319	1230	1730	1572
25	1828	1549		1826	1584	1754	1803	1891	1658	1739	1773		1884	1943	1576		1711	1712	1796	1947	1813	1777	1708		1717	1974	1927		1559	1235	1531	2197	1509	1438	2089		1913	1690	1514		1837		1630	1966	1444	1962	1751	1854
30	1594	1409		1748	1655	1908	1710	1838	1592	1822	2009		1687	1599	1509		1874	1796	1775	1674	1894	1680	1535		1375	1658	1842		1618	1016	1584	1831	1435	1486	1865		1619	1840	1450		1438		1588	1723	1062	1758	1609	1340
35	4994	2612		2077	1859	2325	1885	1913	1153	3482	1662		1362	1732	1930		2222	1684	1942	1210	2461	1881	2010		1259	1438	1923		1587	1815	2843	2366	1289	1388	2027		2351	1243	2938		1703		1721	617	2837	2095	734	1191
40	6749	3091		2648	2203	2629	2416	2345	2049	4307	2582		1438	2647	3048		2255	1651	2584	1552	3310	2346	3073		2033	2482	2384		2191	2961	4539	4250	1878	1624	2627		4558	3586	4052		2781		2687	1645	4125	3202	1464	2088
45	4122	3492		2802	2491	2958	2289	2759	2578	3718	2553		2100	3654	3168		1931	1890	2861	1807	3275	2654	3333		3134	3256	3751		3319	2852	3981	4489	1981	591	2758		4834	3894	4454		2788		3045	2268	3265	3267	2983	3192
50	4601	3607		2459	1999	2684	2153	1634	2449	3554	2482		2378	3757	3074		2099	2801	3054	2032	2932	2918	3315		3545	3688	3222		3635	2830	3605	4361	2491	1356	2713		4092	4445	4080		2598		3109	1826	2790	3367	3244	2841
55	5034	3066		2128	1855	2378	2515	1386	2518	3146	2629		2820	3745	2937		2370	2823	2928	2270	2779	2632	3109		3685	3464	2896		3206	2724	3146	4282	3358	1384	2966		1479	4337	3744		2471		3015	1675	2861	2826	3368	2091
60	5288	3553		2085	1816	2598	2220	1458	2640	3073	2520		3319	3467	3063		3050	2371	2619	2810	2768	2849	3179		3758	3436	2764		3398	2795	3215	4034	3517	1794	3060		1291	4446	3739		2462		2820	1410	2609	3200	3654	2209
65	5356	3085		2026	1905	2297	2175	1448	2269	3442	2299		3373	3471	3030		2859	2611	2318	2746	2691	2559	3398		3815	3628	2655		3367	2752	3286	3858	3523	1940	3059		2929	4429	3645		2409		2728	1389	2977	3131	3487	2237
70	5325	3805		1941	1869	2291	2075	1355	2094	3559	2196		3746	3476	3123		2934	2732	2422	2854	2955	2425	3278		3918	3807	2828		3285	2790	3480	3604	3450	2140	2938		2778	4343	3094		2452		2666	1594	2670	2935	3699	2159
75	5397	3549		2123	2204	2252	1923	1229	2111	3813	2474		3661	3354	2968		2002	2747	2277	3136	2809	2410	3297		3692	3645	2987		3644	2557	3374	3561	3281	2204	2794		3161	4338	3174		2190		2858	1389	2795	3036	3761	2432
80	5272	3387		2110	1974	2070	2279	1363	1829	3925	2271		3388	3347	3003		2839	2769	2181	3085	2835	2405	3170		3877	3396	2663		3385	2518	3307	3762	3369	1830	2678		3211	4182	3056		2018		3163	1373	2705	2979	3980	2339
85	5186	4075		2084	1893	2148	1659	1186	2074	4020	2383		3615	3269	2848		2770	2729	2415	2901	2707	2353	3282		3601	3536	2738		3342	2618	3446	4291	3285	1983	2666		3364	4350	3101		1910		2974	1157	3486	2869	4154	2303
90	5142	3445		1779	2086	2089	1979	1410	1793	4023	2256		3900	3311	2768		2970	2628	2797	2925	2613	2258	3044		4009	3800	2872		3417	2418	3719	3792	3398	1949	2757		3882	4322	3198		1989		2780	1351	3432	3168	4064	2404
95	5274	4042		1934	1845	2433	1921	1432	1855	4104	2353		3808	3188	2652		2825	2568	2621	2985	2642	2227	2901		3794	3604	2685		3722	2520	3723	3751	3526	2301	2829		3508	4321	3011		1967		3229	1431	2953	3274	4057	2490
100	4677	3641		1898	1960	2414	1906	1427	1923	3947	2422		3545	3159	2696		2725	2823	2621	2886	2692	2386	3154		3569	3459	2879		3651	2520	3688	4909	3433	2349	2605		3344	4259	2948		2146		3096	1204	2703	3337	4003	2360
105	5152	3586		1794	2139	2244	1757	1261	1985	3901	2443		3519	3356	2720		2809	2765	2486	2958	2669	2238	3098		3392	3478	2723		3761	2445	3668	4126	3281	2514	2844		2762	4163	2985		2010		3334	1656	2775	3316	4022	2303
110	5263	4040		1996	1954	2062	1408	1446	1742	4079	2486		3319	3274	2789		2814	2854	2345	2869	2763	2114	2879		3355	3548	2947		3826	2408	3808	4708	3234	2870	2739		2954	4136	3037		2155		3161	1452	3261	3232	4032	2428
115	5071	4094		1916	1942	2029	1629	1459	1827	4087	2232		2793	3161	2658		2841	2918	2626	2973	2966	2223	2832		3486	3509	2917		3610	2401	3639	4393	3409	2980	2621		3053	4090	2999		1935		3165	1460	3223	3087	4078	2508
120	5009	3797		1980	1739	1874	1448	1435	1817	4014	2381		2606	3101	2803		3028	2860	2712	2582	2886	2175	2858		3604	3489	2938		3418	2441	3709	3806	3358	3053	2688		3208	4097	2969		1944		3432	1374	3139	3125	3976	2514
125	5046	3884		1877	1916	1861	1296	1581	1957	3914	2666		2961	3164	2741		2976	2790	2577	2070	2712	2273	2918		3224	3417	3262		3253	2360	3890	4368	3253	2876	2192		2709	4127	3084		1896		3069	1529	2981	3115	3909	2405
130	5114	3746		1817	1704	1885	1342	1366	1983	3910	2599		2916	3118	2762		2780	2859	2636	1666	2757	2231	2824		2920	3181	3052		3742	2345	3837	3367	3416	3083	2255		2524	4379	3118		2118		3424	1432	2748	3113	3730	2329
135	4922	3735		2034	1641	1633	1439	1612	1750	3756	2760		3064	3012	2929		2785	2863	2830	1592	2756	2191	2936		3432	3396	3029		3570	2284	3727	3291	3398	3070	2589		1923	4318	3107		1919		3054	1373	2819	3194	3256	2348
140	4706	3935		1980	1823	1806	1374	1571	1907	3626	2152		3006	2989	2844		2646	3099	2876	1465	2693	2337	3001		3357	3294	3062		3182	2455	2761	3648	3365	2913	2522		2375	4251	2952		1932		3067	149	2941	3363	3196	2298
145	4694	3796		1904	2025	2118	1235	1538	1651	4027	2186		2669	2971	2945		2773	3117	2820	1380	2371	2139	3265		3062	3377	3044		3076	2379	3555	4056	3190	2730	2227		2339	4094	2828		1997		3196	1742	3212	3159	3213	2646
150	5254	3070		2049	1464	1632	1414	1664	1638	3509	2387		2501	3216	2958		2657	3154	2618	1354	2307	2368	3130		2843	3459	3286		3236	2339	3667	4019	3276	2730	2318		2489	3792	2940		2100		3088	1607	2876	3288	3268	2586
Fentanyl
Time (min)	WT												MOR10												MOR11												S375A
5	2129	1893	1812		2128	1847	2097	1812	1857	1975	1880		1584		2023	1821	1753	2201	1830	2009	1069	1758	1567		2007	1753	1798	1883	1714	1575	2258	2111	1783	1950			2031	1729	1857		1908	2079	1857	1893	1839	1955	1761
10	1868	1673	1791		2345	1562	1995	1955	2098	1912	1756		1677		1848	1646	1632	2173	1689	2034	1230	1725	1504		1815	1507	1801	1586	1561	1973	1971	1984	2007	2044			1630	1409	1722		1725	1595	1556	1858	1424	2043	1640
15	2074	1729	1887		2168	1641	2214	1757	2124	2039	2023		1623		1971	1609	1824	2249	1707	1868	1556	1785	1587		1719	1425	1551	1541	1599	2053	1925	2063	2114	1879			1380	1499	1710		1753	1790	1803	1695	1646	2059	1611
20	1660	1669	1777		2165	1828	2304	1622	2096	1712	2192		1416		1929	1623	1797	2212	1534	1480	1017	1965	1627		1727	1700	1998	1497	1558	1838	1954	1877	2041	2016			1363	1358	1824		1420	1829	1535	1970	1555	2136	1525
[truncated: 26 more rows]

## Sheet: Figure 4
Enhanced opioid analgesia and loss of tolerance but exacerbation of side effects in mice expressing phosphorylation-deficient, G protein-biased µ-receptors A. Kliewer1, F. Schmiedel1, S. Sianati2, A. Bailey3, J. T. Bateman4, E. S. Levitt4, J. T. Williams5, M. J. Christie2and S. Schulz1*
[truncated: 16 more rows]

[truncated: 1 more sheets: Figure 5]
