# Supplementary material for: Phosphorylation-deficient G-protein-biased μ-opioid receptors improve analgesia and diminish tolerance but worsen opioid side effects
Source: Nat Commun. 2019 Jan 21;10:367. doi: 10.1038/s41467-018-08162-1 (PMC6341117; doi:10.1038/s41467-018-08162-1)
Supplement: Supplementary file 4 — Source Data [file 41467_2018_8162_MOESM4_ESM.zip › Source Data - Supplementary Information.xlsx]

## Sheet: Suppl. Figure 1
Enhanced opioid analgesia and loss of tolerance but exacerbation of side effects in mice expressing phosphorylation-deficient, G protein-biased µ-receptors A. Kliewer1, F. Schmiedel1, S. Sianati2, A. Bailey3, J. T. Bateman4, E. S. Levitt4, J. T. Williams5, M. J. Christie2and S. Schulz1*
No significant alteration in MOP [3H]DAMGO binding in phosphorylation-deficient MOP knockin mice. a, b, c, Quantitative autoradiography of [3H]DAMGO binding to MOP in coronal brain sections from a, naïve WT, S375A, 10S/T-A and 11S/T-A mice and after chronic treatment with osmotic pumps delivering b, fentanyl (2 mg kg-1 day-1) or c, morphine (17 mg kg-1 day-1) over 7 days. Data are expressed as th…
A
	WT						S375A						11S/T-A						10S/T-A
M1	11.8226	20.0655	11.6449	18.4437	23.9698		16.061	17.4811	19.3257	22.9692	22.8008	19.8939	11.4298	13.1779	10.0137	22.3304	20.5294	12.041	24.806	20.5248	15.1121	16.8067	16.0398
CgCx	15.2001	23.3023	10.9746	23.1242	30.1636		13.3181	24.7637	26.7658	31.4233	25.5119	32.0479	15.9234	22.5302	21.5055	26.7024	30.9625	15.4211	25.4352	26.4447	23.5238	22.9178	19.2463
Nacb	65.5602	42.9962	54.8745	67.46	44.5712		65.9135	64.1399	62.6087	75.8319		72.7737	62.168	61.2524	64.7616	47.58	54.857	73.7787	80.0847	62.0092	61.8896	74.1257	73.2345
Cpu	31.7461	22.9467	30.7709	39.6516	57.9322		49.6762	47.0707	41.5997	49.5877		66.0313	33.5334	52.7149	57.8901	33.8229	38.7888	48.3139	63.4727	54.6152	44.9114	47.995	46.0417
Hi	2.0017	5.4049	3.2188	4.6988	4.6764		3.0873	2.198	3.3037	10.2955	10.3667	41.2783	2.7207	0.3232	7.4414	6.9863	2.6691	32.5683	9.4267	7.1261	3.3203	10.5238	5.0256
Th	45.7251	56.6802	45.2316	41.5815	38.046		45.0977	46.8501	43.7592	45.5417	40.3158	54.4219	23.7757	31.4178	41.0015	36.2521	46.7966	41.8473	36.6746	39.3253	37.3117	37.8647	41.0425
Hb	136.592	132.674	133.288	124.374	102.24		136.924	131.869	141.224	137.159	138.252			109.972	108.147	125.616	121.397		133.684	159.183		91.6374	143.248
Hy	31.644	48.0557	32.2316	40.8763	37.1445		52.2782	49.2479	45.6861	32.7885	41.0518		19.1674	29.0259	30.9492	40.9845	50.3353		52.5773	28.172	34.3523	37.311	24.0255
BLA	63.8873	64.0249	69.9433	70.9648	62.8537		71.4629	68.7645	69.1772	68.3244	63.4394		44.1701	61.8118	65.325	65.6654	57.4147		73.7838	61.4031	52.7609	71.8879	72.1846
BMA	32.0266	47.5085	37.2643	37.7241	36.0355		40.8079	33.4373	42.4567	34.4104	38.3661		28.7063	31.1146	27.6846	37.5668	39.1868		39.2569	30.9413	33.7742	39.0985	31.894
MS	29.2292	18.8258	20.7947	42.1197			21.7718	44.6531	42.221	37.8124	43.493		29.4587	22.682	18.7679	37.9303	44.4258		37.9878	22.8304	38.9802	39.9651	24.9547
VDB	39.7917	31.2415	30.7356	41.2048			21.7718	44.6862	36.2526	47.8354	54.7712		29.2549	13.9528	32.5416	39.6392	43.3027		59.5127	37.2642	51.0323	57.5505	22.4739
B
	WT						S375A						10S/T-A						11St-A
M1	27.4935	28.4746	29.4155	27.1955			25.8088	27.3893	24.1997	34.534	18.7131		25.7107	22.4073	24.4718	25.2573	24.4255	30.9576	25.9187	26.067	29.4822	25.4467
CgCx	29.0592	33.8101	30.546	26.8796			33.4133	30.1186	34.8768	37.9259	46.4028		25.8659	32.3777	29.6083	33.9769	36.8811	38.7935	59.6726	32.8553	40.4232	32.7576
Nacb	88.1155		99.5356	75.465			85.2642	88.2685	99.5473	80.9301	80.6566		77.0983	93.2862	99.1505	80.8819	95.8336	98.9571	110.263	65.3425	93.4076	63.9421
Cpu	36.2889		78.4186	51.1569			62.8007	58.0236	63.954	58.4562	77.8132		51.2224	50.6811	66.1543	34.7149	50.1484	47.8222	68.1899	49.8873	70.3579	60.8069
Hi	10.2083	13.5424	5.1484	15.4477			0	14.6904	8.8985	8.8918	0		0	0.0662	0	9.2075	2.4578	3.2414		9.963	5.2671		0
Th	48.2412	57.4237	54.9549	63.7698			40.3561	67.4234	53.0839	43.0571	28.4869		43.7446	41.5345	49.275	39.7483	48.815	47.1258	49.7185	32.0886	40.794		15.5615
Hb	116.742	120.334	146.267	144.089			109.865	136.633	110.593	95.1358	102.519		116.04	115.48	113.935	133.276	119.707	118.406	134.746	89.5253	130.663		87.2509
Hy	32.1715	46.0543	51.3792	45.2417			27.4406	56.2908	45.8387	29.356	36.8133		39.9458	28.0559	28.1335	37.3598	34.4519	39.2846	36.2576	37.025	33.1468		8.6574
BLA	67.8498	80.3112	79.2615	75.7362			61.2781	81.5681	84.11	66.9979	69.4112		66.1286	76.5328	60.6684	71.4245	67.3457	69.6357	90.7077	56.9016	72.6809		62.463
BMA	17.1178	35.2467	27.4435	45.6017			22.1519	38.9449	42.8395	25.9993	21.4518		32.9356	29.4303	20.7783	40.2823	33.4173	34.0579	34.1442	14.9548	31.9024		10.019
MS	26.3042		43.3916	25.7491			26.787	44.0863	29.4249	29.6884	55.4252		28.5774	39.2405	31.6456	28.9129	26.4326	40.6089	17.2285	16.4453	34.0845	37.0218
VDB	38.1946		57.6565	55.5644			24.489	39.4522	47.6907	62.1546	44.1092		45.2868	56.4194	37.5484	46.531	24.9572	61.8203	33.0588	17.6042	54.3033	53.3088
C
	WT						11S/T-A						S375A						10S/T-A
M1	23.6399	23.6356	24.502	21.9922	25.6154	25.8768	23.3281	24.8251	27.9263				28.1442	25.6407	28.1286	26.2224	28.3358	24.6029	27.8787	25.0291	28.6447	28.8814	23.7996	30.6049
CgCx	30.0132	25.9156	25.474	26.4052	32.1264	31.4457	24.6097	25.764	31.6202				36.3375	31.6619	30.4781	30.1753	33.1968	35.6375	31.2101	28.819	30.2955	29.8651	27.1002	29.7823
Nacb	61.4906	66.8436	69.3565	66.0187	64.6156	70.7442	77.9837	66.5	62				82.0075	66.2764	69.4741	77.308	77.9242	83.6669	82.7538	66.0285	72.9771	76.7661	74.8132	70.1856
Cpu	46.7612	46.6407	45.377	35.0379	39.5946	46.6032	40.0483	45.9427	45.8567				43.0119	41.7094	51.489	56.3897	51.5722	50.6563	56.3939	45.6816	44.818	47.6033	46.9301	42.9597
Hi	17.974	16.8438	14.2053	14.9189	19.5625	15.2373	16.9767	14.109	17.799				18.8421	14.4667	19.6419	16.4825	22.9576	16.4972	20.3654	23.4089	29.3771	21.693	21.552	22.675
Th	55.636	41.468	41.6242	44.9522	43.6132	47.8677	44.496	50.6957	48.3011				45.4334	38.2422	48.3011	47.5125	56.6934	52.5024	51.0195	43.2467	33.7835	48.0376	49.9418	51.5683
Hb	97.7838	104.314	83.1076	109.579	87.2987	96.9911	86.1399	88.9697	99.0988				98.3556	71.9322	96.1355	95.3985	112.226	97.6933	105.81	106.957	115.21	115.224	96.3922	101.826
Hy	50.054	41.1424	48.0033	54.7394	47.1022	48.5895	44.3684	33.5295	44.0068				53.6239	41.8228	51.957	42.7653	55.2588	37.0463	48.8216	58.9379	41.999	37.7139	39.4811	49.6713
BLA	71.8558	66.3238	66.4958	67.5908	66.2673	64.4381	65.3829	58.9913	68.0422				74.4813	72.7405	70.8192	79.1379		69.3712	71.5299	71.1311	62.0623	71.7428	73.4466	85.1028
BMA	48.7379	41.1379	49.0236	40.6862	40.8198	45.5896	42.6723	38.2377	41.593				46.9194	39.8481	42.9228	40.4365	51.3469	37.2272	46.957	45.6551	44.0297	50.3288	38.8837	51.0643
MS	48.6742	38.4514	44.2511	46.0914	47.505	40.9693	46.3734	42.0879	42.449				47.2481	45.6003	44.7777	50.4419	52.5204	48.1621	48.0216	48.9056	45.8929	56.0521	43.4021	44.1306
VDB	52.3779	41.5777	45.4227	42.5416	57.7996	43.4159	47.8458	44.6914	40.0631				46.8158	48.485	46.6566	53.4872	52.5649	56.4557	56.5555	50.4558	56.8047	60.5857	50.8013	48.7461

## Sheet: Suppl. Figure 2
Enhanced opioid analgesia and loss of tolerance but exacerbation of side effects in mice expressing phosphorylation-deficient, G protein-biased µ-receptors A. Kliewer1, F. Schmiedel1, S. Sianati2, A. Bailey3, J. T. Bateman4, E. S. Levitt4, J. T. Williams5, M. J. Christie2and S. Schulz1*
Supplementary Figure 2 Western blot analysis of ß-arrestin1 and GRK2 in brain lysates. Brain lysates from WT, S375A, MOR10S/T-A and MOR11S/T-A (n = 3) were analysed for expression of GRK2 and ß-arrestin1. Blots were stripped and probed with anti-actin antibody to confirm equal loading. The positions of molecular mass markers are indicated on the left (in kDa).
anti-actin (sc-47778, Santa Cruz Biotechnology)					anti-b-arrestin1 (ab32095, abcam)					anti-GRK2 (sc-562, Santa Cruz Biotechnology)

## Sheet: Suppl. Figure 3
Enhanced opioid analgesia and loss of tolerance but exacerbation of side effects in mice expressing phosphorylation-deficient, G protein-biased µ-receptors A. Kliewer1, F. Schmiedel1, S. Sianati2, A. Bailey3, J. T. Bateman4, E. S. Levitt4, J. T. Williams5, M. J. Christie2and S. Schulz1*
Supplementary Figure 3 Retained opioid-activated GIRK conductance in the respiratory-related KF nucleus from 10S/T-A mice. b, Normalized ME-mediated currents were similar in KF neurons from wild-type and 10S/T-A mice (P = 0.11). c, Representative whole-cell voltage-clamp recording from a locus coeruleus (LC) neuron from a 10S/T-A mouse. The current induced by ME (1 µM) was normalized to that indu…
B
WT	10S/T-A
0.517308	0.735598
0.630612	0.735507
1.35714	1.21212
0.655172	1.44444
0.748214	1.22917
0.475	0.878049
0.903226
D
WT	10S/T-A
0.691489	0.954545
0.737705	1.16709
0.970588	1.43478
0.975904	0.918182
0.746167	0.86413
1.0026	0.695652
0.700441	1.14035
0.537037	0.697674
1.09699	1.19654

## Sheet: Suppl. Figure 4
Enhanced opioid analgesia and loss of tolerance but exacerbation of side effects in mice expressing phosphorylation-deficient, G protein-biased µ-receptors A. Kliewer1, F. Schmiedel1, S. Sianati2, A. Bailey3, J. T. Bateman4, E. S. Levitt4, J. T. Williams5, M. J. Christie2and S. Schulz1*
Supplementary Figure 4 Basal pain responses did not differ among genotypes. Basal pain responses determined at a hot-plate temperature of 56°C among different genotypes (F(3, 86) = 0.04070, P = 0.9890) (n = 21–24). Data are the means ± s.e.m. One-way ANOVA with Bonferroni post hoc test.
seconds Hot Plate
WT	S375A	10S/T-A	11S/T-A
5.2	5.1	5.5	5.7
3.8	4.9	4.5	4.3
3.8	5.6	4.1	5.1
3.9	5.4	4	4.5
4.4	5.3	4.1	4.9
4.4	4.6	5	6
5	4.5	4.5	3.8
4.6	4.6	4.7	4.7
5.2	3.3	5.3	4.6
3.9	4.5	4	4.2
4.4	4.5	4.4	5.5
4.3	4.6	4.4	5.4
4.5	5.1	4.4	4
5.6	3.7	4.2	3.8
4.3	4.6	4.8	4.6
4.4	4.5	4.7	5.1
4.9	4.8	4.8	4.7
4.2	4.6	4.2	4.9
6.3	4	5.6	4.8
6	5	5	4.2
4.7	4.2	4.5	4.2
5.2		4.6	3.7
5.1		5.5
4.5

## Sheet: Suppl. Figure 5
Enhanced opioid analgesia and loss of tolerance but exacerbation of side effects in mice expressing phosphorylation-deficient, G protein-biased µ-receptors A. Kliewer1, F. Schmiedel1, S. Sianati2, A. Bailey3, J. T. Bateman4, E. S. Levitt4, J. T. Williams5, M. J. Christie2and S. Schulz1*
Supplementary Figure 5 Heterozygous 10S/T-A mice also exhibited greater antinociception. a, b, Acute antinociceptive response measured in the mouse hot-plate test. Nociceptive latencies were defined by paw withdrawal and are reported as percent maximum possible effect (% MPE) with a 30-s cut-off. Cumulative dose-response curves in 10S/T-AKI/KI and 10S/T-A+/KI compared to that in WT mice (n = 9–12…
A Fentanyl %MPE
Concentration	WT													10 S/T-A													10S/T-A hetero
0.02	2.53165	4.16667	1.97629	5.64516	4.01606	3.13726	3.13726	5.73771	1.94552	2.73438	4.78088	6.58915		6.20155	0	2.8	11.3726	11.0236	11.0204	16.0156	17.5781	11.6279	12.6984	13.834	8.33333		10.9375	2.75591	6.4	9.84252	5.4902	3.2	5	27.9352	16.1435
0.05	4.21941	5	12.6482	8.87097	6.82731	9.41177	10.1961	11.8852	9.33852	5.46875	13.9442	8.13954		29.4574	21.3115	12	18.8235	12.5984	31.4286	30.4688	26.1719	20.5426	23.0159	23.7154	22.6191		19.1406	11.4173	10	9.44882	13.7255	10	15.8333	31.9838	42.6009
0.1	15.1899	10.4167	23.3202	21.7742	9.63856	10.1961	23.1373	16.3934	22.179	18.75	23.1076	15.1163		39.1473	20.082	42.8	27.8431	31.4961	39.5918	60.9375	51.1719	55.0388	50	60.0791	37.3016		33.5938	18.8976	34	22.8346	29.8039	20	10.8333	55.4656	37.2197
0.2	25.3165	40	39.5257	63.3064	50.6024	27.451	36.4706	50	46.3035	48.4375	38.6454	48.8372		100	100	100	100	100	100	100	100	100	100	100	100		43.3594	72.0472	50.4	44.8819	89.4118	41.6	54.1667	100	100
0.3	100	100	100	100	100	100	100	100	100	100	100	100
B Morphine %MPE
Concentration	WT													10 S/T-A													10S/T-A hetero
2.25																											4.66102	7.50988	8.03213	1.22449	-1.21457	0.8	3.10078	2.35294	2.03252
3.75	6.04839	1.14504	11.8321	12.2605	3.125	3.51562	18	7.08661	9.27419	12.2605	11.7188	7.00389		17.1429	27.0588	20.8494	25.7692	11.1969	12.8	10.9804	19.3676	18.6235	20.7692	11.7188			5.9322	14.2293	13.6546	2.04082	1.61943	2.4	8.91473	7.45098	3.25203
7.5	18.9516	13.3588	14.1221	21.0728	16.0156	12.5	14.4	20.8661	18.1452	12.2605	11.3281	15.9533		28.5714	29.8039	21.6216	26.1538	25.8687	20	28.6274	36.3636	28.7449	40.7692	32.4219			10.1695	33.9921	17.6707	14.2857	10.1215	10	15.8915	19.2157	16.6667
22.5	49.5968	52.2901	46.5649	47.1264	30.8594	36.7188	33.6	40.5512	25	37.931	37.8906	36.965		98.3674	100	100	85.7692	100	100	100	100	100	100	100			40.678	100	83.9357	100	100	70.4	69.3798	74.902	71.5447
52.5	69.3548	91.9847	97.7099	100	93.75	100	100	100	100	100	100	100
75

## Sheet: Suppl. Figure 6
Enhanced opioid analgesia and loss of tolerance but exacerbation of side effects in mice expressing phosphorylation-deficient, G protein-biased µ-receptors A. Kliewer1, F. Schmiedel1, S. Sianati2, A. Bailey3, J. T. Bateman4, E. S. Levitt4, J. T. Williams5, M. J. Christie2and S. Schulz1*
Supplementary Figure 6 Area under the curve of analgesic time course.
Increased analgesic responses in 10S/T-A and 11S/T-A knockin mice compared to that in WT (n = 6–7) after acutely administered fentanyl (F(3, 21) = 71.68, P < 0.0001) or morphine (F(3, 21) = 73.22, P < 0.0001). Data are the means ± s.e.m.; * indicate statistically significant differences compared to WT. One-way ANOVA with Bonferroni post hoc test. AUC: area under the curve.
Fentanyl						Morphine
AUC						AUC
WT	S375A	10S/T-A	11S/T-A			WT	S375A	10S/T-A	11S/T-A
103.4	199.7	365.4	369.5			163.9	187.1	440.9	455.3
129.7	190.4	324.8	346.5			153.5	177.1	423.1	427.8
116.5	118.7	313.4	328.1			147.2	124.1	434	261.7
100.6	220	322.3	311.4			142.3	131.4	409.2	429.4
103.9	231	287.8	313.6			133.9	154.5	363.9	408.9
103.9	168.7	316	324.5			114.3	224.3	406.3	442.8
			252.5						386.3

## Sheet: Suppl. Figure 7a
Enhanced opioid analgesia and loss of tolerance but exacerbation of side effects in mice expressing phosphorylation-deficient, G protein-biased µ-receptors A. Kliewer1, F. Schmiedel1, S. Sianati2, A. Bailey3, J. T. Bateman4, E. S. Levitt4, J. T. Williams5, M. J. Christie2and S. Schulz1*
Supplementary Figure 7 Respiratory depression and constipation dose-response curves.
a, Time course of respiratory rates measured by plethysmography 15 min (fentanyl) or 30 min (morphine) after administration of equally effective doses for analgesia of fentanyl (0.1 mg kg-1 for 10S/T-A and 11S/T-A; 0.2 mg kg-1 for WT and S375A) or morphine (15 mg kg-1 for 10S/T-A and 11S/T-A; 22.5 mg kg-1 for WT and S375A). b, c, Dose-response curves for calculated ED50 values. b, Respiratory rat…
Time Course Morphine
min	WT Morphin 20						S375A Morphin 20						MOR10S/T-A Morphin 15						MOR11S/T-A Morphin 15
0
1	320.6	344	243.2	186	111.1	365,9*	288.1	330.2	248.2	345.9	123.2	0,0*	347.2	308.3	302.2	261.4	348.6	352.8	395,2*	308.6	394,5*	376,4*	47,4*	0,0*
2,*	264,5*	334,8*	423,0*	132,7*	325,6*	322,2*	309,5*	337,6*	244,2*	347,1*	238,4*	191,7*	343,5*	294,5*	270,2*	295,2*	339,6*	235,9*	279,0*	463,9*	356,3*	250,9*	132,2*	332,0*
3,*	301,1*	351,1*	298,8*	205,9*	85,6*	305,6*	302,2*	341,2*	295,7*	199,6*	243,2*	171,6*	329,5*	347,1*	297,8*	335,0*	293,8*	255,9*	322,1*	169,3*	344,2*	314,6*	340,4*	287,0*
4,*	207,8*	284,6*	283,0*	224,0*	285,8*	282,4*	327,9*	359,9*	307,5*	206,3*	265,0*	190,9*	323,3*	348,5*	272,4*	284,2*	373,3*	238,7*	343,5*	287,6*	336,7*	300,6*	273,4*	354,4*
5	201.5	203.4	278	242.9	301.6	318.3	322.4	346.8	355.5	299	208.2	186.2	278.7	387,0*	293.4	302.3	289.1	272.1	352.7	316.5	306.9	244.2	293.9	349.3
6,*	240,5*	289,4*	269,8*	259,8*	315,5*	271,8*	301,2*	356,3*	309,5*	216,6*	178,3*	189,9*	251,0*	341,9*	266,4*	193,5*	303,5*	331,1*	362,8*	203,9*	213,8*	236,2*	294,8*	301,4*
7,*	274,3*	299,0*	318,6*	205,2*	250,2*	276,1*	350,5*	314,4*	329,2*	204,0*	209,6*	184,0*	249,7*	365,5*	266,9*	376,9*	260,0*	285,6*	314,1*	236,6*	294,3*	302,9*	340,3*	271,8*
8,*	227,2*	289,5*	295,5*	264,0*	258,8*	304,9*	213,1*	260,5*	341,8*	204,1*	225,5*	182,8*	233,7*	339,6*	357,5*	256,2*	155,3*	381,8*	344,8*	242,9*	299,4*	235,8*	271,3*	300,8*
9,*	186,2*	274,4*	245,9*	0,0*	283,2*	255,7*	224,5*	273,7*	307,8*	208,6*	178,1*	215,9*	240,2*	342,1*	281,5*	276,7*	237,9*	224,8*	234,6*	237,3*	284,8*	242,6*	430,3*	384,7*
10	205.5	347	230.2	187.2	157.1	280.5	189.9	332	318.5	267.6	306.9	168	218.5	344	314.6	278.9	213.3	222.8	253.1	185.1	312.6	242.3	297.3	251.1
11,*	134,4*	294,4*	219,1*	312,2*	242,6*	276,1*	192,4*	265,6*	306,3*	149,8*	191,1*	193,6*	226,9*	326,5*	317,8*	263,0*	150,8*	201,3*	283,6*	323,6*	293,4*	420,6*	316,3*	276,8*
12,*	147,8*	296,0*	244,6*	177,3*	228,6*	282,1*	200,2*	244,8*	309,3*	246,5*	193,5*	224,4*	246,5*	311,8*	280,4*	306,3*	199,2*	241,0*	279,2*	256,0*	634,0*	312,3*	263,8*	255,6*
13,*	179,4*	305,2*	213,0*	290,7*	223,9*	261,2*	203,2*	278,2*	298,7*	160,3*	202,3*	184,4*	249,9*	305,2*	273,0*	249,6*	166,8*	239,9*	282,3*	275,4*	294,3*	289,4*	272,9*	270,6*
14,*	204,6*	230,9*	273,6*	177,1*	254,3*	307,5*	222,5*	237,9*	308,5*	178,5*	286,7*	145,3*	280,7*	313,6*	316,5*	241,1*	242,8*	217,7*	282,3*	260,4*	314,9*	239,3*	319,6*	286,8*
15	176.4	331.8	236.6	211.3	243	257.7	231.4	310.5	287.7	193.8	177	280.2	276.6	355.2	286.4	223.2	215.2	298.4	183	208.6	348.6	203.8	304.9	260.8
16,*	215,7*	265,0*	319,9*	312,1*	194,8*	302,3*	205,1*	209,8*	287,9*	173,8*	176,0*	167,9*	293,1*	251,6*	357,8*	236,6*	168,7*	209,2*	274,8*	215,8*	288,3*	261,7*	291,3*	289,6*
17,*	237,1*	335,2*	287,8*	205,7*	219,5*	228,7*	199,5*	231,6*	304,6*	202,8*	225,9*	213,3*	314,7*	259,9*	263,1*	201,9*	282,0*	187,8*	290,8*	212,0*	306,0*	278,7*	291,0*	233,5*
18,*	165,6*	301,6*	253,2*	208,5*	236,6*	241,5*	212,7*	259,4*	304,1*	207,2*	212,1*	202,7*	351,0*	244,5*	0,0*	270,8*	187,1*	247,5*	258,9*	222,6*	294,4*	246,8*	324,7*	226,2*
19,*	0,0*	301,7*	283,8*	178,0*	351,1*	259,7*	199,4*	233,9*	323,5*	197,9*	254,4*	250,6*	265,5*	236,4*	207,6*	286,7*	251,1*	333,0*	110,4*	161,8*	247,9*	276,7*	344,7*	229,1*
20	186.9	280.9	338.8	247.6	215.7	274.8	203	256.6	315.4	198.8	256.2	185.7	231.4	215.3	202.4	240.8	196	219.4	179.5	141.9	328.1	259.8	299.1	306.4
21,*	201,4*	283,3*	247,1*	199,7*	249,8*	359,1*	279,2*	276,0*	315,2*	292,8*	159,1*	189,5*	309,2*	216,5*	249,8*	210,1*	268,6*	222,1*	199,1*	123,1*	300,1*	271,2*	314,2*	225,1*
22,*	294,0*	292,3*	259,2*	119,2*	250,8*	295,5*	214,9*	162,5*	306,2*	208,3*	276,4*	197,3*	476,9*	247,9*	230,1*	224,1*	198,0*	250,2*	141,4*	106,6*	276,1*	263,5*	286,2*	205,5*
23,*	199,8*	286,6*	282,3*	135,3*	254,7*	291,3*	234,6*	333,8*	313,1*	217,9*	208,5*	221,7*	213,9*	240,0*	225,8*	267,6*	208,4*	217,1*	208,9*	106,5*	277,8*	285,1*	321,9*	272,7*
24,*	195,1*	333,4*	300,1*	127,1*	223,8*	302,1*	215,0*	233,0*	304,6*	250,6*	126,7*	217,3*	236,0*	287,1*	216,8*	194,1*	178,6*	230,5*	143,3*	119,8*	374,7*	324,3*	369,7*	222,9*
25	167	330	113.7	241.4	241	243.2	228.4	270	174	193.9	221.7	222.1	274	213.1	274.2	188.9	272.5	330.9	131.5	136.5	233.3	243.1	304	341
26,*	227,5*	307,9*	300,1*	181,8*	241,9*	258,8*	239,5*	323,4*	298,0*	158,6*	256,9*	233,3*	275,9*	228,9*	168,1*	206,8*	214,0*	229,3*	162,0*	184,0*	243,3*	202,8*	304,0*	253,1*
27,*	280,2*	301,6*	231,7*	247,1*	240,8*	260,8*	240,0*	308,2*	282,9*	192,6*	224,1*	247,0*	0,0*	242,6*	220,9*	283,5*	190,9*	227,7*	93,1*	187,3*	231,2*	210,1*	297,3*	238,1*
28,*	186,5*	317,3*	250,3*	199,0*	263,7*	216,1*	156,5*	224,3*	270,3*	404,6*	246,6*	266,3*	273,1*	231,5*	296,5*	223,8*	218,2*	223,7*	126,5*	215,7*	291,7*	249,2*	314,6*	250,4*
29,*	195,2*	295,8*	243,9*	291,4*	232,5*	233,1*	159,3*	259,4*	294,7*	195,4*	271,8*	283,9*	273,7*	208,0*	230,7*	272,8*	180,4*	211,7*	155,8*	187,3*	262,5*	249,5*	309,1*	406,1*
30	209.6	279.5	237.2	168	247.7	257.1	243.2	274.1	295.5	206.2	301.5	321.1	297.8	210	219.5	277	192.2	256.3	191.7	234.6	288.5	239.9	314.7	293.3
40
50
60
61	0,0*	137.6	129.2	104.5	94.9	103.2	68.6	88.7	140.9	89.8	97.2	96	96.6	212.2	109.3	117.6	83.7	97.5	101.4	110	108.7	96.9	136.7	90
62,*	100,8*	0,0*	176,3*	88,4*	89,1*	82,3*	65,0*	80,7*	121,5*	146,9*	123,5*	88,9*	84,4*	317,2*	186,0*	83,7*	161,6*	102,3*	110,0*	97,3*	98,7*	103,8*	93,2*	78,9*
63,*	59,9*	116,5*	138,9*	89,0*	75,6*	111,6*	96,2*	63,3*	116,4*	77,2*	101,3*	117,4*	137,2*	85,0*	114,3*	182,2*	108,0*	91,5*	106,9*	110,8*	157,3*	91,6*	97,0*	97,3*
64,*	86,0*	121,7*	94,3*	84,0*	75,3*	81,8*	81,8*	75,0*	166,6*	90,2*	85,9*	97,2*	289,3*	95,2*	104,2*	113,4*	55,7*	88,4*	97,3*	111,9*	132,5*	76,9*	122,8*	196,5*
65	121.7	136.4	132.3	96.9	110.7	101.5	82.7	76.8	99.5	56.9	86	65.5	138.2	83.3	85.3	71.5	120.3	91.8	145.7	236	130.6	99.8	87.3	112.7
66,*	92,4*	153,2*	144,5*	75,8*	88,6*	11,2*	82,4*	89,7*	111,4*	86,3*	85,9*	109,4*	74,3*	99,7*	125,1*	117,5*	122,8*	99,8*	117,5*	109,3*	76,5*	87,6*	106,1*	152,6*
67,*	130,3*	136,9*	84,5*	100,5*	90,2*	94,7*	79,3*	78,7*	310,3*	120,0*	87,8*	81,5*	97,8*	88,9*	76,3*	76,1*	73,5*	82,7*	150,1*	88,7*	152,9*	99,2*	115,2*	141,2*
68,*	95,9*	152,7*	79,7*	90,1*	79,5*	107,9*	136,6*	83,0*	155,2*	85,9*	73,4*	75,6*	89,1*	119,0*	99,6*	71,4*	148,9*	92,5*	107,6*	90,3*	105,7*	130,9*	88,4*	132,3*
69,*	108,1*	179,8*	190,5*	99,6*	121,5*	92,6*	82,1*	74,5*	159,0*	90,5*	73,0*	123,4*	91,7*	97,8*	90,6*	50,0*	76,4*	94,0*	129,0*	106,2*	86,6*	92,3*	92,9*	114,9*
70	87	153.7	101.3	107.6	84.6	98.9	87.9	76.6	128.6	111.3	89.7	80.5	83.5	81.9	99.4	193.9	104.3	84.5	127.1	132	87.9	128.2	99.3	156
71,*	112,8*	212,2*	103,8*	109,4*	108,9*	133,7*	89,4*	101,0*	115,5*	136,7*	69,8*	77,7*	135,1*	175,5*	93,3*	95,0*	75,9*	96,1*	148,7*	120,5*	81,9*	126,6*	203,8*	129,4*
72,*	234,9*	214,2*	103,6*	114,4*	90,5*	114,9*	99,4*	135,8*	123,0*	102,5*	87,6*	226,4*	192,0*	90,9*	100,3*	141,3*	102,3*	145,3*	117,9*	102,6*	89,0*	126,8*	107,7*	179,2*
73,*	124,3*	137,5*	102,0*	114,5*	96,8*	102,1*	224,1*	96,1*	107,8*	106,0*	96,7*	85,8*	73,3*	115,2*	83,0*	111,6*	195,0*	88,8*	115,5*	117,9*	93,0*	123,1*	95,9*	122,6*
74,*	79,1*	181,4*	110,4*	132,9*	156,9*	127,4*	150,2*	87,4*	157,2*	138,1*	99,3*	122,3*	115,1*	83,4*	123,2*	119,4*	88,0*	119,3*	138,3*	95,4*	94,3*	168,9*	156,6*	142,6*
75	102.6	155.2	108.9	119.9	0,0*	148.7	108.4	91.3	105.1	94.7	84.5	93.9	85.4	104.3	0,0*	94.6	90.1	108.5	130.9	113.2	120.8	139.9	111.9	121.2
76,*	217,9*	150,5*	118,7*	157,1*	104,9*	98,2*	101,2*	0,0*	134,6*	112,1*	93,7*	99,0*	90,4*	118,0*	97,9*	107,0*	94,9*	102,4*	133,1*	151,9*	116,8*	196,4*	100,6*	107,0*
77,*	161,5*	149,6*	0,0*	148,8*	91,8*	81,7*	123,0*	91,4*	143,3*	126,8*	90,6*	93,7*	166,1*	125,3*	101,0*	113,9*	100,3*	107,2*	143,2*	123,5*	113,0*	165,3*	116,1*	96,8*
78,*	211,5*	157,9*	116,0*	90,3*	104,6*	144,4*	101,8*	154,4*	129,2*	100,3*	92,1*	147,0*	136,0*	99,3*	103,8*	104,8*	125,6*	123,8*	163,9*	135,8*	119,9*	105,4*	101,0*	128,1*
79,*	109,0*	193,5*	115,5*	93,5*	100,5*	112,0*	117,4*	93,1*	146,3*	106,4*	91,1*	124,1*	91,5*	66,6*	101,9*	103,0*	88,7*	123,4*	147,6*	177,5*	117,8*	120,8*	105,1*	171,1*
80	164.5	190.7	152.6	113.7	91	147.2	87.5	157.1	117.1	105.7	83.6	81.8	105.5	84.7	122.4	87.2	83.7	157	62.5	129.5	118.1	132.1	122.4	104.4
81,*	101,6*	159,9*	132,0*	125,9*	97,3*	108,6*	100,4*	119,3*	140,8*	107,8*	102,1*	122,8*	105,6*	90,7*	117,5*	226,7*	100,2*	110,2*	158,4*	138,9*	98,9*	154,5*	102,6*	122,6*
82,*	133,4*	208,7*	163,2*	125,8*	95,6*	126,8*	108,7*	88,2*	130,8*	131,6*	152,2*	119,4*	310,6*	134,7*	142,6*	91,8*	65,6*	171,1*	160,0*	145,0*	112,0*	205,8*	94,9*	143,1*
83,*	131,5*	153,7*	161,0*	117,8*	121,7*	145,6*	139,7*	97,7*	119,6*	103,3*	85,3*	105,3*	82,6*	98,0*	41,7*	113,5*	96,4*	107,6*	152,8*	76,5*	147,8*	180,7*	104,9*	151,8*
84,*	155,3*	176,6*	161,0*	125,9*	106,4*	155,6*	98,2*	103,3*	122,4*	197,9*	95,5*	138,0*	72,8*	111,8*	150,9*	95,0*	96,2*	116,9*	182,5*	129,4*	124,6*	174,2*	107,3*	98,9*
85	170.5	147.7	147.6	108.3	135.3	139.5	184.8	77.8	125	136.6	116.7	81.8	86.4	118.6	95.1	82.1	99.3	125.7	158	142.6	130.9	168.7	91.6	134
86,*	146,4*	149,8*	160,8*	136,5*	126,5*	160,0*	65,5*	74,6*	121,4*	135,2*	87,3*	108,2*	64,1*	114,8*	195,9*	116,7*	79,3*	155,0*	151,8*	120,2*	135,1*	136,2*	127,4*	107,6*
87,*	129,1*	162,3*	0,0*	145,9*	90,0*	134,6*	100,1*	80,4*	128,1*	182,4*	116,0*	112,4*	102,1*	133,5*	106,7*	105,7*	72,8*	117,6*	137,7*	162,4*	113,7*	110,1*	105,0*	141,4*
88,*	125,4*	143,2*	113,3*	142,2*	126,7*	133,4*	71,6*	75,8*	135,6*	102,5*	80,6*	99,5*	116,2*	122,7*	98,4*	134,8*	112,5*	122,8*	141,0*	130,2*	140,4*	185,1*	117,9*	160,1*
89,*	107,9*	0,0*	93,0*	145,9*	110,3*	164,0*	68,9*	91,5*	129,4*	93,7*	86,8*	119,3*	81,5*	110,9*	83,1*	44,1*	77,9*	123,3*	150,4*	125,6*	112,8*	116,2*	170,2*	120,6*
90	202.6	153.1	149.5	132.8	148.6	98.6	87.4	104.2	132.7	87.8	97.9	113	82.9	119.8	165.8	115.3	142.4	127.4	173.2	155	129.7	117	122.7	111.1
Time Course Fentanyl
min	WT Fentanyl 0.2						S375A Fentanyl 0.2						MOR10S/T-A Fentanyl 0.1						MOR11S/T-A Fentanyl 0.1
0
1	408,9*	337.8	110.6	266.4	96.5	370,2*	319.3	367,1*	178.5	288.7	99.1	52,4*	353.1	312.7	303.2	295.5	325.4	288.7	368,6*	361,0*	440,3*	278.6	61.3	56,6*
2,*	279,1*	305,9*	318,7*	119,3*	329,7*	320,4*	313,3*	334,9*	246,7*	210,5*	245,2*	189,3*	334,7*	300,0*	273,0*	54,6*	280,6*	236,6*	275,9*	335,4*	362,9*	309,1*	189,8*	297,8*
3,*	313,2*	337,2*	313,2*	179,8*	63,1*	312,1*	347,4*	370,1*	295,5*	190,5*	219,4*	170,8*	323,5*	421,1*	297,4*	328,1*	283,7*	278,1*	328,3*	335,1*	355,2*	332,8*	345,5*	315,4*
4,*	226,8*	326,0*	322,5*	214,2*	298,8*	278,9*	354,3*	355,4*	302,0*	211,7*	209,4*	216,3*	323,4*	338,1*	292,7*	329,0*	312,7*	287,5*	320,4*	312,8*	354,1*	301,0*	263,9*	310,2*
5	220	96.4	280.4	279.5	348.1	273.3	332.2	368,1*	282.5	207.9	258.3	202.9	280.5	416,3*	288	315.1	279.6	241.7	295.4	242.2	319.3	204.7	292.6	174.9
6,*	245,7*	258,3*	296,7*	282,5*	330,7*	271,9*	352,1*	404,4*	292,8*	213,9*	224,0*	158,4*	283,0*	341,9*	294,9*	228,2*	309,4*	314,6*	314,8*	266,1*	273,7*	227,0*	295,9*	309,1*
7,*	263,5*	331,0*	275,9*	196,1*	260,7*	251,2*	279,2*	315,2*	312,1*	186,5*	167,1*	165,6*	256,3*	307,2*	281,2*	184,2*	0,0*	227,7*	326,4*	284,8*	290,4*	231,5*	338,9*	301,8*
8,*	221,0*	348,1*	255,9*	219,3*	266,0*	273,9*	319,4*	313,9*	342,5*	214,3*	224,2*	177,4*	236,1*	346,4*	258,8*	259,4*	163,8*	198,4*	297,3*	262,0*	513,2*	232,4*	66,8*	310,7*
9,*	167,3*	311,2*	227,2*	197,8*	305,1*	280,4*	216,3*	276,6*	303,8*	210,6*	254,0*	177,7*	239,9*	339,1*	315,1*	282,0*	217,4*	192,4*	257,3*	243,6*	355,8*	257,3*	407,3*	203,5*
10	196.4	269.4	234.2	215.9	173.1	278.3	199	267.4	318.8	232.2	222.3	173.7	241.4	342.2	276.2	311	210	215.7	320.7	196.2	313.8	254.1	268	263.2
11,*	170,9*	315,9*	236,6*	203,9*	249,8*	295,0*	202,2*	270,0*	315,4*	221,2*	200,3*	178,4*	252,0*	335,8*	307,9*	244,8*	152,8*	238,6*	286,6*	254,6*	285,3*	240,8*	330,3*	301,2*
12,*	158,0*	297,0*	245,3*	185,6*	255,3*	264,8*	199,3*	271,9*	291,9*	293,0*	305,4*	199,9*	275,1*	304,1*	277,0*	219,5*	183,2*	245,8*	281,7*	198,6*	242,6*	258,8*	240,9*	264,4*
13,*	223,4*	337,2*	279,6*	185,4*	226,8*	259,5*	213,8*	264,5*	278,2*	178,8*	210,0*	181,6*	243,2*	324,6*	294,2*	229,8*	404,9*	235,0*	284,3*	264,5*	290,1*	283,5*	262,5*	315,1*
14,*	286,1*	244,0*	270,7*	226,1*	262,1*	317,0*	207,1*	247,5*	333,3*	195,0*	200,2*	174,6*	329,3*	313,2*	295,5*	242,9*	188,1*	271,4*	190,6*	255,6*	318,1*	203,1*	367,5*	244,6*
15	208.9	270.8	237.9	198.8	269.6	237.7	219.3	332.8	307.8	200.9	160.7	275.4	290.8	494,4*	307.4	259.6	194.1	327.6	205.5	198.8	317.7	234.6	326.7	268.4
16,*	292,4*	285,0*	251,1*	180,5*	187,3*	199,0*	203,3*	221,6*	170,0*	182,6*	190,0*	170,9*	298,2*	255,0*	276,2*	193,6*	136,7*	190,5*	268,0*	91,3*	321,6*	246,3*	290,5*	278,6*
17,*	211,0*	328,9*	300,0*	183,0*	218,2*	225,9*	203,0*	242,6*	295,8*	220,4*	224,5*	215,2*	155,8*	247,7*	252,4*	204,4*	227,8*	254,9*	277,9*	192,7*	308,6*	254,3*	290,2*	249,7*
18,*	213,7*	271,4*	257,5*	226,8*	225,2*	228,8*	209,0*	261,3*	308,8*	203,5*	222,1*	226,5*	222,1*	225,0*	249,4*	169,8*	199,2*	258,9*	324,1*	223,2*	276,8*	258,2*	324,8*	232,1*
19,*	145,9*	288,7*	278,4*	205,6*	285,8*	255,9*	211,6*	238,4*	338,3*	188,1*	263,5*	218,5*	253,1*	241,5*	204,8*	275,8*	268,5*	292,3*	117,5*	161,2*	292,8*	270,2*	343,8*	313,8*
20	174.3	286	216.3	212.3	216.4	262.9	210	262.3	316.5	189.9	240.9	199.3	255.6	232.9	203.4	314.9	162.7	222.7	188.6	146	315.1	243.7	319.6	322.5
21,*	234,6*	300,4*	264,2*	230,4*	227,3*	257,2*	237,7*	254,7*	316,0*	164,9*	157,2*	212,6*	197,7*	241,2*	225,6*	229,3*	279,2*	264,4*	190,1*	131,1*	318,8*	280,5*	330,1*	264,3*
22,*	223,5*	293,6*	304,3*	144,7*	264,3*	300,1*	225,6*	234,7*	318,0*	215,6*	101,7*	182,4*	373,1*	249,7*	234,3*	191,7*	206,6*	237,5*	203,8*	144,4*	335,2*	295,3*	288,9*	288,9*
23,*	331,8*	299,1*	273,3*	166,6*	266,6*	284,9*	211,2*	280,1*	277,0*	0,0*	231,9*	205,6*	203,6*	235,8*	218,6*	272,5*	217,4*	226,2*	154,5*	126,4*	266,2*	268,2*	311,8*	295,3*
24,*	255,8*	276,6*	256,9*	160,8*	213,8*	289,2*	230,4*	234,5*	317,6*	252,8*	248,8*	233,2*	251,3*	231,5*	265,7*	166,2*	187,6*	215,6*	155,8*	120,8*	229,0*	351,4*	326,9*	230,8*
25	199.4	324.3	239.3	205.3	243.8	244.6	226.6	259.4	263.8	203.3	248.9	228.7	281.2	204.4	235.7	192.3	250.6	189.1	146.1	206.3	264.8	246.1	305.3	342.4
26,*	233,9*	297,6*	160,7*	256,5*	253,9*	275,5*	262,8*	261,9*	286,8*	155,6*	276,2*	256,7*	297,8*	221,8*	215,3*	280,6*	214,9*	206,5*	122,3*	128,6*	266,8*	188,1*	298,6*	454,0*
27,*	252,1*	280,2*	238,3*	226,5*	264,1*	250,7*	349,2*	297,1*	280,1*	200,6*	216,1*	229,8*	160,7*	363,3*	272,5*	232,8*	168,4*	244,3*	80,3*	200,6*	275,0*	215,5*	305,2*	235,5*
28,*	179,1*	312,9*	268,1*	287,6*	273,2*	209,3*	202,8*	219,9*	303,1*	305,2*	238,5*	251,6*	274,5*	232,8*	67,0*	191,3*	319,4*	237,9*	154,2*	388,4*	296,4*	225,6*	320,5*	264,2*
29,*	213,4*	295,8*	230,6*	173,8*	235,6*	224,3*	157,6*	245,1*	282,5*	184,1*	271,3*	239,9*	284,4*	116,3*	279,3*	284,7*	128,9*	223,8*	192,2*	178,0*	292,2*	216,1*	303,9*	243,5*
30	235.2	273.8	231.9	163.2	257.7	249.7	178.1	301.9	305.1	223.6	301.5	0,0*	278.1	202.5	309	279.4	156.6	213.5	174.7	158.8	288.7	249.4	315.7	249.9
35
40
45
46	102.6	144	91.1	117	112.8	194	80.1	129.4	106.4	96.7	94.1	86.4	101.9	133	99.6	112.2	95.1	127.1	160.6	120.2	100.9	144.9	102	113.3
47,*	94,9*	112,6*	70,2*	125,0*	0,0*	138,1*	102,3*	78,7*	123,5*	96,3*	70,0*	127,8*	94,2*	119,6*	84,1*	87,9*	101,5*	117,9*	155,3*	103,9*	104,3*	113,6*	104,4*	96,5*
48,*	108,6*	114,1*	86,9*	106,6*	106,6*	0,0*	93,0*	78,7*	87,6*	76,8*	96,4*	73,0*	91,3*	106,8*	113,0*	94,0*	95,0*	123,2*	132,7*	101,0*	129,2*	107,1*	141,7*	101,4*
49,*	93,2*	128,4*	93,0*	119,6*	97,6*	146,5*	78,9*	88,9*	202,5*	100,3*	85,5*	86,7*	90,2*	104,1*	92,8*	101,5*	85,0*	118,9*	144,7*	109,8*	103,9*	105,5*	185,1*	79,8*
50	113.1	126.1	76.2	0,0*	84.6	187.2	74.7	163.9	111.6	502,8*	93.8	87.9	87.9	134.1	97.2	128.4	0,0*	107.5	154.3	109.1	81.5	102.1	110.7	119.5
51,*	95,2*	80,6*	116,5*	99,0*	86,6*	0,0*	76,6*	118,5*	117,9*	88,5*	87,0*	87,2*	96,8*	207,9*	85,5*	116,9*	118,2*	145,1*	148,3*	149,0*	124,2*	99,4*	119,5*	111,7*
52,*	120,5*	96,0*	77,1*	101,6*	92,7*	163,1*	123,4*	121,7*	106,1*	93,4*	81,1*	59,4*	104,7*	76,5*	83,8*	107,8*	80,6*	164,6*	210,7*	203,6*	130,0*	91,3*	107,5*	100,3*
53,*	126,8*	105,3*	87,5*	90,9*	0,0*	170,5*	84,1*	76,3*	98,6*	76,8*	100,8*	89,1*	99,5*	104,9*	88,1*	103,1*	46,5*	98,0*	134,8*	108,4*	417,2*	127,9*	132,8*	96,4*
54,*	139,8*	123,2*	83,5*	115,5*	116,3*	172,4*	78,8*	87,5*	195,5*	98,0*	93,3*	82,5*	111,9*	114,3*	146,2*	86,4*	0,0*	166,7*	151,9*	118,6*	117,3*	106,9*	109,2*	93,6*
55	133.7	136	81.6	111.5	111.8	160.2	70.8	78.8	147.3	99.3	97.2	72	98.1	107.4	69.7	119.7	89.2	103.6	144.6	108.6	149.6	112.8	128.5	153.2
56,*	167,7*	122,2*	92,6*	122,3*	99,1*	157,9*	79,2*	121,5*	125,6*	115,1*	89,3*	81,5*	94,3*	98,7*	77,5*	100,7*	76,7*	109,1*	148,5*	93,0*	134,1*	177,5*	97,6*	129,0*
57,*	163,1*	126,5*	96,9*	111,5*	174,6*	187,0*	95,5*	138,2*	144,6*	107,7*	105,0*	89,8*	126,6*	109,3*	79,2*	101,5*	86,7*	93,8*	133,7*	132,5*	109,5*	128,8*	145,7*	153,0*
58,*	169,9*	152,6*	86,7*	175,5*	129,7*	159,0*	100,1*	181,7*	123,5*	104,0*	94,2*	96,6*	96,6*	90,2*	104,0*	502,4*	92,7*	101,8*	161,0*	144,8*	95,4*	122,2*	121,3*	132,3*
59,*	139,0*	160,8*	124,6*	123,9*	134,6*	216,5*	66,8*	139,4*	128,9*	104,1*	123,7*	82,3*	107,4*	170,2*	118,0*	100,4*	91,3*	118,4*	174,6*	116,8*	154,6*	125,0*	149,4*	0,0*
60	127.2	108.9	94.9	117	109.8	205.2	77.2	114.2	113.4	110.3	152.2	119.7	70	106.6	78	133.2	103.9	101.6	180.2	173.6	96.8	115.3	145.7	136.6
61,*	135,5*	130,9*	94,9*	123,6*	111,9*	199,1*	105,3*	204,5*	332,4*	98,9*	103,7*	122,3*	111,9*	109,9*	131,1*	106,9*	90,7*	69,3*	267,0*	115,9*	109,5*	123,0*	120,7*	110,2*
62,*	114,6*	118,6*	110,2*	157,0*	151,3*	180,5*	142,6*	140,7*	101,8*	93,6*	100,4*	78,7*	115,7*	125,7*	108,7*	138,1*	113,6*	144,0*	175,1*	194,9*	225,1*	140,1*	112,7*	164,3*
63,*	203,5*	133,3*	108,4*	141,8*	144,9*	183,8*	94,0*	96,5*	94,4*	105,6*	84,6*	81,9*	119,8*	119,3*	115,2*	107,9*	95,8*	90,2*	165,9*	144,3*	123,7*	177,8*	282,9*	115,3*
64,*	153,0*	119,3*	93,4*	125,9*	161,2*	225,0*	125,3*	109,5*	84,6*	94,1*	99,9*	81,7*	108,0*	129,1*	102,4*	139,6*	94,4*	121,5*	180,0*	187,1*	119,6*	125,2*	135,9*	165,8*
65	155.6	120.9	114.4	121.1	171.6	239.8	128.1	201.2	82.7	107.1	92.8	85.6	87.6	110.2	98.7	106	121.6	132.4	134.6	125.4	134.7	121.2	118.8	146.9
66,*	165,6*	131,8*	131,2*	130,7*	163,9*	241,1*	142,8*	136,7*	94,5*	100,3*	125,8*	82,8*	124,1*	117,4*	135,2*	117,9*	115,3*	113,4*	141,3*	144,0*	123,7*	115,0*	165,2*	191,9*
67,*	126,6*	107,7*	91,6*	127,6*	172,4*	255,8*	106,5*	180,6*	85,8*	85,2*	143,4*	83,9*	108,3*	118,8*	122,8*	116,4*	113,5*	128,3*	129,5*	116,9*	170,5*	143,0*	108,2*	141,1*
68,*	142,5*	131,9*	87,1*	127,4*	123,3*	232,0*	105,4*	151,3*	146,0*	104,5*	129,8*	98,4*	124,0*	104,3*	94,7*	162,7*	130,6*	127,1*	143,1*	97,1*	237,4*	108,6*	137,5*	112,2*
69,*	141,7*	120,6*	90,2*	139,5*	150,2*	224,1*	104,7*	124,3*	132,3*	95,5*	96,9*	148,3*	122,1*	109,9*	99,1*	116,0*	98,3*	139,6*	165,7*	124,2*	115,7*	128,7*	102,9*	119,2*
70	138.7	144	84.9	182	152.7	244.3	114.9	118.1	128.5	138.2	109.2	93.9	106.9	105.7	104	109.3	119.1	133	212.2	130	125.1	156.7	105.9	143
71,*	133,7*	123,1*	83,6*	118,0*	137,9*	208,7*	113,8*	139,0*	105,7*	99,2*	111,2*	86,1*	111,4*	113,2*	114,0*	126,0*	120,2*	109,1*	147,0*	147,1*	107,0*	160,9*	132,8*	114,6*
72,*	119,7*	109,6*	110,9*	125,4*	169,8*	224,7*	124,7*	171,1*	112,6*	110,1*	97,8*	108,6*	147,8*	96,0*	121,5*	125,8*	142,9*	112,5*	158,2*	222,5*	114,3*	142,5*	106,9*	141,6*
73,*	122,4*	128,5*	96,3*	156,4*	150,2*	225,5*	135,0*	136,5*	112,6*	109,4*	113,4*	150,3*	127,9*	94,5*	114,6*	168,4*	176,2*	96,6*	151,2*	200,9*	123,4*	150,0*	165,3*	147,4*
74,*	110,1*	116,0*	106,3*	0,0*	204,8*	220,6*	130,0*	139,2*	125,8*	112,2*	127,4*	85,6*	133,5*	119,0*	138,3*	143,3*	100,3*	119,3*	180,7*	150,8*	146,8*	118,2*	143,9*	129,4*
75	138.8	135.5	135.1	125	129.7	223.8	136	159.5	138.2	111	143.8	127.6	124.9	116.3	142.1	125	125.4	117.2	161.9	118	122.4	146	145.8	190.1

## Sheet: Suppl. Figure 7b
Enhanced opioid analgesia and loss of tolerance but exacerbation of side effects in mice expressing phosphorylation-deficient, G protein-biased µ-receptors A. Kliewer1, F. Schmiedel1, S. Sianati2, A. Bailey3, J. T. Bateman4, E. S. Levitt4, J. T. Williams5, M. J. Christie2and S. Schulz1*
Supplementary Figure 7 Respiratory depression and constipation dose-response curves.
a, Time course of respiratory rates measured by plethysmography 15 min (fentanyl) or 30 min (morphine) after administration of equally effective doses for analgesia of fentanyl (0.1 mg kg-1 for 10S/T-A and 11S/T-A; 0.2 mg kg-1 for WT and S375A) or morphine (15 mg kg-1 for 10S/T-A and 11S/T-A; 22.5 mg kg-1 for WT and S375A). b, c, Dose-response curves for calculated ED50 values. b, Respiratory rat…
Morphine
WT Kontrolle						WT Morphin 52,5						WT Morphin 3,75						WT Morphin 20						WT Morphin 15						WT Morphin 7,5						S375A Kontrolle						S375A Morphin 52,5						S375A Morphin 3,75
320.6	344	243.2	186	111.1	365,9*	88.6	100	102.3	122.6	0,0*	0,0*	163.8	145.1	175.1	286,0*	183.4	169.5	0,0*	137.6	129.2	104.5	94.9	103.2	51.2	138.1	126.9	0,0*	0,0*	0,0*	148.6	164.2	170.5	119.8	128.2	167.3	288.1	330.2	248.2	345.9	123.2	0,0*	157.1	142.2	133.1	0,0*	175	103.8	169.3	173.5
						91.1	94.8	128.9	119.9	64.1	117.8	152.2	155.8	174.4	237.1	193.1	152.7	0,0*	133.8	134.1	103	130.8	92.5	56.7	121.6	168	93.5	116.3	204.6	154.5	113.9	134.4	120.2	130.5	158.6							146	96.8	188.4	83.9	126	112.7	173.8	184
280.5	326.1	286.8	274.3	155.4	336.4	97.7	110.7	123.9	140.4	97.1	128.1	193.3	160.5	171.6	234.7	196.5	151	44.2	138.5	171.8	103.7	80.6	101.6	0,0*	95.6	167	55.9	573,0*	190.4	170.1	90.3	156.3	117.4	121	149.2	318.1	390,1*	178.4	330.2	91.4	0,0*	127.3	104.9	131	131.6	107.2	127.4	177.9	182.1
						101.4	106.9	127.4	148.1	261.5	112.8	170.5	150.2	172	240.5	183.1	152.6	66.3	126.7	121.1	105.8	169.2	102.9	54.1	88.2	169.2	191.3	0,0*	0,0*	145.6	78.8	155.2	115.8	126.4	129.1							130.8	119.8	120.4	107.5	130.4	114.5	170.9	180.8
285.5	299.6	285	276.7	185.3	249.7	106.8	90.9	117.5	157.9	130	113	153	154.8	176.6	236.1	193.6	154.8	0,0*	133.1	124.3	104.4	167.6	106.5	59.1	128.1	165.2	256.9	130.4	0,0*	146.3	91	121	111.7	124.4	142.5	330.6	347.2	193.5	0,0*	0,0*	189.6	122.6	101.8	136.7	107.2	130.7	119.1	174.7	193.3
						96	104.5	131	165.2	142.1	103.5	158.7	172.3	171.9	212.9	188.3	216.3	161.7	129.7	120.8	106.4	70.2	110.6	69.3	100.5	159.9	175.6	123.4	145.1	139.5	77.9	110.5	109.3	122.3	137							114.3	119.8	135.8	108.5	114.7	119.8	185.7	212.1
166.7	340.4	291.7	273.6	362,4*	248.6	102.1	101.2	122.8	154.5	119.3	120.2	166.5	137.8	166.4	267.4	170.5	148.3	128.1	127.8	159.4	108.7	89.7	106.1	46.5	0,0*	168.2	174.1	97.9	157.9	184.4	136.8	115.3	101.4	126	139.4	253.8	392,4*	253.3	281.5	218	0,0*	125.5	124.2	138.9	107.7	131.5	114.2	178.9	177.9
						101.6	92.3	129.3	163	127.7	109.6	146.2	156	165.2	208.4	167.1	147.7	41.3	129.1	115.4	102.2	123.3	217.3	54	123.5	167.6	174.8	168.7	115.7	160	101.2	126	108.2	121.2	132.4							103.4	125.7	127.3	110.1	112.2	117.4	166.4	175
232	220.2	324.4	255.6	379,3*	301.5	96.9	111.9	139.7	154.7	115	116.1	227.7	139.1	171.8	197.6	174.3	140.8	208.8	128	192.5	99	71.6	401,4*	94	216.4	106.4	172.8	140.7	166.4	138.7	99.2	156.3	109.9	125.4	115.7	259.5	359.9	263.3	341.9	233.2	254.4	0,0*	113.8	115.6	107	99.5	119.5	163.8	178.4
						106.4	102.5	119.6	161.5	92.8	111.5	224.2	138.5	175.8	192.8	175.2	120.9	158.2	124.8	203.7	89	70.5	254.3	95	120.3	156.4	200.6	126.6	144.9	147.4	99.4	118	99.4	122.5	142.5							0,0*	100	139.4	102.3	169.4	118.9	165	172.3
236.1	308.1	340.3	246.6	283.7	340.4	100.5	96.2	108.5	152.8	94.8	129.5	192.7	158.4	156.6	200	178.9	148.9	129.4	117.7	160.9	100.4	75.6	125.1	75.5	179.2	159.4	167.5	165.7	147.3	158.6	100.4	173	87.3	119.6	162.3	261.7	377,6*	257	290.8	238.1	198.2	0,0*	103.8	126.6	107.6	118.7	103.9	161.9	176.2
						94.4	95.3	142.9	155.4	99.7	90.5	121.3	160.1	182.9	211.3	177.4	164.5	144.1	119.5	144.3	95.5	72	152.9	70.3	166.4	171	167.8	100.6	147.4	147.8	97.4	160.4	100.3	109.3	108.8							130	97	143.5	125.4	119.1	129.6	171.3	189.9
203.9	144.1	347.4	235	298.2	338.7	97.6	91.9	114.3	146	110.1	92.4	222.9	139.8	160.7	193	172.5	140.2	92.9	121	0,0*	104.7	83.7	108.6	71.7	161.9	163.1	154	105.3	155.2	143.3	113.4	252.9	94.5	130.6	149.8	251.9	334.2	256.1	281.6	295.5	165.2	122	114.9	138.8	102.4	118.5	117	167.2	172
						131.5	98.2	128.7	158.2	112.7	122.8	176.3	123.7	169.9	182.8	176.5	128.3	167.8	116	549,9*	103.7	83.8	100.1	69.3	166.2	156.8	164.7	184.7	164.7	142.6	128.4	123.4	106.4	112.1	108.6							113.4	115.3	135.4	81.9	115.4	108.2	165.9	162.7
226.2	294.7	344.6	216.6	297.4	360,5*	108.2	125.8	126.1	158.9	140.2	100.5	152.7	132.3	185.9	183.1	172	157.4	103	121.5	99.7	93.1	82.4	103.3	76.4	169.5	142.5	149.1	111.6	154.8	152.9	101.9	123.3	89.7	114.2	115.7	313.7	338.5	251.1	226.8	138.8	178.2	214.7	118.9	142.9	90.1	112	120.1	169.4	168.4
						97.1	91	124.9	159.7	126.6	97.1	133.2	143.5	146.3	193.3	173.8	151.5	97.9	118.6	135.3	94.3	116.6	85.5	78.3	178.9	137.8	147.4	150.6	0,0*	147.9	106.1	127.2	97.7	110.2	108							0,0*	113.9	138.2	114	116.7	99.4	160.4	169.1
241.3	316.2	347.1	196.2	300.5	349.5	99.5	95.6	124.6	173.9	127.9	104.4	353,5*	139.3	143.9	191	182.4	138.8	98.7	104.5	152.8	95.5	140	85.7	68.4	130.9	158.7	150.9	112.6	343,3*	184.5	109.4	129.7	92.4	112.7	103.8	0,0*	344.5	245.8	295.3	157.8	179.5	0,0*	111.5	154.3	95.9	91.2	102	167.8	198.3
						96.4	88.6	109.8	154.5	111.1	132.4	279,1*	139.8	133.2	179.4	175.8	140.3	96.6	105.3	105.5	83.7	83.5	81.8	87.8	121.8	135.1	131.4	118.1	116.6	148.7	108.5	151.5	88.8	108.8	118.5							0,0*	105.6	140.8	96.5	113.5	110.5	175.3	178.1
248.5	313.9	341.6	172.3	295.3	346	96.6	92.3	115	139.2	120.3	57.5	204.9	141.8	153.7	168.8	186.7	140.7	92.3	114.3	111.9	103	74.6	78	76.5	123.4	139.8	146	112.5	100.2	148.5	104.1	122.2	86.4	111.1	114.4	251.2	339	248	294.8	171.7	199.7	0,0*	113.3	106.2	98.3	110.6	92.3	162.8	152.4
						88.6	102.7	116.9	155	109.9	64.2	173.7	143.5	78.6	213.2	177.5	200	151	159.9	108.1	90.8	78.9	81.7	65.2	143.2	126.6	154.4	130.6	97.2	140.5	104.5	159.4	105.9	112.4	154.4							190.4	98	120.7	111.2	109.7	101.3	181.2	164.4
130.2	326	333.6	185.6	294.4	317.3	101.3	109.6	116.6	147.2	105.8	166.7	133.8	141.5	89.4	194.9	186	124.6	90.5	146.9	100.3	85.9	87.2	82.4	62.5	137.4	124.9	131.1	126.5	128	149.6	102.6	127.7	85.5	115.2	189.1	270.3	317.4	241.8	289.3	191.9	347.9	0,0*	99.9	130.9	103.2	111	101.2	179.1	167.6
						88.9	98.1	93.2	146.2	104.7	125.5	133.7	139.2	120.7	161.6	171.7	197.1	91.4	109	104.6	96.4	172	122.3	75.6	109	120.6	144.5	110.6	96.6	143.6	94.1	111.5	87.6	149.2	103.2							33,0*	110.2	130.2	103.5	110.6	104.2	195.7	165.8
168.5	333.2	338.4	150.3	345.3	325.3	94.3	98.6	121.8	137.4	111.9	69.2	132.3	141.8	130	176.8	172.5	171.7	88.3	119.3	115.8	92.9	112.2	87.2	70.3	129.7	166.5	127.6	115.1	115	132.9	77.1	112.1	82.9	126.5	142	297.5	327.9	238.5	283.9	203.9	0,0*	0,0*	107.1	130.4	82.2	107.8	103.1	190.9	160.3
						95.5	143.2	115.7	148.7	102.5	82.7	91.5	169.4	135.4	155.8	166	121	79.8	233.1	101.9	88.2	78.9	83.7	74.2	129.3	91.9	137.4	116	125.3	129.5	89.7	156.3	146.3	109.2	95.8							102.4	103	120.4	98.1	107.9	151.7	182.2	154.8
163.2	323.3	333.3	124.8	324.6	326.8	88.5	112.3	118.6	146.4	112.7	97.6	162.8	222.3	145.3	158.7	168.6	155	101.2	163.2	227.6	77.5	151.7	83.1	107	109.8	102.6	124	112.4	109.9	133.9	78.4	123.6	88.3	112.7	125.2	314.4	332.7	242.9	311.8	226.2	185.4	129.3	101.6	112.7	95.4	111.9	110.2	218.5	155.8
						92.7	95.8	112.9	144.5	103.2	125.2	212.5	154.8	135.1	177	171.8	165.2	82.5	123.1	141	77.9	71.3	89.4	118	97.8	143.9	127.3	123.1	103.4	128.6	80.6	114.2	85.2	168.8	127.4							157.1	98.1	118.4	93.5	133.9	99.4	180.6	159.6
216.5	317.7	333.2	143.8	339.1	318.8	94.7	95.2	100.1	155.6	114	104.3	119.3	155.5	168.5	158.9	201.6	217.3	79.4	588,8*	149.1	81.7	121.6	82	62.6	131.6	123.8	109	112.3	96.9	129.5	93.8	124.2	87.7	116.2	108.6	305.5	331.3	246.9	266.6	234	177.5	140.1	100.8	115	84.6	112.5	115	189.9	171.8
						94.4	101.3	110.3	123.6	99.4	75.4	137.6	184.9	116	157.3	160.2	160.6	0,0*	147.4	150.1	87.8	179.4	99.8	65.4	116	116.1	124	131.3	92	120.8	80.9	116.3	83.4	119.6	126							136.9	103.2	140.6	98.2	108.9	106.5	253.3	159
264.5	334.8	423,0*	132.7	325.6	322.2	90.1	91.2	95.2	137.6	111.3	59	125.5	187.9	135.8	151	168.2	168.9	74.7	152.1	182.7	87.7	212.5	106.1	63	109.3	151.5	104.5	109.3	104	122.6	84.4	124.4	83.7	116.5	111.7	309.5	337.6	244.2	347.1	238.4	191.7	145	106.9	123.8	108.9	110.4	101.5	213.2	162.4
						89.3	84.4	114.4	160.1	103.9	66.7	109.2	176.8	126.8	145.3	164.2	168.2	100.8	0,0*	176.3	88.4	89.1	82.3	63.7	122.4	114.7	124.2	137.1	106.8	137	84.1	115.7	83.8	108.1	102							134.7	103.2	126.6	93.7	109.6	99.6	200.9	153.4
197.2	325.3	329.5	130.2	377,7*	314.6	47.8	80.5	112.2	147.9	106.2	128.2	118.2	153.3	136.9	213.9	161.1	142.3	76.3	304,3*	151	88.1	93.3	74.7	60.9	114.4	119.1	118.3	95.8	124.9	135.2	98.6	145.1	86.1	102.8	109.8	297.2	348	240.2	253.9	248.4	187	122	111.7	122.9	94.2	108.4	116.5	178.1	201.4
						126	160.4	108.1	134.8	112.1	130.6	156.5	154.7	134.4	178.2	162.8	154	187	154.4	110.5	87.8	117.8	84.1	73.5	118.5	113.2	134.4	119.1	107.5	131.9	94.9	116.4	84.7	142.6	145.4							131.7	95.5	137	91.2	108.2	104.2	205	161.7
235.3	345.1	343.8	128.4	349	320.1	96.4	122.9	103.5	149.5	103.3	72.2	92	154.9	131.9	174.5	182.5	144.2	130.4	464,0*	116.5	90.3	70.4	121	98.9	141	117.1	127.8	111.3	91.6	138.4	84.2	158.6	82.7	133.4	138.4	278.9	352.4	243.1	165.1	252.6	186.5	149.9	105.1	119.2	112.8	107.4	102.5	188.8	157.2
						95.9	90.6	96.3	130.8	108.3	83.3	154.8	148.1	143.7	218.5	179	149.2	108.2	154.9	168.5	92.8	105.9	320,3*	97.5	115.9	111.6	139.9	113.7	107.8	122.2	91.9	123.6	83.1	95.7	92.9							121.1	141	123.5	98.2	105.5	105.1	196.9	163.8
247.3	329.1	329.4	137.5	350.1	312.9	101.3	87.3	97.2	143.8	99.4	86.1	125.6	151.1	160.3	292,9*	165.2	153.4	240.6	100.1	158.1	90.3	73.5	0,0*	393,2*	154.1	117.7	123	121.4	101.2	127.7	92.1	123.4	91.4	100.3	105.7	344.5	355.2	240.2	173.1	244.1	176.9	102.8	56.3	100.3	99.5	103.5	115.9	196.9	160.2
						99.7	92.6	96.7	116.2	100.4	67	153.2	162.4	141.5	0,0*	173.6	165.9	82.6	239.9	185.3	88.6	81.4	0,0*	312,7*	124.3	126	129.3	96.1	96	128.9	88.7	128.7	94.9	104	162.5							118.3	145.7	142	133.8	106.4	120.5	244.3	157.3
229.2	331.4	329	132.8	373,9*	325.5	99.1	114	0,0*	0,0*	96.6	67	121.3	163.4	141.8	360,7*	157.4	183.4	86.6	223.3	139.5	83.8	139.4	0,0*	0,0*	104.3	152.3	116.1	107.6	136.8	133.9	92.5	135.6	83.1	105.3	124.6	281.6	349.8	290.1	224.7	480,7*	178	121.3	74.4	146.4	74.2	109.8	151.2	197.6	153.6
						97.7	104.1	0,0*	150	97	76.6	123.1	153.9	140.3	138	158.9	201	75.8	90.4	128.9	72.3	124.3	88.4	312,3*	108.9	101.3	121.2	94.1	92	168.1	82.5	119.3	83.6	118.9	127.8							117.2	72.2	140.7	119.6	105.9	110	202.9	186.9
220.8	327.7	308.8	139	361,3*	325.6	102.8	99.4	135.3	155.2	0,0*	54.5	125.9	200.8	190.9	208.3	167.8	153.2	95.3	99.4	157.8	94.9	67.5	93.6	95.3	102.8	115.3	133.5	114.8	91	170	90.1	144.8	91.8	99.2	109.1	289.6	384,3*	249.8	207.2	212.8	175.2	121.6	84.7	140	92.5	111.9	140.5	199.3	165.8
						106	92.5	121.3	179.4	346,4*	70.8	128.2	142.8	310,5*	195.5	172.8	158.5	115.1	120.5	150.5	88	64.5	89	80.4	118.4	114.1	125.6	119	89.9	184.3	96.1	113.5	89.3	103.2	90.2							126	87.5	124.6	88.3	106.8	110.3	220.7	160.6
268.1	319.6	300.6	109.1	363,1*	330.8	101.9	95.6	119.7	190.7	0,0*	105.5	152	159.7	0,0*	199.5	183.3	0,0*	89.1	120.1	108.4	91.8	130.2	91.9	69.1	126.5	125.7	123.9	108.4	93	119	82.2	127.7	85.4	83.8	105.7	319.4	381,4*	234.9	216.6	245.7	226.8	117.7	88.7	127	96	147.9	117.7	201	186.9
						91.9	94.2	125.4	192	38,0*	106.8	136.5	163	149.4	189.2	193.7	203.4	86.4	107.8	108.7	103	70	116.7	62.1	113.2	108.2	103.5	116.7	90.9	139.3	92	194.7	89.2	104.8	104.8							132.7	138.3	124.8	99.4	91	125.7	176.2	181.7
260.8	318.6	318	172.2	359.6	315.3	101.8	90.3	149.2	204	0,0*	71.9	114.9	158.6	144.6	192.8	169	163.6	111.3	122.2	131.7	139.4	66.9	80.3	55.2	124.7	113	118.6	125.3	125.1	169.5	90.2	164.3	92.8	111.7	99.7	323.9	344.7	227.2	217.6	249.6	178.8	129.4	70	121.4	101.2	94	119.9	191.3	171.4
						192.4	132.8	124.7	187.5	59.2	87.1	106.3	151.5	142.6	161.9	165.3	153.3	73.8	117.8	143.8	0,0*	70.3	77	0,0*	121.1	124.6	123.9	105.9	96	159.5	95	161.2	105.2	101	110.4							121.2	90	151.9	97.3	118.1	78.1	241.5	172.9
311.8	262.1	312.4	115	366,5*	317	96.9	91.1	96.4	171.6	91.9	95.6	153.9	158.1	149.6	178.6	171.8	175	162.7	118.1	156.3	181.6	80.6	75.1	63	117.1	101.4	115.6	100.1	91.7	137.1	88.5	120.9	99.2	99.2	109.4	299.5	331	226.6	221.4	230	177.1	120.1	88.4	125.8	90.5	89.6	107.3	192.2	181
						98.9	85	125.9	164.7	105.3	0,0*	126.9	147.9	162.2	178	175.6	151.7	86.7	125.9	114.6	129.9	113.8	103.6	52.5	112.7	211.8	127.7	113.2	120.5	135.5	87.9	114.1	89.4	154.4	118.2							130.8	94.3	139.2	93.2	88.9	108.1	190.2	179.7
331	334.5	363,5*	164.4	322.6	332.4	101.5	90.2	136.8	173.7	121.1	40.5	136.7	151.7	152.1	181.1	191.6	159.1	101.3	113.9	120.9	221.5	123.2	76.9	109.3	108.5	167.3	120.9	106.6	131.6	187.1	0,0*	131.3	97.9	110.8	132.9	308.7	383,1*	269.9	201.9	231.6	191.4	131.5	92.1	122.2	98.2	96.5	118.5	188	165.3
						97.4	90.8	123.9	158.5	106	0,0*	184.9	232.9	140.2	178.2	163.3	161.3	202.7	117.6	215.4	172.1	123.8	81.2	52.6	113.2	94.6	123.2	112.4	154.5	130.1	92.4	124.6	139.4	89.2	94							111.6	90.8	121.5	98.4	100.5	87.4	189.1	174.1
305.3	313.6	304.9	136.8	344.1	315.6	110.3	106.6	144.3	214.6	128.3	95.2	114.7	142.8	173.6	177.6	177.3	203.1	158.7	114.5	143.1	162.5	128.4	85.4	96.5	136.9	112.6	122	109.4	87.7	150.5	90.2	122.3	86.2	93	184	311	391,8*	270.4	200	253.6	188.1	116.1	91.4	198.6	92.5	105.1	98	192.5	208.8
						111.9	92.5	106.8	254.9	0,0*	320,7*	111.8	166.7	135.9	161.1	163.7	156.9	235.6	129.6	136.2	138.9	70.9	77.7	107.5	100.5	122.4	123.5	107.9	97.2	126.8	99.2	124.7	102.8	100.1	104.6							116.4	95.5	97.5	110.8	117.6	97.4	187.3	179.3
252.1	329	333.2	179.7	321.2	326.3	102.9	101.8	120.4	100.9	261	81.4	112.3	185.9	139.3	161.9	139.9	123.9	242.9	111.8	150.9	209.4	59.2	85.9	60.9	115.7	109.5	119.9	136.5	129.2	122.9	104.7	119.6	88.4	94.5	85.5	270.1	383,4*	282.6	209.9	220.8	195.9	123.8	104.1	93	92.8	97.1	105.6	196.1	184
						103.3	86.5	121	80.3	70	122	135.5	160.9	176.6	148.4	227.4	157.8	0,0*	114.4	110.7	83.7	69	83.3	51.8	111.9	150.7	121	116.2	82	129.7	101.9	127.4	92.6	106.6	113.7							100.1	95.8	113.5	86.3	98	90.2	188.5	188.8
322.1	333.8	210.6	184	362,7*	316.9	115.2	96.1	131.9	85.3	109.6	53.2	107.5	155.4	158.3	185.9	192.5	224.5	0,0*	124.2	122.2	83.6	94.2	81.5	53.5	121.4	121.4	106.4	103	105.5	142.6	106.5	156.5	83.1	106.7	109.4	279.4	346.3	288.2	229.3	243.8	189	131.3	78.1	177	136.5	103.1	100.1	193.7	181.5
						102.6	90.8	125.1	120.3	105.4	94.1	165.2	154.4	120.6	190	167.2	193.8	192	118.7	106.1	79.3	127.5	107.3	57.3	113.1	107.1	106.3	115.6	75.9	0,0*	114	121.1	147.8	100.2	105.7							122	88.2	115.5	89.3	86.9	113	200.6	182.2
302.7	343.5	312.6	192.6	394,3*	316.9	90.9	99.3	107.7	130.6	79	58.9	257	151.1	124.1	188.4	175.9	189.5	63.8	125.2	108.9	84.8	64.7	77.8	62.4	113.1	117.1	90.9	107.1	88.9	0,0*	105.7	96	83.4	106.8	121	298.2	430,4*	357.5	199.3	247.2	292.8	120	87	119.2	101.7	43.3	108.5	254.1	166.8
						99.4	101.6	121.9	131.2	113.4	77.4	120	147.4	111.9	151.1	172.8	117.7	491,3*	120.7	114.5	84.4	100.8	78.4	117.1	118	125	113.5	100.5	80.3	258.5	106.1	156.8	90.1	102.3	156.5							113	81.6	109.9	132.1	71.7	102.3	275,8*	162
253.3	343.8	307	194	340.1	308	101.6	93.4	108	135.3	108.9	80.4	110.6	138.5	0,0*	182.5	213.4	146	253.6	111.9	105.1	83.4	66.2	87.1	54.9	111	148	133.6	110.9	84.1	153.3	117.5	151.2	83.1	104.1	123.2	338.9	272.3	318.7	194	235.3	148.9	122	90.2	103.2	107.8	104.1	110.6	253.8	209.3
						86.9	95.6	103.5	137.6	129	68.5	103.3	169.1	112.5	195.8	151.6	142.1	0,0*	114.2	140.6	83.8	114.6	155.4	130.7	114.2	230.4	126.8	110.1	102.6	121	141.3	120.6	93.6	91.8	102.4							124.6	88.5	130.9	103.8	103.6	114.3	216.7	192.6
301.1	351.1	298.8	205.9	85.6	305.6	103.8	104.1	145.8	129.1	141.1	71.9	123.6	368,3*	99.7	216	176.8	140.1	161.2	111	118.5	87	74.4	64.3	57.6	123.2	158.4	135.7	113.5	93.6	111.4	104	117.6	93.6	100.1	112.6	302.2	341.2	295.7	199.6	243.2	171.6	123	105.6	152.5	124.8	107.5	140.2	218.3	185.8
						86.1	97.2	105	129.7	105.3	127.4	106.5	159.2	162.2	147.8	209.3	136	59.9	116.5	138.9	89	75.6	111.6	125.1	121.6	115	147.8	113.5	79.2	165	90	111.6	92.6	137.3	114.2							92.2	92.7	96.8	140.2	95.5	93.3	212.9	179.2
298.4	310.1	311.9	191.2	77.1	310.1	97.4	86.9	108.6	124.8	106.8	159.2	107.6	148.8	0,0*	191.3	170.7	139.4	106.3	97.3	108.1	60.5	81.1	92.2	0,0*	114.7	129.6	108.1	103.8	84.2	138.7	94.6	161.9	99.8	104.6	188	358.9	395,7*	298	219.9	241.9	173.1	115.6	88.4	95.6	100.2	95.5	82.7	198.4	175.5
						99.4	102.3	147.7	134.8	111.3	63.3	127.8	161.8	0,0*	162	179.9	136.9	52.3	110.2	120.9	83	115.1	78.1	67.2	108.4	124	108.8	109.4	82.6	87.2	98.6	146.2	93.7	99.2	135.9							103.1	99.2	62	93.1	154.4	108.9	198.7	170.1
276.8	340.3	304.2	199.7	106.4	321	92.9	84.9	123.6	139.4	110.5	72.7	118.3	159.6	181.3	179.5	186.4	137.9	119.2	121.6	106.3	85	73.8	72.2	94.2	115.8	141.4	110.3	135.1	89.7	146.3	102.9	120.8	98.3	90.3	104.9	308.6	340.2	292.7	216.7	241.5	162.4	114.5	100.8	165.4	73.9	84	95.8	178.7	209.9
						105.1	129.1	0,0*	138.3	100.8	70.5	112.3	161.1	89.9	148.7	173.3	150.3	71.2	106.1	113.3	94.3	86.1	84.8	83.7	110.3	109.4	107.5	113.4	106.8	142.4	97.6	120.4	85.8	100.2	128.2							118.1	95.2	114.1	90	93	104.5	190.3	206.2
236.3	289.6	298.5	193.9	293.4	321.5	91.2	103.6	111.3	134.3	102.8	107.3	114.9	158.3	303,1*	154.4	181.3	137.4	76.3	118.7	128.8	84.4	110.9	79.1	104.9	118.1	95.3	105.9	105.2	117.3	141.9	99.6	118.3	105.5	103.8	113.4	312.4	360,3*	294.6	205.1	238.4	177.2	101.5	99.9	384,5*	107.7	88.9	94.6	183.9	192.4
						102.8	102.6	135.1	122.4	108.1	59	163.3	162.1	254.1	169	184.3	145.2	93.5	104	150.9	78.5	149.8	74.3	98.4	115.4	119	91.3	120.5	86.8	143.2	91	121.4	94	109.5	110.9							134.6	98.3	277,1*	92.5	99.8	106.1	180	204.1
313.2	349.6	279	199.8	299.4	315.3	103.7	108.7	118.8	129.2	124.6	75	115.7	202	172.8	163.1	177	138.2	81.5	396,1*	104.5	89.1	124.3	106.6	52.6	111.4	153.4	109.2	114.7	231.8	148.1	109.1	139	95.4	98.8	112.8	316.8	368,2*	292	197.5	246.7	235.9	113.3	89.8	282,0*	97.1	95.4	84.4	188.2	179
						96.9	100.8	172.8	127.3	107.1	66.4	165.9	164.4	0,0*	173.3	168.5	135	132.2	107.4	105.4	83.9	77.9	82.8	0,0*	119	191.5	119	112.4	124.7	158.7	94.9	118.7	96.5	91.3	116.4							106.5	111.3	102.3	99	98.3	97.7	253.9	194.7
312	317.7	308.5	206.6	314.8	307.2	94	102.1	142.3	126.2	99.5	114.1	122.3	163.7	176.1	162	165.9	137.3	82	122.5	109.1	83.7	124.5	67.3	53	116.5	110.2	93.8	116	198.2	144	93.5	161.6	101	108.2	124.5	361,8*	356.3	316.4	202.2	241.5	184.8	83.2	97.6	128.1	83.9	167.5	108.6	256.7	186.5
						148.4	100.6	162.2	132.2	107.4	126.2	129.6	168.6	157.4	176.2	158.2	132.3	90.8	120.1	127.5	81.4	79.1	73.9	60.5	116.6	216.4	102.8	116.9	93.4	138.4	104.6	110.2	95.7	150.4	207							96.6	92.7	124.1	104.2	133.6	105.6	267.7	181.9
288.6	316	281.8	224.4	323.5	319.2	111.6	101.5	192.7	130.4	118.6	52.9	125.7	182.4	163.2	174.4	164.4	137.5	79	116.6	155.1	88.3	116.3	125.2	100.3	117.7	164.2	109.9	119.2	69	179.1	93.6	106.1	94.9	101.3	97.9	325.5	358.8	257.7	264.4	256.2	166.7	107	103	176.8	99.5	148.5	95.9	223.7	181.5
						93.6	103.3	330,7*	137.8	92.3	184.9	150.5	195.3	193	147	160.9	139.1	91.5	124.6	108.6	131.8	92.8	122.2	0,0*	119.3	118.5	116.2	112.7	80.4	133.9	91.2	122.5	88.1	98.4	0,0*							128.2	88.9	131.5	119	88.4	98.8	223.1	178.4
108.9	356.9	274.5	221	297.6	344.2	101	96.7	306,7*	130.8	94.2	0,0*	121	181	179.1	143.9	175.4	190.8	88.3	115.9	105.3	83.2	82.3	76.7	50.8	132.4	120.1	121.3	118.3	105.7	130.4	101.2	121	102.5	100.5	120	289.5	330.2	264	232.9	270.1	154.5	119.8	97.1	141.4	108	109.5	107	225.1	182.2
						107.3	84.5	0,0*	113.3	105.7	62	113.8	179.1	169.1	165.3	171.1	154.8	84.1	120.9	146.9	90.4	77.5	81.4	55.2	144.3	113.8	123.2	119.9	158.9	127.9	93.3	109.7	99.8	103.3	107.6							97.8	102.7	139.3	95.5	117.3	99	212.8	172.9
139.8	312.1	303.6	211.9	301.7	272.7	101.8	88.2	177.2	122.8	110	101.6	173	178.3	201.2	137.8	179.3	148.7	89.1	119	114.3	159.1	89.9	83.4	57.2	121.5	127.5	117.4	110.1	156.1	120	89.3	171.9	100.5	122.3	172.4	331.7	360,3*	259.7	192.9	242	180.6	109.5	80.7	117	-16,3*	123.8	103.5	0,0*	175.3
						105.5	96.9	112.9	113.4	102.5	78.5	118	178.7	168.1	190.9	170	153.1	79.4	111	118.6	84	68.5	99.7	55.3	125.9	123.1	111.5	179.2	147.2	120.4	88.7	115.5	87.4	96.8	108.1							110	86.8	132	153.6	132.9	93.9	233.8	178.6
0,0*	307.9	273.1	205.6	297.7	267.8	111.8	128.9	119.3	112.4	103.6	51.7	134.4	215.8	166.8	159.2	170.7	132.4	88.9	116.6	103.8	87.9	128.4	79.2	55	118.4	116.5	117.7	134.2	158.7	125.1	97	117.5	102	104.5	129.1	359.8	337.5	277.2	204.4	247.3	167.2	119.4	89.5	133.6	89	119	101.6	231.2	172.6
						107.1	87.3	121.3	115.2	118.8	84.8	111.5	187.9	156.3	160.3	168.4	138.9	85.7	124.9	98.6	75.3	66.9	67.5	123.6	131.7	123	100.1	127.1	104.1	122.8	89.7	110.8	92.3	109	181.4							111.8	84.3	132.1	91.3	124.3	99.3	269	168.5
128	322.5	294.7	208.4	290.3	270.4	65	107.7	124.9	123.6	90.9	99.2	147.9	181.7	139.1	176.2	162.7	205.2	90.7	99.2	112.7	81.4	75.7	117.4	53.9	134	121.5	166.8	145.2	138.2	118.6	86.2	155.4	94.2	104.3	137.8	346.4	334.3	246.5	188.4	258.1	185.4	105.5	82.4	126.5	110.1	118.5	80	242.8	175.7
						104	101.1	108.5	128.4	84	71	119.5	168.9	154.4	185.6	169.7	157.6	120	114	153.6	87.9	0,0*	79.5	58	131.5	108.5	99.7	134.5	94.1	116.5	92.9	118.8	99.1	106.6	127.4							112.1	70.6	140.9	93.5	122.6	117.8	216.7	170.8
171.9	328.4	290.3	267.4	291.4	314.4	134.7	101.5	119.5	102.8	108.2	121.1	128.2	166.2	157.5	182.8	184.7	141.5	88.4	149.3	165.6	81.4	134.2	72.5	53.8	128.5	145.5	108.4	169.9	202.8	125.3	90	129.7	96.2	102.8	152.2	293.3	296.3	333.2	206.7	209.4	197.9	91.9	89.8	146.5	100.6	86.5	142.7	218.6	210.1
						121	153.5	106.1	113.9	97.9	85.4	151.6	163.3	143.9	179.1	183.3	147.4	144.5	123.1	145.1	73.9	158.7	63.6	0,0*	134.7	149.1	119.7	131.7	149.9	116.3	93.4	113.3	99.5	103.8	135.6							114.5	49.1	167.3	105	93.5	88.6	206.8	186.2
193.9	355.6	307.2	244.6	304.1	275.8	114.6	78.2	110.7	112.4	113.2	218.5	124.8	270,2*	136.2	165.4	218.8	148.5	155.4	136.1	97	92	188.6	136.5	57.3	122.3	219.5	125	152.4	80.4	0,0*	83.4	134.1	96	105.8	113	314.3	350.4	323.2	209.7	232.7	180.8	112.5	105.1	137.5	93.2	105.6	107.6	258	195.4
						111.9	156.5	110.1	129.8	95.7	113.1	122.8	163.9	140.6	178.4	172.8	212.7	107.6	124.6	107.4	93.4	159.7	77.2	66.4	112.1	99.8	120.5	123.3	185.8	140.1	89.4	102.7	104.5	103.6	129.6							97	77.1	127.2	91.1	124.4	113.2	234.5	201
200.6	297.8	392,9*	201.8	288.1	278	105.4	278,6*	117.9	113.9	101.7	75.5	111.4	173.3	140.5	170.4	173.7	156.4	67.3	128.9	159.7	148.7	94.4	125.9	62	121.3	140.4	113	160.5	229.6	111.6	87.6	120.7	104.6	116.3	134.5	295.2	341.1	337.5	207.3	220.9	171	252.8	81.6	139.8	95.9	109.7	111.3	245.7	190.2
						106	146.7	103.8	113.4	111.5	113.8	132.3	180.9	193.3	174.3	221.6	183.4	140.6	164.6	106.3	149.1	102.1	112.4	54.9	122	183.5	123.6	131.5	139.1	148.7	89	115.7	104.3	115.7	125.4							138.9	96.6	130.2	107	107.1	107.7	241.1	182.6
202.4	298.6	274.1	204.1	329	285.3	112.6	106.8	102.2	133.2	100	71.6	134.2	177.9	148.9	171.7	198.7	140.2	87.3	113.2	140.8	87	67.3	127.3	0,0*	127.9	118.4	111.5	127.9	135.4	124	100.2	121.9	104.3	97.2	118.2	308.2	355.3	288.4	209.1	231.5	197.9	0,0*	75.8	153.7	124.5	130.1	150.9	223.6	258.2
						114.1	95.7	89.8	110.2	98.3	78.9	127.2	166.1	145.5	161.8	260.3	137.3	81.7	122.4	139.3	93	75.2	68	82.3	144.2	121.5	113.7	157.9	106.4	168.7	86.6	107.9	133.4	116.1	136.4							420,5*	84.1	139.1	125.9	107.4	108.3	234.8	250.7
207.8	284.6	283	224	285.8	282.4	108.4	120.5	90.3	161.5	114.2	93.5	36,4*	175.7	177.1	178.6	299,1*	144.3	74.5	136.5	131.2	95.8	107.7	76.1	131.2	130.8	170.3	107.2	141.4	68.7	115.4	98.2	123.4	96.6	120.6	133.6	327.9	359.9	307.5	206.3	265	190.9	0,0*	83.1	121.5	73.6	99.9	108.9	215	158.9
						93.8	99.1	99.5	123.5	103.6	96.8	222.7	162	145.2	170.8	215.1	153.7	86	121.7	94.3	84	75.3	81.8	53.4	136.9	167.1	114.6	132.6	257.2	118	94.5	113.5	103.7	118.3	130.1							578,1*	73.6	123.5	92.9	146.4	114.3	212.4	173.4
235.6	313.7	242.9	215.6	293.5	279.1	71	125.5	88	107.7	110.5	97.9	168.4	161.4	158.1	158.3	188	191.3	111	126.6	99.9	91.2	131.5	94.7	99.8	139.8	125.8	159.3	126.5	107	186.6	84.2	109.5	101.1	114.5	153.9	334.5	378,4*	307.4	202.9	221.3	277.3	0,0*	74.2	130.3	87.2	113.4	96.6	220.7	184.2
						106.1	186.7	91.3	114.9	115	81.4	143.7	112.4	141.7	171.5	179.9	221.9	88.5	115.7	108.5	78.2	81.3	156	75.7	132.5	165.6	110.7	134.3	157.9	111.9	100.3	150.3	94.1	121.3	121							89.7	64.6	163.1	101	112.2	123.8	217.1	219.5
199.9	312.9	282.6	206.1	295.7	268.8	93.5	131.6	103.7	152.7	108.2	91.3	154.4	174.3	128.8	162.9	175.5	157.3	96.9	0,0*	110	88.8	134.8	179	52.7	130.7	134.1	126.7	137.9	140.9	114.1	90.1	148.7	102.1	112.8	154.5	315.1	367,1*	312.9	206.8	209.2	176.4	101.4	81.2	130.1	101.2	141.5	100.6	251.4	187.6
						98.8	93.7	84	126.6	54.6	134.2	161.8	196.3	170	176.3	168.4	136.4	84.1	131.9	117.2	90.7	78.4	105.4	58.6	133.4	128.1	109.5	141.2	87.4	113.6	94.1	117.2	84.5	0,0*	190.7							92.6	65.5	136.4	93.2	122.4	94.2	225.3	176.7
208.3	303.7	275.4	219.7	311.7	289.3	103.1	94.6	122	134.3	109.6	90	201.7	189.6	130.5	150.8	165.8	150.6	90.6	122.3	108.1	96	84.4	80.1	62.1	150.2	120.3	116.9	124.2	210.3	103.2	83.9	134.2	98.4	154.8	217.9	323.3	354.8	313.5	203.2	251.3	205.2	115	78.7	111.1	125.5	115.6	91.7	228	180
						115.1	87.2	101.2	117.6	108.3	85.5	133.9	220.5	121.2	175.3	161.5	185	98.7	134.7	108	81.9	118.7	152.7	118.3	123.3	123.3	112.5	136.4	161.1	138.4	93.4	163.7	95.6	111.1	167							106.7	110.9	128.2	87.7	114.9	109.5	68.7	166.7
190.8	314.6	320.2	241.8	377,3*	276.5	91.5	82.4	98	128.2	108.2	112.9	158	203.5	170.2	183.1	161.3	186.4	89	125.6	114.2	88.5	130.1	55.8	0,0*	132.4	132.7	110.3	123.9	161.2	118.8	95.9	127.6	124.9	120.9	124.1	300.8	355.7	312.5	217.9	273.9	191.6	100	85.6	134.2	82.2	106.5	89.9	197.8	168.7
						119	106.4	119.9	111.5	112.1	74	139.9	187	133.4	173.7	162.7	162.9	84.9	121.4	117.7	84	75.3	74.1	104.2	134.1	135.1	132	167	87	116.6	92.9	121.3	111.4	121.5	161.8							101.3	77.7	125.1	89.9	107.3	103.4	193.7	166.6
202.7	320.1	263.8	220.2	290.2	280.1	99.1	98.7	73.7	152.2	100.8	75.3	145.7	205.5	140.3	162.3	219.9	182.2	122.2	132.9	155	84.1	81.9	96.9	69.9	135.4	127.9	124	139.1	133	140.3	97.3	119.9	96.8	112.2	119.5	319.1	356.1	320.9	211.7	256.3	210.3	95.8	74.1	135.9	96.9	113.3	106.5	167.7	185.9
						105.7	109.5	129.3	127.1	105.7	81.6	146.4	180.4	222.1	176.9	298,2*	170.3	70.6	130.2	134.9	307,7*	92.5	119.7	65.6	140.3	128.2	145.8	134.1	98.8	156.3	103.2	116.2	111.1	118.4	159.8							100.3	73.8	127.5	102.9	141.4	106.5	170.1	172.4
278.3	300.4	256.2	220.4	312.8	287.3	164.5	101.4	100.5	123.4	113.2	130	121.8	181.5	130	170.2	293,9*	151.7	90.3	125.3	106.8	110.4	81.5	134.3	65.5	151.9	126.1	110.7	127.9	148.6	159.8	100.6	110.8	98.6	0,0*	138.1	338.3	409,2*	300.7	214.8	239.7	187.3	98.5	108.1	133.4	76.6	132	161.9	175.6	163.3
						108.4	85.9	105.6	132.3	108.5	78.3	128.4	163.6	148.7	159.9	270,7*	145.6	87	121.6	145.2	93.9	125.3	87.7	88.5	148.4	126.6	119	167.8	164.9	191.5	89.6	116.3	99.6	130.8	134.1							97.3	93.5	128.9	93.3	100.2	98.1	175	163.9
224	301.2	245.3	215.9	296.7	284.9	114.1	92.2	160.5	128.1	111.5	143.4	209.9	166.8	172.5	172.6	307,9*	141.1	181.1	290,1*	170.1	96.5	81.2	91	109	143.7	197.1	109.4	138.1	97.1	101	107.4	111.8	114.4	133.4	137	319	380,3*	318.9	230.5	237.5	222.6	97.1	103.5	128.2	138.6	108.6	95.2	173.1	173.5
						112.9	106.6	153.1	121.5	99.4	84.4	134.2	177.2	195.8	177	251.6	169.7	82.1	129	173.8	94.6	360,0*	132.8	68.1	151.7	128.7	120.6	146.3	215	98.6	100.2	121.7	87.9	141.2	151.6							135.7	0,0*	127.4	136.9	107.5	108.9	165.9	171.5
221.2	306.4	263.9	229.1	299.4	298.3	112.4	113.4	106	136.4	89.8	331,3*	139.5	163.4	145.9	181.1	236.2	212.3	89.7	119.5	148.2	88.5	265.4	83.5	166.5	160.2	142	111.1	142.3	94.6	149.7	95.3	115.3	96	145.1	174.7	324	390,3*	323.5	214.8	295.8	183	98.4	88.6	134.8	86.4	111.2	97.1	165.7	174.2
						108.4	125.3	101.6	114.9	109.2	0,0*	173.8	185.3	134.6	211.4	281,3*	159	69.9	127.4	152.1	83.7	289,4*	90.5	57.3	147.5	125.8	106.2	138.1	193.5	108.6	101.8	172.2	101.8	281,1*	150.5							100.3	90.5	125.8	157.7	117.3	100.9	178.9	173.1
209.4	292.4	254.6	221.6	297.6	278.7	109.5	104.4	101	132	109.5	0,0*	112.7	165	137.8	189.7	309,0*	185.2	95.6	123.2	125.8	93	0,0*	82.7	88.7	153.4	134	98.1	152.4	86.5	112.5	112.9	133.4	101.5	347,1*	145.9	358.7	372,1*	325.2	200.1	262.8	198.4	95.6	70.7	120.5	120.6	110	103	181.2	176.8
						104.3	90.2	95.8	132.3	115.6	0,0*	208.5	212.1	213.5	184.7	192	160.8	106.7	123.3	162.5	83.7	75.8	96.3	71.3	144	166.4	115.8	139.3	273,3*	158.7	105	108.2	106.3	0,0*	140.8							88	81.1	126.6	105	100.2	119.2	195.6	164.7
263.9	327	267	195.9	261.6	292.3	114	95.3	134.8	114.6	114.4	57.2	153.9	209.1	133.6	180.3	206.9	144.1	148.5	113.9	181.3	89.4	98.1	71.4	57.3	144.3	145.5	0,0*	140.6	243.1	104.3	107.2	133.2	103.6	185.9	133.7	349.5	370,5*	316.6	215.8	245.1	214.2	108.2	78.6	112.6	100	104.3	133	185.6	202.5
						106.9	94.6	164.5	144.9	114	56.7	144.8	180.8	135.1	168.3	190.8	193.9	152.7	156.3	133.4	96	0,0*	86.3	59.1	174.9	132.7	214.5	130	280,4*	109.7	96	167.6	107.2	92.2	134							103.8	79.5	135.6	131.3	111.8	116.3	189.4	189.2
287.7	344.1	278.8	229.6	315.2	269.7	112	93.3	87.7	138.8	110.2	63	165.5	223.3	135.6	174.3	197.1	225.8	160.1	131.4	120.6	92.9	103.6	75.9	67.9	174	173.5	127.8	125.2	259.2	104.6	229.2	122.5	126.4	102.6	146.7	327.4	395,6*	333.6	197.9	215.6	174.4	104.7	79.7	128.3	92	95	134.3	190.8	179.7
						109.3	87.7	97.3	131.9	117.9	70.3	176.1	207.6	147.5	177.3	200	130.7	122.4	133.9	145.5	98.8	81.9	90.6	63.1	108	176.2	107.1	124.7	200.9	175.6	129.7	158.1	110.7	102.3	136.6							107.1	53.3	138	86.9	105.9	103.8	191.1	168
165.5	335.6	258.6	290.2	370,5*	284.6	161.2	84.2	104.9	115.1	116.3	103.3	144.1	203.4	139.7	172.3	181.5	172.7	139.5	142.8	111.2	93.7	116.3	107.3	81	123.8	181.6	123.7	132.3	175.2	102.6	0,0*	121.6	121.9	96.7	138.9	318.5	357.7	339	270.6	248.8	182.6	117.3	102.2	125	76.7	93.9	107.2	184.3	170.9
						127.7	106.2	128.6	120.2	110.8	75.2	165.2	195.8	143.3	166.7	183.1	162.9	76.6	139.4	114.2	91.3	55.9	65.1	177.7	117.9	116.9	127.1	121.9	139.5	106.2	102.7	118.5	116.9	144.6	147.5							109	137.3	132.7	83.2	108.8	99.4	185.7	184.8
35,2*	325	273.3	227	294.4	290.2	141.8	94.6	129.2	104.2	109	73.3	153.1	320,4*	150.7	163.4	178.9	150.2	74.1	131.5	154.1	118.6	73	91.6	68.1	151.7	126.2	170	147.6	82.6	129	116.7	117	107.9	144.4	163.6	328.9	345.1	326.1	212.8	202.4	291.5	95.9	131.9	126.7	101.3	92.9	103.9	185.3	168.4
						112.2	95.7	101.2	128.3	99.8	121.9	136.8	186	139.2	166.4	177.2	145.7	84.8	134.7	124.7	123	69	70.4	66.4	121.9	130.1	164.4	137	111.1	156.4	116.4	154.8	154.9	83	141.6							109.5	82.3	131.8	92.4	98	98.1	189.6	176.4
243.8	226.7	251.6	243.9	381,4*	290.8	116.9	132.7	100.8	126.8	113.2	79.6	134	234	172	178	167.2	199.4	84.6	119.2	115.6	84.4	80.4	124	70.2	125.8	118.4	116.1	131.8	74.9	111.5	120.3	115.8	88	95.6	171	319.9	373,1*	325.9	199.5	228.1	183.5	131	79.7	130.2	99.3	107.3	109.6	181.9	169.4
						131.2	102.9	97.7	122.5	103.2	79.1	128.2	206.7	141.6	248.1	161.8	150.5	105.1	143.5	143.2	94.7	142.5	77.8	109.4	127.4	145	149.8	125.2	83.4	98.4	122.3	120.9	108.1	73.4	118.7							117.3	85.8	138.5	95.3	106.9	102.8	182.2	162.9
201.5	203.4	278	242.9	301.6	318.3	79.9	103.1	161.3	116.3	115.9	74.2	144.4	220.5	155	181.6	170	196.3	61.8	128.1	135	95	72.7	174.4	58.4	137.3	135.1	116.9	142.3	101.6	142.1	121.8	232.2	129.5	96.2	244.6	322.4	346.8	355.5	299	208.2	186.2	104.2	45.5	123.5	97.9	95.7	106	183.5	190
						114.3	100.6	97.5	118.8	108.6	85.5	135.4	209.3	151.2	185.1	172.3	187.5	121.7	136.4	132.3	96.9	110.7	101.5	62.5	139.7	126.3	112.5	138.5	121.3	113.9	118.1	161.7	115.4	86.9	437,8*							109.6	84.4	116.8	108.9	163.6	115.9	172.1	170.7
205.5	221.3	279.8	203.6	286.8	285.1	117.5	99.8	120.2	121.7	116.8	77	124.4	215	138.1	195.6	174.9	222.6	103.4	123	140.2	98.1	77.2	134.2	78.9	129.7	126.7	132	129.6	81.6	115.9	114.5	184.3	132	88.5	215.4	323.5	365,8*	290.4	202.7	204.3	179.4	103.4	86.2	130.3	94.8	86.3	144.1	217.9	173.2
						116.6	104.7	110	116.3	106.1	127.4	131.9	183.3	145.2	189.1	172.8	196.4	94.4	119.6	119	70	85.8	112.7	114.3	122.8	130.4	116	172.8	62.6	159.6	107.8	171.8	157.6	87	0,0*							107	90.4	137.7	90.2	103.5	94.7	210.1	163.6
224.5	222.6	255.2	238	293.7	286.2	114.5	94.4	91.1	105.7	107.5	83.9	156.3	190.6	261.7	141.2	157.3	184.7	89.9	128.8	134.2	92.5	78.8	91	53.6	122.6	131.8	121.9	153.1	58.7	115.5	117	148.1	0,0*	81	77.2	341.8	365,8*	302.7	233.7	224.3	190.3	91.9	96.5	129.4	95.9	92.4	108.5	202.5	166.8
						104.8	92.7	88.9	111.8	112.1	72.7	115.3	178.4	134.6	172.5	170.9	201.6	93.3	126.3	112.4	89.6	85.3	81.7	109.2	137.4	137	121.3	157.6	112.3	144.8	118.4	117	505,9*	104.8	147.1							110.1	82.1	124.3	100.2	114.6	102.2	198.7	170.8
219.3	252.9	282.5	206.7	340.3	298.2	112.5	91.8	93.4	112	126.7	92.5	140.4	207.7	148.5	191.9	169.9	195.7	67.2	123.1	116.5	93.7	109.3	74.3	57.1	126.5	136.2	113.5	138.5	141	112.5	113.9	150	106.2	90.6	134.6	298.9	368,5*	293.2	215.7	203.7	178.1	104.8	135	129.4	121.4	106.3	97.2	192.5	160.3
						105.1	90.8	100.8	115.2	117.1	154	152.2	170.8	128.6	185.4	169.9	176.8	89.9	163	114.5	89.4	78.8	120.5	65.6	129.3	141.5	115.6	162.9	165.9	195.6	104.4	148.6	85	87	104.8							92.1	92.6	81.3	95.4	104.7	98.7	209.5	173.5
190.5	259.8	287.2	223.5	297.7	292	113.6	115.2	99.2	132.5	118.9	93.7	121.9	165.8	148.9	184.7	164.6	164.7	115.3	132.8	140.1	85.4	138.1	82.4	59.4	135.2	135.6	141.2	89.6	0,0*	113.9	126.2	122.4	85.7	82.9	96.1	312.7	357.2	345.7	216.5	220.5	188.2	82.9	294,5*	108.4	101.6	101.2	110.1	210	246.7
						102.9	95.9	112.8	133.9	119.5	91.3	148.2	161.6	144.9	177.1	177.1	166.9	119.8	171.3	157	107.5	121.8	81.4	151.3	146.8	138.4	125.2	86.9	0,0*	142.4	117.8	131.5	101.2	106.2	141.4							96.5	171.5	147.7	94.2	99.2	102.9	213	273,6*
218.9	255.3	269.4	215.8	283	321.2	104.9	105	83.4	115.5	107.6	88.1	135	174.8	147.8	185.3	166.7	187.7	83.4	151.9	118.3	91.9	65.9	89.8	64.2	153.7	134.4	126.6	100.4	115.3	113.6	125.7	121.8	94.6	85.3	0	343.6	359.4	298.2	216.6	210.5	178	100.2	34,2*	120.3	82.9	92	141.7	208.1	217.2
						113.4	98.6	171	116	0,0*	76.2	193.6	185.8	147.1	175.9	153.9	187.8	77	144.1	127.5	82.8	88.3	120	60.9	129	152	116.9	117.4	80.5	123.3	107.9	130.8	99.2	79.1	162.9							98.5	165.2	113.4	132.3	106.9	95.8	209	208.5
218.3	284.3	284.2	237.3	321.9	290.9	107.1	142.1	207	138.8	0,0*	91.7	194.9	174.3	147.2	166.5	158.4	183.5	103.2	265.7	115.9	99.6	103.2	121	132.4	126	128.2	109.6	121.1	167.5	112.5	107.3	155.8	103.3	82	127.9	330.8	400,4*	382,5*	213.4	355.4	172	95.6	81.4	113.4	92.4	96.3	85.2	207.4	209.2
						114.4	158.1	104.4	130.9	485,8*	94.9	150.7	179.4	134.4	183.3	176.6	227.2	86.6	134.6	129.7	197.9	118	116.1	30,4*	138.8	127.6	188.1	115.6	67.5	110.8	113.9	116	99.6	86.1	104.9							106.1	87.3	119.4	95.3	107.5	94.9	216.3	209.8
218.7	268.1	296.5	240.5	309.1	280.2	110	140.9	101.2	118.5	534,2*	126	137.4	188.6	134.4	174.7	176.9	178.9	85	133.9	113	87.3	0,0*	79.1	74.9	124.2	120.1	116.8	129.8	89.8	193.5	132.6	131.3	103.8	84.8	92.6	348.1	343.1	344.6	215.7	200.2	161.9	107.4	97.5	118.3	86.3	105	92.9	198.8	197.3
						129.3	191.8	77.3	123.7	150.1	93.8	173.1	178	136.2	170.5	174.8	167.6	87.9	135.4	129.5	123.4	121.7	138.4	48.4	139.7	208.2	148.1	130.6	83.9	156.9	106.4	124	109	83.6	103.6							95	102.5	121	103.6	110.6	117.3	216.6	195.1
223.6	262.8	264.1	248	318.7	283.5	110.5	91.9	124.9	124.6	94.2	88.7	157.2	157.4	125	163.2	159.6	179.9	135	130.7	122.5	92	90.2	74.5	92.3	134.4	132.3	108.8	131.4	131.3	155.4	109.6	144.5	111.9	0,0*	102.9	325.5	350.7	313.5	224.5	225.1	216.1	108.1	93.7	154.1	94.7	109.3	156.5	168.6	193.2
						110.2	108.9	98.2	128.1	111	95.6	171.2	162.3	130.5	185.5	174.3	201.3	65	195.7	129.9	64.8	119.1	72	57	150.1	143	104	132	64.2	112.8	121.9	157	120	93	106.5							104	92.4	135.6	97.5	104	127.1	204.6	183.1
190.3	276.4	317	266.8	325.6	305.1	110.4	134.1	144.5	109.8	99	93	136.4	202.5	180.9	166.2	163.9	170.4	86.8	254.9	121.7	128.2	80.9	73.1	51.9	135.2	134.6	111.2	143.3	122.1	121.9	116.2	141.9	102.5	104.4	109.4	328.3	333.7	309.7	209.1	175.8	173	138.2	98.9	123	97	100.1	95.3	208.7	181
						110.6	117.2	122	110.9	108.6	83.2	167.8	176.8	125.8	140.1	169.1	186.7	84.3	118.8	195.9	87.7	85.2	76.2	97.8	136	130	108.6	131.4	223	158.7	122.8	120.6	117.5	86.8	140.2							103.1	95	164.5	87.4	94.7	99.5	204.6	176.6
232.4	309.8	281.9	217	334.6	313.4	75.6	134.4	96.4	129.1	106.8	87.6	179.9	176.8	133.1	196.4	171.8	231.8	85	0,0*	131.9	93.2	103.1	88.3	67.1	135.4	183.1	110.5	116.9	118.6	123.1	101.6	127.2	97.6	94	111.3	340.7	375,7*	310.6	215	205.1	196.6	94.8	96.9	129.2	94.5	109.3	143	203.6	182.6
						111.4	102.5	102.9	120.7	116.1	88.1	146.8	173	133.7	193.9	167	162.5	128.5	0,0*	129.2	92.7	103.9	83.9	89.5	144.7	150.5	111.6	132.7	69.8	113.3	116.1	131.1	94.3	102.5	103.8							107.3	89.1	97.7	80.1	105.6	120.8	212.2	196.2
258.1	233.9	251.1	396,5*	175.5	267.2	94.9	106.4	101.4	156.9	102	89.6	137.3	182	127.5	192	180.9	229.8	74.1	79.1	123.3	106.8	81.8	89.3	47.9	149.1	133.5	107.2	123.1	59.2	140.6	132.5	126.9	91.2	112.9	113.3	315	355.9	320.7	217.6	241.7	173.2	158.6	100.6	115	100.3	103.7	111.3	225.5	184.8
						115.4	113.1	93.6	130.7	89.6	102	151	188.9	138	193.9	137.8	189.8	132	50.6	117.7	90.3	126.5	82.6	93.1	143.2	122.2	108.2	122.3	98.1	183.6	104	130.6	93.1	98.4	153.1							102.9	94	129.3	89.2	109.7	101.1	206.3	169.7
214.2	285.6	284	225.5	352.5	282.8	118.2	112.1	84.6	123.8	103.5	90	158.4	166	178.8	196	186.7	193.3	81.8	0,0*	120.2	104.2	134.3	99.2	0,0*	149.9	138.9	152	204.7	0,0*	125.9	122.9	130.8	84	88.1	102.4	302.2	359.6	140.2	230.5	205.3	179.6	115	98.2	137.3	88.8	112	106.1	203	224
						114.3	141.9	95.5	153.1	102.1	109	125.5	181.2	133.7	183.9	209	221.8	67.5	0,0*	137.7	88.2	87.2	84.4	52.4	146.6	180.7	114.5	169.5	97.5	117.1	115.2	136	91	113.2	106.5							99	49.8	117.2	158.2	102.2	128.5	203.8	247.2
385,1*	257.6	292.5	251.4	321	308.2	120.8	153	108.9	0,0*	99.1	94.3	132.6	183.6	136.2	174.7	196.9	183.4	127.2	0,0*	147.8	96.7	76.3	81.8	61	139.9	137.7	115.7	102.7	109.9	168.5	132	136.3	89.9	105	95.1	329.8	359.7	299.2	249.3	216.4	166.9	109.4	84.4	121.6	102.1	107.6	123.2	191.1	226.2
						121.4	108.3	159.8	175.8	116	95.4	121.2	156	137.9	168.2	192	204	113.1	85.3	152.2	84.9	87	73.1	51.2	142.8	163	101.3	291,5*	65.7	177.7	103.4	142.5	110.7	98.9	89.2							222.9	74	102.8	87.7	81.1	108.1	191.8	213.7
228.4	283.7	305.2	256.5	322.9	270.6	111.8	107	111.9	145.8	126.6	93.2	129.6	0,0*	127.8	264.5	210.2	199.5	82.7	108.7	114.3	92.5	102	74.5	103.6	136	188.6	110.9	281,0*	125	132.2	112.9	213.6	89.3	96.2	108.4	349.1	375,9*	315.5	204.5	219.3	204.4	98.6	85.4	121.5	127.7	112.5	103.3	195.8	212.8
						96.4	109.9	200	145.8	86.2	107.5	137	262.3	139.3	196.1	197.5	186.7	69.3	120.1	137.9	81.9	80.5	87.8	54.2	0,0*	139.9	108.3	0,0*	83.9	117.1	121	134.5	92.1	89.6	94.7							105.3	85.3	142.4	95.3	105.7	99.1	193.5	192.1
240.5	289.4	269.8	259.8	315.5	271.8	131.3	102.1	131	159.7	114.3	83.7	130.5	211.2	133.7	183.5	203.6	210.2	84.5	114.2	134.2	91.8	96.7	118.7	68.5	130.8	190.6	121.5	144.4	65.9	122.7	158.2	126.1	132	86.5	106.7	301.2	356.3	309.5	216.6	178.3	189.9	99	86.7	125.8	88.7	160.7	105.5	193	187.4
						120.7	133.6	129.7	177.8	83.2	154.3	219.4	252.2	140.9	209.7	223.2	193.3	92.4	153.2	144.5	75.8	88.6	11,2*	113.9	98.6	143.7	108.8	142.2	98.7	153.6	118.8	148.6	84.8	0,0*	104.8							125.3	88.8	133.1	102.4	121.4	0,0*	193.1	197.1
233.8	289	297.7	273.1	309.8	306.4	123.9	104.5	109.5	157	103.6	82.2	232.7	202.5	167.6	180.3	194.8	214.1	96.2	117.7	132	102.1	106.4	84	44.9	114.2	132.5	94.4	142.6	68.5	162.1	134.6	123.4	83.6	91.9	96.1	313.5	363,3*	424,7*	225.6	191.3	176.9	99.8	104.9	121.2	104.9	103.7	127.9	195.5	199.5
						123.1	105.6	110.2	206.4	104.6	93.5	0,0*	0,0*	134.6	193.8	239.3	183.9	85.6	173.9	138	97.6	95	90.5	56.3	131.9	139	107.9	149	126.2	112.2	187.4	138.5	87.1	96.7	104.3							104.2	75.3	90.2	143.8	91.9	97.7	201.6	216.7
235.4	272.4	359.1	251.4	324.5	270.4	32,9*	140.5	96.1	194.4	110.1	98.6	229.2	90.3	136.9	189.7	248.7	235.8	86	139.2	142.1	103.4	94.9	80.6	66.8	133	137	188	232.6	108.6	149.8	126.7	130.6	7,4*	89.4	105.3	92.9	356.7	0,0*	219.4	202.4	154.8	102.3	74.9	108.2	99.4	101	102.6	188.1	209.4
						112.1	116	134.8	168.3	83.8	92.4	213.5	231.2	147.7	184.4	218.4	210.4	80.3	127.8	142.5	103.9	97.3	87.7	0,0*	136.4	142.3	98.6	184.1	0,0*	145	115.3	121.7	90.9	182.3	102.1							95.9	82.7	130.7	107.2	95.3	108.7	198.2	196.4
331	279.4	280.5	213.4	304.6	284.5	112.3	111.8	99.4	204.5	106.2	92.5	172.5	198.6	135.4	184.9	205	290,6*	70.9	166.1	137.3	102.2	101.2	72.7	105.3	149.7	184.2	106.6	153.1	133.1	124.2	109.4	131.8	88.9	153.3	138	312.7	368,5*	269.4	206.5	209.1	164.7	98.9	87.5	106.8	95.2	100.1	98.1	201.8	189.6
						116.6	105.6	128.9	181.4	103.1	141.6	142	205.4	134.1	180.7	211	273,4*	177.7	133.8	171.7	85.8	146.3	81.5	200.5	140.7	177.1	106.1	220.4	67.1	126.1	117.3	118.3	92.6	109.8	144.2							97.4	89.4	120.1	93	106.7	146	234.4	188.4
196.4	251.6	273.8	207.2	250	279	112.6	115.9	181.2	145	103.1	195.8	136.6	195	131.6	171.1	232.8	158.1	101	131.7	116.6	95.5	103.6	82.7	92.7	127.7	160.9	119.9	170.9	82	165.1	130.2	122	82.7	114.2	113.8	434,8*	319.6	289.1	200	237.6	162.8	97.5	95	138.6	115.9	141	119.9	225.9	188.6
						118.2	102	130.2	199.1	179.7	183.2	128.3	171	135.8	163.4	249.1	156.7	74	135.3	175.1	87.4	105	76.2	47.5	128.2	170.6	131	185.6	169.5	117.4	122.5	133.2	83.1	177.6	110.4							71.2	92.6	125.4	179.2	102.8	128.3	208.5	207.6
277.4	251.2	273.6	240.7	294.1	296.4	112.1	105.6	200.3	157.5	144.2	122	130.1	179.1	140.6	204.6	200.7	171.1	83.7	136.1	147.1	128.3	145.6	74.1	47.9	124.5	169.3	132.9	188.2	133.4	112.2	115.4	128.4	87.3	96.3	174.9	305.8	336.3	302.6	216.9	219.1	194.5	136.1	98.3	225	46.2	109.7	107.6	208.1	191.4
						180.5	98.6	91.8	173.9	135.6	88.9	115.1	175.4	136.5	250.9	181.1	175.7	171.4	147.6	147.3	84.2	76.8	87.8	50.3	167.6	146	130.9	208.2	129.7	116.7	108.1	143.4	90.3	109.2	97.9							102.9	79.3	132.8	119.8	146.3	105.3	208.3	217.3
250.8	248	278.3	207.2	294.8	298.9	110.9	107.6	86.7	189.6	129.2	93.5	109.4	158	138	209.9	226.3	192.2	84.1	136.6	132.6	96.3	45.1	86.4	131.3	129.6	141.4	126.4	229.2	95.3	137.8	137.3	134.3	89.4	153	92.1	335.6	337.4	307.6	240.7	234.9	182.7	91.6	89.8	116.3	105.8	195	122.2	230.2	208.5
						174.2	93.9	157.7	160.5	131.2	94.8	124	171.9	173.6	200.3	206.2	170.3	100.9	155.2	0,0*	117.5	82.5	71.7	84.6	132.5	139	124	200.3	95.7	148.7	124.7	127.9	94.3	104.6	139.7							98.9	87.4	130.4	72.5	132	121.1	217.3	195.8
237.2	283	255.3	223.4	252.4	238.4	115	103.2	158.9	155.7	106.8	91.9	183.7	172.5	129.6	189.3	204.2	149.1	81.9	123.4	0,0*	89.9	55.8	76.2	57.2	133.6	136	137.5	187	125.6	127.2	117.1	125.2	88.5	114.2	106	286.8	396,3*	295	241.5	349	164.7	97.4	83.8	141.7	102.3	112.1	116.5	239.8	208.1
						101.2	126	101	158.6	126.4	89.7	120	141.8	138.1	199	183.2	214.5	97.5	119.9	92.5	86.3	68.9	89.6	42.8	137	146.8	171.7	170.1	133.7	124.1	125.2	125.4	91	133.2	114							100.2	92	143.2	89.6	97.7	87.3	207.9	204.9
231.1	338.8	300.6	195.5	331.2	269.5	110.9	105	87.6	183.9	133	86.7	118.2	169	141.3	206.8	218.1	145.6	80.9	181.1	150.9	71.1	82.5	92.4	60.9	144.9	140.9	128.8	194.6	126	126	109.1	156.3	100.6	99.8	121.6	261.6	327.8	303.1	259.4	304.9	172.9	146	78.4	123	105.2	101.8	103.6	210.1	194.7
						159.9	139.2	89	155.6	123.6	80.8	126.5	163.7	240.6	224.8	223	180.7	77.9	147.6	142.9	144.2	75.8	77.5	0	145	144.4	162.1	192.5	75.8	151.1	129.6	200.2	92.7	131	132.1							98.9	85.4	122.9	99.9	97	157.2	250	156.5
232.8	325.4	280	208.1	351.3	271.8	113.6	120.5	152.8	199.6	97	130.1	103.1	158.4	180.8	177.8	222.9	179.5	90	149	155.2	98.8	74.3	71.4	64.7	132.6	195.8	163.2	141.7	67.5	119.6	136.8	177.6	73.8	96.3	159.2	333.1	293.7	299.5	267.6	237	166.3	97.2	78.4	125.3	101.7	144.4	134.5	221.9	183.8
						161.6	108.5	174.2	166.2	140.6	100	124.5	168.1	156.7	201	203.4	175.3	83.2	164.3	136.9	116.4	100.8	85.3	50.6	142.3	185.7	119.5	173.8	99.7	152.4	117.7	184.7	90.4	125.2	124.5							98	70.2	87.1	86	100.9	105.5	210.3	175.6
252.3	311.5	278.3	198.3	60.2	283.8	134.1	109.3	51.8	231.5	147.4	97.5	40.9	157.5	208.1	191.4	216.6	160.5	88.7	135.4	166	88.7	85.9	89.7	63.6	134.1	169.9	125.6	176	186.7	122.7	124.1	159.2	106.5	129.6	125.9	305.7	314.6	306.7	218.7	248.1	181.3	99.2	82	139.9	139.4	95.2	148.9	221.3	223.9
						102.4	126.4	88.2	64.4	121.8	90.8	124.1	171.2	135.8	196.3	201.4	161.6	49.5	158.1	130.7	98.8	102	80.2	58.4	138.6	156.7	130	177.1	138.8	119	110.7	171.9	93.8	93	114.2							110.2	84.3	139.3	102.2	93.2	94.9	221.4	204.6
214.9	310.6	257.3	292.6	230	257	122.5	104.6	88.8	101.4	128.2	94.8	126.3	165.2	130.5	193.4	244.2	182.1	148.2	158.3	91.4	91.8	71.8	88.8	56.3	140.7	132.4	109.6	185	195.9	138.7	103	159.8	104.1	95.4	128.9	302.1	363,1*	302	230.6	233	170.4	87.6	85	138	107	102.6	174.9	209.2	207.1
						114	102.8	103.4	85.3	116.7	123.2	122.8	178.2	146.6	172.2	245.9	178.9	91.4	183.1	94.7	95.6	85.9	82.5	51.8	123.4	147.8	124.3	183.7	154.9	123	115.1	154.7	88.9	132.7	127.5							103.1	85.6	113.7	130.1	85.2	121.6	212.7	201.2
260.6	374,4*	271.7	219	268.2	255.1	98.2	200.3	105.9	128.6	115.6	84.3	163.9	168.1	145.9	195.9	234.8	224.3	94.7	148.4	82.2	95.2	124.2	80.8	90	140.5	147.2	126.1	172	128.5	179.8	129.5	177.8	100	117.8	132.1	282.5	293.7	302.2	200.8	204.9	176.7	101.5	75.9	160.8	74.4	111.8	268.1	206.6	207.1
						102	195	93.1	143.4	118.6	89	123.4	176.1	154.2	208.8	224.2	152.2	81.1	149.7	84	99.4	82.9	92.9	72.5	130.9	170.7	136.6	166.3	143.5	161.7	120.4	184.4	99.8	99.8	137							106.2	90	136.5	98	156.6	323,7*	199	201.6
279.8	308.6	377,5*	189.4	251.6	267.1	137.4	110.8	134.4	139.4	117.6	93.9	122.3	169.5	137.3	173.2	219.6	134.9	79.3	162.4	88.2	101.7	111.8	79	58.5	138	229	121	145.5	71.5	147.1	121.2	172.2	87.1	53.5	118.7	329.2	322.7	305.5	205.3	206.5	185.2	96.6	78.8	122.2	101.3	311,6*	157.3	206.6	201.8
						123.8	157.4	118.7	123.1	123.2	117.8	129.2	170.7	178.9	196.8	223.8	143.7	83.6	145	88.8	98.2	134	92.6	55.1	145.2	141.6	146.5	195.2	131.5	147.1	122.1	183.8	145.5	95.6	142.8							102	79.6	132.3	101.9	58.9	151.7	221.1	197.5
279.7	309.5	275.6	223.4	267.5	264.1	133.8	119.2	97.9	142.2	122.6	93.8	120.9	166.5	150	198.5	222.2	172	135.8	148.6	120.8	109.8	135.8	102.8	58.7	143.8	134.1	154.5	145.1	80.3	118	108	163.8	128.2	102.2	142.5	272.4	345.6	299.1	222.4	212.9	189.2	0,0*	63.4	127.4	102.9	74.5	127.1	215.7	181.4
						118.4	122	102.4	155.1	111.1	78.7	123.7	165.2	161.5	195.9	251.6	210.3	131.5	145.2	87.4	107.8	83.7	110.1	116.4	110.8	198.8	135.7	227.2	80.7	118.9	124.9	157.5	95.2	97.4	166.9							254.9	80.1	146.9	143.7	86.9	146.3	216.2	187.6
274.3	299	318.6	205.2	250.2	276.1	115.6	113.7	98.1	140.4	109.8	90.5	139.9	165.1	152	195.8	225.5	192.4	82.9	140.3	86.6	147.7	90.8	74.2	123.6	142.8	236.2	173.5	164.7	181.4	137.1	126.2	154.7	97.9	105	123.2	350.5	314.4	329.2	204	209.6	184	0,0*	84.8	154.6	116.8	86.2	82.6	224	203.5
						113.1	121.7	113.8	144.6	131	142	124.6	171	159.9	207.1	270,8*	213	130.3	136.9	84.5	100.5	90.2	94.7	126.2	187.2	134.2	129.6	230.3	121.8	157.6	154.7	154.5	90.7	91.9	123.3							181.5	86.3	149.5	108.5	116.3	98.5	218	269.4
250.1	309.6	299.7	238.6	253.1	263.4	137	107.3	103.3	135.1	122.4	86.5	134.8	174	151.6	163.1	230.8	151.6	104	144	94.6	99	101	87.2	41.7	162.4	133.3	176.1	219.4	92.7	119.1	131.5	185.8	99.7	96.2	128.9	326.3	311.8	344.7	208.2	209.1	174.3	51.5	73.7	162.5	98.5	89.2	107.8	228.8	212.3
						161.5	143.6	100.4	126.6	112.5	92.9	129.3	152.7	149.8	200.8	223.8	188.1	122.8	141.2	97.9	114.8	125.8	133.5	55.4	134.5	171.5	134.5	0,0*	139.2	150.2	111.8	132.9	103.9	105.2	198.9							79.1	128.2	122.9	108.3	98.2	91	203.6	158.7
205.9	296.4	273	186.3	251.2	273.8	267.9	119.3	100.5	143.8	109.8	84.6	126.1	161.8	177.9	206.3	216.1	161.3	307,6*	132.3	84.7	109	73.1	113.9	101.1	126.1	233.3	128.8	217.5	152.9	134.3	122.8	166.7	94.1	144.3	119.9	269.9	309.6	360,1*	207.5	260.6	183.5	106.5	90.3	137.3	99.1	97	85.3	210.9	217.3
						107	121.3	91.2	129.9	109.4	94.2	117	208.8	177.6	206.8	225.1	168.5	0,0*	132.9	82.9	95.7	84.1	80.8	123.8	140	176.9	120.7	131.3	198.3	124.7	185.3	170.7	100.9	99.8	130.3							107.4	90	136.6	101.5	84.1	103.5	203.4	207.5
301.4	320.1	262.3	356.6	259.7	272.9	119.4	121.1	141.9	130.3	111.3	101.8	123.1	203	144.9	144.1	257	172	71.7	148.9	94.2	102.3	120.2	83.5	53.8	131.1	0,0*	118.8	104.4	201	124.6	175	178.6	100.7	96.1	137.7	292.6	366,4*	269.8	240.7	217.5	181.9	100.3	143.8	110.2	101.3	84.5	97.8	202	202.9
						115.4	124.2	106.5	132.5	112.3	93.6	174.4	194.5	154.9	201.7	238.7	154.6	155.2	143.7	118.4	87.3	89.1	73.5	0,0*	136.2	361,3*	133.3	125.8	98.4	123.5	150.2	187.1	180.5	92.6	117.8							113.7	82.6	124	105.1	95.7	127.6	214.1	197
282.5	309.4	319.4	209.7	237	283	109.2	121.2	119.3	129	116.4	100.9	385,0*	189.9	155.6	241.9	224	161.3	0	141.8	83.8	102.4	81.3	91.7	57.1	149.5	358,0*	128.4	130.9	140.3	124.3	108	172.4	101.1	91.1	158	320.7	330.8	315.3	238.3	211.7	267.4	101.4	83.6	152.1	90.9	107.1	130	204.1	278,6*
						99.7	141.5	109.6	125.2	113.2	114.3	189.7	191.4	160.6	215.2	216.7	178.7	102.4	134.8	134.5	99.1	56	95.5	50.6	148.9	381,8*	114.3	120.6	114.3	118	118.9	164.3	98.1	103	127.6							112.9	105.2	101.4	135	112.8	118.9	205.3	260.2
246.8	297.9	262.5	372,1*	263.2	261.5	112.8	126.5	145.3	130.2	120.3	125.1	128.8	200	153.8	218.3	247	163.6	136.7	140	83.3	105.9	141	86.4	66.5	134.2	84.8	107.2	121.6	107.5	167.3	118.2	172.2	101.6	101.7	125.5	299.4	339.7	351.4	225.7	248.7	168.2	103.2	84.5	98.7	88.8	113.8	111	193	237.6
						104.1	129.1	108	127.1	116.8	80.5	132.6	188.3	154.9	201.4	234.9	172.9	126.4	165.7	93.5	115.9	81.2	90.1	62.3	148.9	174.8	247.1	114.3	203.3	137	125.4	237.1	94.5	110.7	116.2							102.7	79.8	91.9	80.8	130	170	201.4	236.2
194.1	327	281.4	149	351.6	268.3	102.4	116.2	106.2	125.3	168.3	98.8	136.4	214.4	173.9	218	246.7	184.4	85	164.3	124.6	61.4	121.2	91.2	60.7	138.1	114.6	195.5	111.3	142.1	174	97.3	174.3	106.2	97.1	108.6	324.8	404,0*	311.1	227.8	288.3	182.9	101.2	88	111.6	99.2	104.6	135.2	198.7	234.2
						101.4	113.5	147	134.1	125.2	85.7	122.9	188.9	151.7	220	220.7	171	93.1	185.6	127.1	113.5	123.4	89.6	83.7	143.4	154.9	120.6	123.6	86.7	126.1	109.5	198.9	111.1	154.9	123.2							101.2	95.7	106.5	94.4	111	137.5	222.6	204.9
119	329.2	271.1	238	249.9	268.1	77.8	94.3	176.5	131.3	121.4	106.5	170.5	199.7	142.5	213.5	226.8	165.7	83.7	256.4	136.6	81.1	63	86.4	62.3	136.6	106.7	126.1	106.8	73.4	125.6	118.8	272,1*	100.7	132.3	165.7	281.2	405,6*	329.9	206.4	361,5*	194.1	97.7	84.7	99.4	113.2	105	137.1	209.8	204.1
						126.4	99.3	115.9	131.6	132	91.6	108.7	189.6	142	244.7	256.9	161.9	124	172.2	86.7	112.4	129	78.9	58.4	141.6	115.8	123	108.1	167.6	132.9	115.8	194.3	100.7	97	164.4							97.4	87.1	130.2	125.5	109.4	122.3	203.6	196.1
188.1	351	260.4	205.3	227.5	267.3	92.9	104.8	37,2*	124.7	117.2	102.1	137.1	182.9	151.7	202.7	232.8	158.4	85.5	65.8	178.1	207.5	122.7	107.7	61.3	147.9	107.8	136.3	109.5	81.2	132.7	120.1	173.2	99.7	92.5	134.2	284.2	412,2*	337.2	193.5	233.9	181.4	101.5	120.3	115.9	94.2	91.6	127.8	200.4	217.7
						99.7	122.5	96.5	130.8	117.7	108.4	135.7	191	145.9	218.9	265.9	165.8	94.4	164.9	73.3	106.4	100.1	99.9	76.5	172.5	111.2	115.7	129.3	151.4	130.7	116.7	190.9	105.1	102.6	122							90.7	108.8	122.9	81	110.3	139.8	213.5	107.1
219.2	309.9	277.5	221.9	260.5	270.6	104	125.6	100.5	124.8	118.3	90.1	124.8	192.4	147.3	180.5	293,8*	211.5	155.2	211.9	72.5	103.1	128.1	100	125.7	151	110.3	129.6	124.3	72.9	120.8	101.1	193.9	117	97.5	132.1	350.3	301.4	334.8	193	224.9	163.9	104.3	136.7	127.7	95.7	112.7	137.5	228.7	111.6
						103.1	117.8	106.5	136.9	121.2	94.3	166.8	167.2	317,1*	214.1	252.7	174.2	100.4	210.5	107.3	100	100.7	87.1	129.4	140.8	107.5	130	118.8	77.2	123.1	101.4	199	100.1	140.6	119.4							91.2	71.8	119.1	90.8	93.9	124	203.2	248.4
215.9	338.5	227.9	221.2	264.6	278.7	95.7	114.8	110.2	133	122.7	99.3	169.2	183.4	57.1	203	239.2	173.5	85.4	199.5	70.1	97.8	77	94.7	53.9	141.4	104.1	137.4	124.2	212.3	125.9	94.9	176.9	107.6	147.3	117.8	302.3	289.1	325	217.3	252.2	230.3	99.3	82.9	136.2	105	100.3	130.8	201.7	86.6
						100.1	159.6	111.3	130.4	128.1	85.7	176.7	185.8	163.6	216.9	271,2*	166.7	120.4	344,3*	77.7	96.8	132.6	115.6	52.9	141.2	92.7	145.7	108.7	145	130.2	104.8	183.2	105	96.5	121.7							144.8	73.7	120.5	99.9	113.6	126	208.3	58.9
222.4	298.4	249	272.1	266.1	283.5	95	105.3	100.8	125.4	117.7	93.3	147.5	194.1	126.6	220.8	258.3	175.8	118.8	66.7	106.4	108.1	91.2	84	0,0*	137.8	103.8	126.3	111.7	148	121.4	110.3	200.1	92.8	110.8	149.8	274.2	306.3	357	191.4	217.2	174.6	128.7	93.2	114.9	93.5	108.5	122.9	214.7	209.6
						104.1	137.7	106.3	125.5	114.9	104.9	180.7	185.3	121	226.2	265.6	187.2	104.7	133.5	77.6	100.2	82.9	101.6	0,0*	150.9	104.5	140.8	111.3	103.5	128.9	106.2	202.1	115	96.6	118.2							96.1	56.1	99.4	95.6	107	129.7	206	171
218.2	299.2	237.3	187.9	267.4	273.4	97.7	120.4	110.9	125.5	119.6	93.5	148.4	197.4	144	219.4	239	223.8	114.9	120.1	77.3	97.3	92.3	133.1	48.9	150.5	93.6	151.3	120.3	81.5	128.2	110	220.6	103.5	103.9	126.9	272.7	320.5	153	206.1	226.5	169.2	87.9	87.5	98.8	88.5	97.1	117.6	201.4	171.6
						102.9	109.4	137.5	124.3	137.1	92.5	136.9	199	152.5	210.9	227.3	158.4	138.2	125.4	111	147.8	104.5	102.3	70.4	183.8	141.3	149.7	101	125.2	126.7	105.2	185.4	108.4	99.7	130							98.9	91.4	116.2	95.7	99.5	133	213.8	170
222.4	269.4	290.7	226.6	245	315.2	91.3	116.3	96.6	127.5	136.2	97.2	147	193.6	148.4	219.4	272,0*	170.7	108.6	102.5	144.6	101.1	72.5	93.4	98.1	143.2	147.7	150.5	110.7	72.3	168.6	128	251.8	107.7	104.7	171.2	247	342.2	355.1	197.6	231.2	169.7	88.3	62	123.3	94.8	103.6	129.3	190.3	180.8
						83.5	145.3	105.2	127.9	119.8	103.9	140.7	198.3	145.3	218.8	256.7	185.2	92	152.3	88.1	87	109.2	68.5	53	154.6	90.4	127.4	125.6	161	121.4	114.6	198.1	119.6	152	135.8							201.2	86.8	126	0,0*	94.6	133.3	211.4	175
215.3	293.1	356	222.7	250.3	275.7	91.1	104.9	102	128.7	117.9	90	131	0,0*	150.5	184.6	240.8	188.9	97	144.6	82.7	98.2	0,0*	93.8	123.1	159.3	93.9	138.2	76.7	111.6	131.7	95.1	198.2	125.4	79.8	140.5	311	296.6	345.8	182.2	221	167.8	137.7	90.2	116.2	73.2	127.1	123.9	212.8	187.1
						86.5	115.7	101.3	136.6	135.2	159.2	132.1	232.6	167.7	238.3	247.7	195.1	100.7	140.6	77.5	85.3	101	72.1	73.3	156.6	104.9	161.9	126.2	11,0*	153.3	114.6	201.8	112.3	100.3	134.3							90.2	93.3	83.7	69.5	90.9	128	216.9	188.6
227.2	289.5	295.5	264	258.8	304.9	80.3	159.8	111.1	178.3	119.4	108.6	139.6	198.6	166.5	226.9	247.2	187.5	141.9	143	129.6	103.5	160.7	78.6	49.1	145.5	144.6	143.3	118.4	95.4	121.7	111.2	176	106.2	124.8	199.7	213.1	260.5	341.8	204.1	225.5	182.8	106.3	150.7	130.1	153.9	96.1	117.9	242.2	183.8
						92.5	131.4	91.4	112.2	119.1	90.8	137.4	209.2	159.7	241.3	227.3	195.5	95.9	152.7	79.7	90.1	79.5	107.9	50	150	49.2	138.7	116.3	154.9	162	128.2	171	114.4	133	163.3							87	130.6	122.2	86.3	109.1	119.9	217	206
224.3	237.7	262	294.4	256.7	267.3	140.4	106.3	104.3	125.8	124.2	98.3	140.2	210.3	158.7	250.5	235.7	170.7	103	136.6	100.6	186.8	94.8	129.6	106	152.2	89.8	133.5	110.3	129.1	127.9	126.1	191.6	136.5	102.6	218.2	246.9	279.6	344.8	186.6	211.6	164.4	108.8	141.6	116.4	104.7	86.4	101.7	223.3	195
						121.2	133.2	104.8	124.6	117.9	107.6	61	253.1	153.7	211	217.8	198.6	96.4	146.3	192.2	98.6	0,0*	151.6	71.1	162.4	135.5	113.8	114.9	97.5	132.4	97.1	193.6	115.5	112	123.7							123	76	119.6	94.8	97.7	115.8	207.8	181.9
227.2	412,7*	287.1	204.9	256.6	272.1	90.7	118.6	100	129.4	114.9	102.8	147.9	264.9	159.2	246.1	227.9	178.3	104.8	136.1	158.3	92.9	104	107.8	0,0*	158.6	90	136.5	112.9	219.5	127	111.5	185.5	133	100.3	165.3	0,0*	279.8	345.1	228.2	277.5	174.2	109.3	86.4	97	85.9	95.1	110.4	204.8	177.9
						95.3	115.3	100.5	130.3	158.8	98.4	143.7	445,3*	161.6	245	251.4	187.9	90	161.5	88.2	94.8	87.2	95.5	71.9	188.5	122.8	141.9	137.6	110.9	126.1	122.7	201.9	179.8	152.7	154.2							97.2	96.2	115.5	106.1	92.7	102.4	204.8	169.8
208.3	287.9	257.7	289.1	237.9	271.1	98	78.7	95.7	128.7	116.5	119.4	139.2	304,2*	154.7	217.6	262.6	219	84.5	172.2	91.4	99.3	90.2	93	107.6	170.2	89.6	169.9	116	240.7	174.1	114.1	217	128.9	140.1	166	121.6	270.3	329.8	203.2	195.3	174.5	94.8	78.1	0,0*	105.5	92.7	115.9	206.1	173.1
						105.4	35,0*	105.4	129.4	141.6	108.3	142.7	190.5	150.5	202.4	233.8	188.6	106.8	166.9	85.9	116.7	114.8	90.5	57.8	161	162.7	127.2	120.6	99.1	154.2	128.7	222.5	123.2	100.6	142.1							156.2	100.3	128.4	92.3	90.1	110	189.6	170.5
214.2	263.6	245	272	263.9	291.1	100.6	111.8	99.3	125.4	166.7	131.5	177.1	184	157.9	219.1	251.7	183.4	115.4	181	83.7	103.9	89.9	98.2	111.8	157.5	105.3	121.9	109.5	81.8	128	142.8	252.5	131.6	103.7	185.1	243.9	315.3	347.5	221.4	213.3	169.2	109.7	110.9	114.9	107.9	93.3	133.1	210.7	170.4
						95.2	134.4	88.7	126.1	130.8	97.1	130.2	190.2	157.1	202.4	264.8	190.5	87.6	161.2	89.7	111	111.4	93.9	54	192.5	131.6	158.8	114.5	159.4	131.1	107.6	200.7	147.4	223.2	137.3							115.4	98.8	140.9	179.1	92.8	132.7	193.9	173
227.1	230.5	250.7	230	264.8	285.9	90.7	135.2	87.1	104.8	117.7	105.8	133	179.4	149.4	194.4	239.6	182.2	146.7	151.5	186.5	105.6	58.3	89.5	61.2	168.9	118.6	139.8	111.5	95.6	159.4	106.9	180.4	98.9	340,0*	160.7	257.5	272.4	348.3	203.7	212.9	164.9	162.5	76	140	89.3	89.7	132.3	195.4	168.7
						91.2	149.9	99.8	124.5	0,0*	102.3	135	179.9	144.6	194.9	316,0*	194.6	88.8	168.5	117	104.9	142.7	105	163.3	168.2	97.6	115.3	124.3	98.1	199.9	141.7	190.6	113.5	258.1	170.6							118.2	78	131.8	101.4	97.6	110.5	192.8	178.5
391,6*	268.5	430,5*	171.8	257.9	281.3	101.3	139.9	173.5	120.7	157.6	95.6	138.4	173	155.6	202.3	0,0*	186.3	100.2	154.2	154.2	96.4	109.9	109.6	59.6	177.7	143.2	142.8	132.8	68.5	138.1	132.3	201.6	148.8	0,0*	144.6	265.1	302.4	348.5	179.8	215.3	173.2	107.3	77.2	129	107.9	97.6	139.6	202.2	172.9
						96.8	158.5	201.8	131.8	92.6	136.8	157.1	164.8	162.6	185.4	134.2	186.8	81.7	153.6	207	104.9	161.7	112.3	99.5	174.5	94.5	167.8	103.9	145.7	193	116	192.1	115.5	240.3	148.5							95	69.4	112	98.6	102.9	88.2	201.5	185.7
108.9	272.2	366,6*	238.4	254.8	297.9	95	135.9	199.1	125.5	102.1	113.8	146.4	165.3	166.5	191.5	199.3	178.5	103.3	175.1	81.5	97.6	171.6	88.4	63.4	181.8	105.1	167.8	116	119.4	133.1	130.1	192.3	120.8	102.8	160.9	260.1	259.6	0,0*	251	216.5	193.8	131.6	82.3	133	113.5	97.5	104.7	196	172.5
						106.1	143.5	89.5	127.8	109.1	116.5	149.9	165.6	157.6	195.7	191.2	194.3	105.7	160.2	225.8	106.3	218.4	97	51.5	162.5	114	163	121.9	77	130.4	118.6	153.3	134.2	129.6	194.7							182.1	89.4	142.5	100	104.7	116.9	184.5	211.1
326.1	275.1	214.3	216.6	325.1	265	98.1	137.5	96.7	140.1	136.6	102.6	134	161.1	183.5	217.1	212.6	200	101.9	154.1	139.3	104.7	401,8*	163.4	93.4	166.8	102.6	160.9	114.7	135.1	124.3	135.6	236.9	128.8	127.2	120	248.7	288	264.8	198.4	236.9	188.2	131.6	80.3	135.2	125.9	93.6	124.4	222.8	257.5
						91.5	214.3	96.8	128.7	97.5	92.9	190.2	165	183.7	195.7	213.5	158.7	90.8	242	81.3	113.6	42.1	106.4	148.1	169.7	98.3	120.9	176.2	86.1	133.6	127.3	216	147.9	137.9	176.1							109.1	80.5	137.6	97.8	98.9	112.3	208.1	214.6
69.9	297.1	258.4	212.7	233.1	282	102.1	139.6	109.6	125.1	107	106.4	173.4	159	168.3	200.6	230.5	192.7	101.2	176.4	80.9	101.8	0,0*	110.4	134	167.8	132.5	144.8	111.1	75.6	158.9	131.8	204.6	113	125.3	216.3	249.4	287.5	287.3	206.3	202.7	200.5	108.4	107.1	119.7	106.3	91.9	125.9	200.5	223.5
						100.7	135.7	118.6	128.2	115	104.4	169.1	152.7	161.9	184.8	217.2	195.4	105.4	204.9	88.5	99.9	105.9	141.2	62	150.9	93.5	145.1	109.7	163.1	135.2	128.3	221.5	148.6	136.9	149.7							112	61.5	131.5	115.4	89.5	138.1	243.5	237.7
169.8	259.7	269.4	199.1	273.5	281.5	100.1	151.6	100.6	127	130.5	98.4	229.2	162	144.7	209	209.1	195.4	124	164.9	123.1	111.6	116.5	89.9	61.1	160.1	101.2	147.6	100.8	189.2	125	128.9	222.9	122	120.8	160.5	253.9	325.4	314.2	189.9	183.5	195.7	145.9	94.1	118.4	100.7	88.4	120.2	224.3	217.9
						103.2	141.1	139.7	133	115.9	105.5	150.3	162.4	190.1	196.4	202	206.4	95.8	179.2	81.8	139.8	222.7	77.1	75.8	153.9	115	136.1	125.8	141.2	148.4	135.6	215.9	141.2	129.1	171.6							125.9	0,0*	136.6	100.5	156.8	158.9	224.4	205.5
209.3	276.2	255.8	398,5*	233.1	310.2	99.2	168.9	111.2	124.3	113.9	154.8	158.8	184.6	157.1	214	204.3	204.4	107	150.8	88.1	109.5	115.7	143.4	60.4	197.8	90.3	155.7	127.1	90.4	126	116.3	207.8	115.7	140.7	134.2	237.1	289.5	318.3	212.2	241.6	211.2	149.7	62.5	138.4	88.4	96.8	164	212.5	215
						97.4	161.4	96.3	126.5	114.9	98.3	143.5	169.9	141.4	240.7	213.6	213.3	117.8	145.4	117.1	102	280,8*	75.1	99.8	197.3	114.4	185.5	116.3	83.5	158.5	128.4	210.6	136.3	126.4	158.3							149.2	77.8	137.5	106.4	143.6	117.2	214.8	204.6
201.3	268.7	240.6	155.7	271.7	271.9	103.5	215.7	93.9	124.1	121.8	113.1	139.3	148.2	162	208.5	197.4	199.4	133.6	211.3	181.4	101.7	165.9	96.6	64.2	123	101.3	147.8	120.2	79.7	118.6	197.8	221.5	132.2	131.6	173.1	215	291.9	319.4	244.9	213.4	305.1	118.5	76.2	137.1	116.9	85.9	107.3	230.6	188.7
						145.3	138.9	85.7	139.2	132.3	99.1	152	142	152	198.1	209.2	193.9	114.8	151.2	86.9	102.6	136.3	94.1	89.1	154.1	116.1	136.7	131.1	78.8	126.2	119.3	211.7	126	113.2	136.7							106.5	70.7	130	106.1	103	171.6	224.5	196.6
169.4	254.5	242.2	245.1	243.8	275.8	98.2	142.3	115.3	136.8	122.1	94.3	158.9	163	162.9	216.9	214.5	208.5	105.7	148.9	78	89.4	183	128.9	53.5	153	97	141.8	105.5	127.7	189.3	135.2	268.8	130.8	111.8	151.7	220.1	297.8	312.2	208.2	194.5	207.3	102.7	77	138.1	100.3	98.1	130.7	200.5	196.6
						110.9	145.7	127.9	122.4	108.4	101.3	183	140.1	168	276,9*	195	203.4	106.3	179.2	124.1	112.1	112.5	99.4	60.5	151.6	105.2	145.8	111.7	83.5	150.7	129.5	189	133	0,0*	148.5							112.2	113.6	141.6	109.2	80.1	54	207.3	193
193.3	214.1	254.4	240.5	271.9	292.4	104.3	149.8	161.1	125.3	93.4	120.7	55.6	128.7	200	0,0*	218.5	197.2	117	187.7	164.9	97.2	81	90.6	70.9	174.2	112.7	142.8	145.6	78.8	132.4	144.3	210.5	120	137.1	177.2	218.6	288.6	307.5	214.5	193.2	199.2	99.7	144.1	132.6	100.6	102.7	103.4	214	194.3
						125.6	166.9	112.5	131.8	121.2	110.9	251.7	188	164.3	69.4	204.9	223.9	123.1	163.5	170.5	94.8	98.5	88.8	59.3	189.4	113	136.2	166.8	78.3	166.9	215.6	223.3	147.7	122.4	129							116.1	78.8	124.1	112.3	88.5	119.4	209.8	190.3
186.2	274.4	245.9	0,0*	283.2	255.7	109	143.1	118	131.8	131.7	110.9	150.2	245.1	165.8	197.5	206.7	235	51.2	195.1	125.2	116.3	155.2	102.1	54	191.8	100	141.6	125.1	101.3	145.6	129.2	207.7	129.4	120.8	166.5	224.5	273.7	307.8	208.6	178.1	215.9	101.1	94.8	174.2	89.7	94.5	98	213.2	195.4
						113.7	147	104.1	127.2	110	108.2	157.6	216.3	180.9	198.7	236.1	200.6	108.1	179.8	190.5	99.6	121.5	92.6	56.1	143.1	202.8	229.8	146.8	95.4	124.9	136.3	210	130.1	127.8	142.1							91.5	72.3	142.6	80.9	100.9	116.3	203.4	191
194	259.3	248.6	91.9	229.3	282.3	115.5	138.8	108.4	134.2	124.5	117.8	140.6	161.8	177.4	206.7	229.7	214.9	98.5	184.6	75.9	166.2	65	121.5	52.9	164.7	101.2	134.4	115.5	73.6	197.7	129.6	189.3	116.8	156.3	135.1	221.1	298.4	309.4	188.9	192.7	210.5	101.4	63.4	111.8	101.6	119.4	131.5	208.9	250.3
						113.6	145.7	87.8	136.5	120.7	160	144.9	179.1	168	217.9	227.7	202.1	117.8	185.4	159	183.3	82.3	89.1	0,0*	133.4	119.3	155.8	138.7	215.4	183.9	141	235	134.9	120	204.5							148.3	85	138.3	91.8	103.4	155	220.8	229.9
207.4	292.4	291.8	152.5	255.2	272.7	108.8	152.4	105.8	126.6	133.6	96	133.6	175.5	177.2	205.8	222.8	202.5	118.8	161.1	93.2	106.8	118.2	78.1	97.3	136.5	100.7	143.4	143.5	97.2	137.2	111.5	186.7	134.2	136.5	139.3	222.5	316.1	316.4	217.2	282.1	215.3	105.5	89.5	129.7	98.8	95.4	125.5	225.1	230.9
						102.1	147.9	109.3	123.1	124.8	140.2	179.9	172.2	161	189.6	251.4	206.8	99.2	163.1	83.9	97.9	173.4	90.3	85.6	144.3	105.4	144	150.1	178.5	187.4	126.3	206.3	149.9	123.4	158.6							151.6	70.4	125.7	103.8	131	126.8	206.5	208.6
246.9	301.8	232	189.4	274.4	290.5	107.7	137.7	112.3	150.4	120.6	120	145.8	175.7	154.9	181.9	244.6	248.6	102	179.8	153.3	107.6	83.8	87.5	81.6	154.8	115	149.9	138.4	146.5	174.8	143.3	164.7	122.3	127.5	147.9	213.5	306	341.5	218.6	228.2	166.3	102.6	66.9	129.7	77.3	90.2	108.2	258.8	222.3
						106.8	137.9	116.2	123.2	121.6	106.4	154.3	158.3	170.3	240.5	251	209.5	103.3	195.8	104.9	76.6	54.9	94.7	147.9	158.5	93.1	120.7	130.9	125.6	170.6	128.2	180.6	118.8	130	160.2							86.9	74.2	122.1	96.6	154.8	133.8	223.6	281,0*
173.3	315.2	259.3	190	262.5	282.7	116.5	150.4	108.2	122.8	134.8	117.9	188.2	181.3	177	202.8	250	195.1	107	180.3	178.9	136.5	106.1	123.4	50.2	221.1	116.5	123.7	124.5	208.9	128.5	123.6	204.1	132.8	126.7	170.8	228	439,2*	301.1	216.1	235.1	200.2	138.3	81.6	39,6*	112.9	98.6	121.2	226.1	215.5
						83.7	142.1	102.6	130.7	127.3	103.8	135.9	167.9	179.9	216.4	241.6	235.8	97.4	205.9	197.5	107.1	116	95	83.5	178.3	105.3	144.2	146.2	81.6	132	140.2	177.3	135.5	123.1	173.8							106.7	76.7	92.9	104.5	106.5	133.3	212.1	248.4
175.9	290.4	249.2	195.1	261.7	292.8	104	112.6	103.6	140	107.3	95.8	148.9	179.8	223.1	261.5	227	198.3	147.8	117.2	463,6*	91.6	79.4	91	0,0*	140	131.7	144	123.3	69.8	144.4	130.6	216.9	131.6	116.6	177	214	269.2	353.2	217.7	235.8	187.7	101	55	239.5	100.5	142.6	114.7	216.6	234.7
						105.3	135.8	103.6	138.6	168.7	115.2	144.4	179.3	263.8	171.5	227.3	225.4	100.4	165.3	81.3	103.3	80.4	169.2	0,0*	198.6	148.8	286,2*	154.6	205.5	150.6	137.9	159.7	138.2	113.6	186.5							108.5	84.1	130.6	97.8	152.4	126.1	214	223.2
214.4	332.7	38,2*	204	261.4	305.8	105.6	182.3	137.9	137.6	145.2	127.4	141.3	176.6	157.6	199.3	237.3	201.6	101.6	202.4	158.9	115.6	71.6	177.5	0,0*	177.3	92.9	128.4	123.6	98.5	144.2	125.4	241.4	170.5	115.2	147.4	218.9	270.4	336.3	278.9	229.1	240.1	128.9	85.8	113.8	98.1	98.2	135.5	207.5	219.3
						101.5	136.4	143.7	131.2	128.4	102.5	148.3	179.9	194.2	197.8	251.3	215.3	94.4	184	310,4*	78	86.5	102	136.9	160.7	105.2	152.8	164.8	227.9	159.5	129.4	174.2	127.5	124.2	128.5							102.3	76.8	161.4	130	97.5	116.4	223.8	207.2
164.2	353	259.2	176.6	279.5	276.1	135.2	150.6	100.1	124.3	131.2	104.6	159.1	167.6	219	180.5	234.2	197.3	101.2	156.9	0,0*	111.4	80.5	91.4	88.9	162.1	113.2	144.6	157.6	130.1	242.5	134.8	179.1	126.3	136.8	141.9	219.8	263.9	320.7	245.3	192.8	175.8	100.1	79	121.6	93.5	156.6	120.6	207.4	207.4
						105.1	133.4	155.8	124.8	130.8	102.6	147.2	201.6	269.7	180.8	241.6	205.3	109.1	157.3	0,0*	104.8	159.8	104.8	65	150.6	121.9	139.5	156.7	387,7*	173.3	142.3	175.6	129.8	110.3	182.9							94.3	65.9	140.3	102.1	100.8	107.3	219.2	204.1
182.3	278	252.5	216.6	263.5	281.1	108.1	152.8	169.5	124.9	124.3	115.8	131.6	168.2	177.5	195.4	232.7	219.2	141.8	188.7	75	108.5	122.6	97.2	77.4	184.4	96.7	156.8	123.1	454,9*	136.3	140.6	181.1	121.7	131.9	158.9	220.6	271.9	329.2	205.3	229.3	173.6	106.3	163.6	134.2	97.2	91.1	135.7	212.1	226.5
						141.3	134.1	101.7	129.1	119.8	111.6	129.8	176.5	209.5	224.7	247.6	215.6	114.4	184.9	0,0*	104.3	78	111	65.1	195.6	130	132	138.6	289,7*	144.8	126.6	206.2	148.4	125.3	159.6							139.1	105.2	137.5	191.5	110.8	137.8	207.4	217.2
201.2	263.7	249.5	184.2	272.3	300.6	76.4	137.8	99.5	126.6	111.4	125.4	139.7	167.3	196.7	181.7	266.8	235.7	81.6	171.1	0,0*	107.2	72.5	91.2	64.1	189	95.7	148.7	161.8	137.6	200.3	140.3	239.7	143.6	120.9	137.4	215.6	250.7	344.3	200.3	0,0*	189.3	106.7	81.8	114.5	107.8	96.2	115.5	206.9	188
						106.7	137.6	121.8	127.7	127.6	113.8	160.2	173.8	202.9	202.1	270,4*	234.9	104.6	182.4	77.5	88	78.5	99.5	213.1	195.4	115.3	152.2	164.6	97.4	188.4	111.8	215.7	144.6	118.8	142							287,2*	60.9	138.1	104	94.7	123.3	210.8	239.6
177.6	247.5	263.9	171.6	291.3	286	126.6	118.9	142.6	561,0*	126.2	108.1	144.9	169	216.2	222.9	261.3	251.3	84	177	127.4	110	80.1	175.2	100.9	177.5	113.4	143.6	161	94	141.6	243.7	209.9	137.7	152.7	145.6	212.7	271.7	339.9	233	210	206.9	113	70.1	146.1	108.6	132.6	178.7	221.5	217.5
						92.6	154.4	102.5	214	121.2	129.2	140.7	171.6	188.1	187.6	271,3*	201.1	131.2	163.7	143	114.2	85.3	146	152.6	168	120.9	136.2	153.3	108.6	136.3	123.4	205.5	113.3	115.9	168.9							108.6	78.1	151.6	113.6	87.7	108.6	221.3	213.1
205.2	300.8	247.8	220.1	209.8	317.9	105.7	138.8	77.3	156.7	120.8	127.5	180	221.4	182.7	199.2	271,8*	218.3	106.4	224.5	116.6	111.1	76.8	95.7	154.5	215	121.5	131.1	150.6	158.8	137.7	132	190.3	124	118.1	146.3	205.8	314.6	374,6*	231.8	225.2	167.1	172	98.4	106.5	105.6	104.9	117.4	202.7	214.8
						100	153.6	100.3	179.2	137.2	123.9	160.2	163.9	182.4	192	273,5*	206.7	86.7	195.1	93.7	91.4	78.2	100	83.1	211.1	115.9	179.2	220.6	180.9	126.2	135.2	195.8	124.8	111.2	152							122.8	86.5	118.4	106	99.7	103	209.3	215.1
167.9	318.2	246.1	197.2	223.8	270.1	106.6	120.4	85.2	188.8	115	110.4	133.2	166.5	180.1	256.6	259.9	195.2	104.2	218.7	69.3	117.1	69.7	86.8	75.5	171.8	120.7	138.8	142.7	77.4	132	129.9	332,1*	111	113.5	152	211.7	245.5	396,4*	215.4	239.8	163.1	97.6	68	122.1	136.7	98.4	127.3	210.2	202.1
						104.4	113.1	161.5	206.4	121.2	146.1	151.1	173.1	176.7	225.7	260.2	213.1	102.2	176.3	355,8*	110.5	84	112.3	66.4	185.7	103.4	145.8	131.8	118.2	142.5	164.2	0,0*	149.1	148.5	177							115.7	110.2	133.6	120.1	98.9	109.4	209.5	190.2
208.4	319.8	239	169.6	274.7	274.5	105.2	131.3	163.4	162.3	124.6	135.3	146.5	169.1	182.5	189.9	281,0*	188.7	105.1	184.6	0,0*	98.7	83.3	94	75.8	192.3	120.2	153.6	132.1	85.2	131.5	226.4	130	138.6	115.4	153.2	173.8	266.9	342	212.7	206.5	183.9	99	219.3	131.1	86.2	91.9	103.2	209.5	268
						104.1	126.6	110.2	159.9	127.2	88.8	175.7	166.3	190.7	245.8	164.6	187.2	97.9	188.2	93.2	103.4	77.1	100.6	63.3	198.6	107.7	114.5	149.1	78.1	149.9	123.4	170.2	125.2	116	150.7							138	123	136.5	94.4	113	131.5	200.3	228.7
180.1	333.2	253.4	196.4	204.6	288.4	105	127.3	85.9	173.5	0,0*	95.3	155.6	185.2	175.3	187.4	0,0*	204.7	88.7	161.9	149.6	107.4	93.6	112	81.4	209.4	147.2	147.4	137.6	76.1	139.6	157.5	165.5	144.8	136.6	182.4	206.4	230.9	328.3	226.6	289.1	164.5	115.7	69.4	137.6	106.8	136.6	200.7	232	209.5
						102.2	133	123.3	171.7	98.7	122.1	155.1	164.1	176.4	182.8	189.6	190.2	89.9	155.6	121.1	113.1	83.8	87.8	59.8	165.3	170.1	146.9	133.8	174.9	146.6	139.7	152.3	125.7	115.8	148.4							99.5	67.4	116.5	93.1	98.3	86.9	216.3	201.5
205.5	347	230.2	187.2	157.1	280.5	105	134.1	106.6	213.1	120	106.5	135.1	166.2	186.5	189.8	234.7	189.5	115.1	158.8	87.5	104.4	114.4	102.5	117.4	184.9	190.3	139.6	155.4	115.9	150.7	129.2	153.8	176	114.8	194.7	189.9	332	318.5	267.6	306.9	168	106.6	193.7	228.8	94.3	106.7	110.7	209.4	212.6
						114.2	118	88.5	212.3	174	171	140.1	169.4	239.4	190	238.4	225.4	87	153.7	101.3	107.6	84.6	98.9	66.1	166.5	110.3	136.5	148.5	127.1	137.3	142.3	170.6	119	129.1	210.7							104.7	78.1	451,7*	90.8	103.3	121.4	202.6	215.5
209.8	307.4	235	202.9	293.6	264.5	105.8	155.2	104.6	175.1	123.4	147.8	141.5	167.9	170.5	180.3	232.3	226.4	140.3	166	96	99.6	77.9	111.3	64.7	174.5	117	129.8	136.9	152.3	160	151	152.9	131.4	116.2	139.2	190.5	285.3	315	214.8	223.1	226.1	137.7	59.4	393,8*	93.8	97.8	135.3	200.3	217.8
						180.3	120.5	106.7	176.6	147.8	103.4	156.3	204.9	198	182.9	231	236.9	140.5	147.4	94.5	102.9	72.5	89.1	62.3	200.8	143.1	145.1	156.9	133	147	165.6	149.4	134.1	127.3	142.5							126.3	75.9	129.9	82.2	72.7	145.7	201.9	236.4
242.4	308.7	231.9	183.6	302.3	292.7	108.5	137	101.6	199.5	126.9	97.5	139.7	159.6	185.3	173.8	237.9	219.7	101.4	158	97.1	98.3	140.8	110.6	65.7	208.6	114.3	151.5	132.8	100.2	164.1	187.2	150.6	126.9	126.8	150.3	196.9	265.3	322.3	215.8	213.3	189.2	107.8	68.5	111.4	85.1	97.6	124	191.3	224.9
						113.1	126.1	88.4	212.4	126.8	96.3	139.6	162.9	179.2	183.1	248.3	214.4	51.3	150.2	87.4	93.2	82.1	95	112.9	219.4	169.9	136	191.8	71.9	144	114.2	159.2	146.7	119	147.1							111.4	82.4	124.3	126.5	97.8	129.3	212.8	224.5
142.2	349.7	220.6	185.5	265.4	285.2	98.3	139.5	90.4	202.6	114.8	106.3	151.9	168.9	184.3	181.2	242.8	209.6	143	173.5	139.7	113.2	144.9	95.5	115.6	172.1	107.5	212.1	148.6	134.2	148.8	151.9	145.8	142.4	102.1	191.3	199.7	262.6	298.9	294.7	233.5	213.4	102.2	60.9	145.2	100.8	115.9	135.2	213	219.6
						118.4	195.7	100.4	120.3	126.7	111.5	149.3	169.7	182.8	206	223	251.3	77.3	283,0*	166.5	93.8	83.1	160.2	82.6	192	98.1	138.2	166.7	77.7	167.4	130.8	143.7	116.7	127.6	149.7							112.5	55.5	134.5	109.1	121.6	113.2	198.7	233.1
240.7	355.7	232.5	154.8	252.6	286.1	103.1	134.1	102.1	173.3	128	103.3	138.8	173.7	186	181.4	224.6	215	109.9	196.2	76.7	105.7	77.4	90.4	69.7	199.3	162.8	132.1	157.9	126.8	221.4	149.1	144.6	143.5	112.9	153	194.1	279.9	294.9	220.5	218.7	166.9	109.9	74.1	148.1	117.8	137.3	101.7	186.4	235.4
						100.9	148	121.7	234.9	131.4	112.3	195	200.4	183.6	182.5	219.4	237	125.2	183.7	105.8	97.8	79.4	105.1	70.8	187.2	141.5	138.9	153.4	126.8	132.9	143.2	135.1	136.9	125.1	174.7							103.6	83.3	141.7	109.4	104.2	122.1	66.1	231.5
228	303.1	220.1	178.2	252.4	284	107.4	144.1	103.8	196.4	121.6	190	250	187.1	191	185	219.3	234.6	104.2	218.3	89.5	196.4	100.1	102.5	71.8	219.7	158.6	153.3	157.3	73.5	127.7	141.5	140.3	141.3	116.3	147.2	185.6	276.1	309.2	293.2	301	209.5	115.4	81.5	138.2	94.8	111.7	145	150.7	227.9
						113.3	165.4	100.7	168.3	119.8	105.4	195.7	188.6	193.9	188.6	216.3	208.2	99.7	176.2	140.2	178.9	157	104.3	75.4	250.5	350,1*	155	154.1	61.5	152.5	142	138.5	123.9	109.2	142.3							98.6	84.8	115.8	101.9	105.5	128.4	0,0*	213.3
255.4	309	234.4	201.9	257.8	247.6	122.9	161.9	79.8	177.8	122.2	121.5	174.9	176.4	178.1	195.8	210.2	202.5	129.4	175.4	85.3	100	145.9	98.5	148.2	207.1	52.5	116.4	156	67.1	170.2	129.2	133.2	155.4	126.8	146.5	189.4	222.2	129.1	200.6	279.9	190.9	98.5	121.2	151.9	121.2	103.6	160.4	188.2	204.7
						105.6	137.5	211.9	172.7	119.2	144	209.5	189.3	172.6	198.4	208	256	101.7	197.2	90.7	115.6	152.9	92.8	101.5	218.5	276,8*	138.8	164.9	77.6	131.3	132.5	135.8	164.1	132.2	139.9							94.6	69.2	146	138.2	104.5	113.9	163.8	234.7
203.9	344.3	226.6	157	255.8	285.5	101	123.2	106.6	147.5	132.6	119.5	158.9	178.2	210.6	210.1	207.5	221.4	98.2	150.4	98.1	402,5*	82.5	132.5	65.7	217.8	0,0*	170.4	194.6	69.9	149.3	140.9	144	141.6	135.4	145.9	207.2	261.8	293.3	230.5	193.7	209.1	96.8	58.5	143.7	0,0*	111.5	137.2	180.3	221.4
						109.1	133	107.4	149.5	113.9	120.2	171.3	193.7	101.6	172.2	202.1	205	117.6	146.6	97.8	125.6	89.5	141.1	94.8	214.4	31,1*	175.8	175.3	88.5	165.5	144.2	163.5	123.8	129.4	200							107.7	76.1	136.2	104	102.8	157.7	181.3	223
226.7	301.6	215.7	197.3	238.2	251.9	110.7	121.5	99.8	159.8	118.6	107.9	153	183	180.5	182.4	211.5	226.6	112.5	148.8	172.5	110	118.3	98	67.4	211.3	0,0*	158.2	176.9	66.6	137.9	141.2	143.3	136.1	117.2	174.5	205.8	231.8	326.8	202.4	0,0*	171.1	141.5	87.9	150	116.9	114.5	136.5	235.6	198.7
						114.9	144	107	151.7	128.4	127.7	188.5	183.6	154.8	204.4	241	209.6	106.5	172.6	122.9	111.6	96.1	93.3	75.9	204.8	82.6	136.1	151.2	172.7	136	138	137.2	139.7	123.1	153.7							168.1	145	141.6	114.1	107.7	132.7	198	200.3
224.5	305.2	265.5	171.6	237.7	249.3	105.7	156.1	95	153.4	131.8	131.4	198	186.3	146.6	238.9	228.9	223.6	119.9	162.9	138.2	131	117.7	101.5	74.7	214.6	104.4	136.6	161.1	78.3	203.6	124.9	147	144.7	123	169.3	194.2	275.9	318.6	205	123.1	171.9	116.5	71.5	144.2	104.7	103.6	115	203.1	208.1
						113.9	126	98	169.9	143.7	122.1	182.5	183.9	157.1	212.7	206.9	223.9	97.3	178.6	85.9	148.5	114.1	114.2	115.8	192.5	137.8	154	181.1	76.4	114.9	150.1	154	128.6	134.9	157.6							98.8	110.7	144.2	122.4	111.4	215	211.6	209.7
217.9	293.3	214.8	198.7	256.2	270.7	112.9	122.8	97.6	177.3	148.5	126.1	152.1	193.6	157.2	218	216.6	236.1	151.1	176.6	161	110.3	130.8	104.3	73.8	220.2	138.4	171	134.3	78.6	136.9	150.6	145.6	138.7	114	166.4	188.2	244.4	287.8	225.9	0,0*	170.3	110.9	95.7	141.8	109.7	116.5	128.9	212.6	199.5
						103.6	144.4	147.6	151.7	139.7	123.6	142.2	212.5	167.8	206	200.6	221.9	112.3	201.1	94.8	125	95.2	112.4	113	303,7*	139.8	164.3	138.1	105	142.9	177.1	157.4	133.4	145.6	199.7							189.6	74.8	131.2	133.8	126.3	118.1	205.7	191.3
312.4	272.2	226.6	183.4	257.9	281	121.2	145.6	111.7	217.5	136.8	125	162.6	217.6	165.5	211.1	233.1	232.2	92.8	226.7	98	120.2	134.9	110.3	106	244.9	138.5	143.8	148.9	71.2	185.1	165.5	139.5	140.7	133.4	185.2	187.3	260.1	312.2	221.6	232.6	192.1	72.1	71.8	138.1	144.7	112	128.2	207.5	194.8
						143.8	117	105.4	164.5	135.1	115.1	145.9	229.1	166.5	240.7	213.6	236.2	164.9	206.7	96.7	118.7	86.4	135.2	131.2	202.2	197.4	127.6	156	73.7	234.4	168.5	145.3	131.6	127.1	133.9							91	78.1	152.2	123.8	105.2	133.6	194.9	199.8
284.5	296.4	233.4	212.6	253.2	304.7	112	132.7	92.6	172.7	138.7	108.2	156.3	184.1	169	201.3	211.8	272,5*	269.9	188.1	97.2	108.7	88.3	153.2	95	205.6	175.6	161.9	134.1	77	114.5	139.8	142.9	118.4	119.9	163.7	180.2	230.7	334.9	189.3	124.1	197.8	101.2	81.9	134.1	116.8	102.6	148.5	198.2	216.8
						105.4	131.5	97.6	173.7	140.9	120.3	144.5	195.5	172.5	207.5	219.7	226.2	66.3	186.1	96.5	108.6	79.8	111.1	145.5	207.3	179.7	170.4	193.7	75.7	131.7	143.7	144.9	134.2	127.4	154.5							98.7	70.4	153.5	105.3	95.9	155.4	207	223.1
95.1	276	217.6	198.3	206.7	262.1	119.7	174.7	127.7	199	167.4	132.8	208.8	191.3	176.5	210.9	207.9	271,7*	120.6	185.7	138.9	109.8	94.9	92.1	93	236.6	143.7	178.6	148.3	76.1	120.2	182.9	197.6	195.8	128.4	150.7	185.1	284.5	326.4	227.8	126.9	166	104.6	89.1	140.8	101.6	115.7	147.7	208.5	228.1
						116.2	125.2	97.4	178.3	117.7	152.2	138.6	208.1	159.9	220.9	208.3	214.8	130.7	180.9	87.6	115.5	81.3	115.7	121.1	228.6	173	171.2	157.5	137.2	167.5	139.6	166.2	162.4	144.4	165.4							117.9	85.7	150.2	102.9	114	159.1	208	215.9
129.2	355.1	215	358	246.3	288.2	116.4	139.4	112.3	140	127.2	192.3	178.9	189.9	172.7	193.7	269.3	196.3	95.2	173.4	146.7	105.3	74	100.5	83.2	220.4	212.1	134.2	165.1	75.5	117.6	148	137.2	133.8	134.4	155.3	190.3	0,0*	302.7	317.4	183.3	201.7	134.8	75.5	138	174.7	120.3	182.6	204	200.7
						105.9	115.6	97.8	174.9	122.9	112.8	182	184.1	160	199.1	210.7	220	109.1	164.6	131.1	104.2	82.4	106	74.4	224.5	156.4	161.2	159.6	128.8	128.5	172.9	149.7	155.4	108.7	146							99.9	76.3	142	117.1	103.5	168.8	211.2	202.7
134.4	294.4	219.1	312.2	242.6	276.1	112.5	128.5	90.6	190.3	126.7	137.6	146.7	198.6	178.6	220	204.3	219.9	107.9	171.4	94.7	107.3	82.8	143.7	61.4	223.6	180.6	211.9	164.2	72.8	126.5	196.6	156.2	137.8	113.4	167.1	192.4	265.6	306.3	149.8	191.1	193.6	97.1	160	137.5	114.5	103.9	125.8	203.2	201.5
						117.5	122.5	95	186.7	113.5	133.8	156.2	194.1	123.3	222	227	230.7	112.8	212.2	103.8	109.4	108.9	133.7	117.3	238.4	212.5	130.8	186.5	71.2	160.3	174.2	186.7	133.5	169.9	171.3							98.9	71.4	121.8	138.6	101	152	209.6	241.5
148.6	332	244.7	188.9	257.3	286.8	114	137.9	108.5	40.3	0,0*	0,0*	235.5	194.3	164.8	187.8	257.6	201.5	118.7	240.5	103.2	121.6	71.4	109.6	75.6	222.1	174.5	144.9	168	131.1	132.6	155	139	106.3	131.8	156	184.3	330.3	329.1	195.1	184.1	198.1	103.5	47.5	134.1	83.9	85.4	161.1	191.6	257.5
						150.2	72.9	104.5	175.4	145.7	0,0*	249.9	180.8	163.6	212.2	0,0*	227.1	106.9	182	99	118.7	123	102	75.3	204.1	193.6	145.4	188	98.8	185.7	159.6	139.7	132.3	156.4	169.9							110.4	284,1*	102.6	151.8	107.6	76.5	207.7	232.4
156.9	313.4	323.6	218.7	245.8	279.8	111.6	111.9	109.7	0,0*	123	109.6	147.6	187.5	177	205.4	458,4*	227.6	117.1	188.8	99.5	105.7	179.4	86.8	118.1	252.3	149.6	136.4	182.4	61.5	144.6	169.3	142.1	119.5	118.4	164	188.4	281	274.6	218.7	214.1	173.2	104.7	31,0*	115.8	134.4	102.6	122.7	201.9	225.6
						112.8	121.8	47.1	63	111.3	120	154.3	181.7	174.1	207.1	215.3	233	110.5	141.4	113.9	110.8	94.1	162.7	221.3	231.6	212.8	145.6	183	66.9	148	175.9	158.9	145.5	139.3	139.1							48.3	63.8	139.3	156.1	99.1	321,1*	194.1	218.4
160.1	265.3	214.3	254.9	229.8	283.3	121.5	138.5	102.3	151	116.8	55	146.6	191.2	159.2	196.6	224.1	264	112.6	157.5	103.7	105.9	102.8	129.8	144.1	234.1	178.1	211.1	179.9	204.8	200.8	150.6	145.6	148.6	127.3	176.7	195.1	275	377,2*	219.4	183.9	195.6	192.4	309,5*	134.8	137.2	103.4	164.2	205.3	200.5
						110	132.8	96.1	152.4	126.6	74.3	155.9	190.7	167.3	202.1	225.7	244.3	129.5	182.3	159	137.2	86.7	104.9	86.1	226.9	169.8	154.5	246.2	75.7	224.7	168.4	146.5	127.1	128.5	180.9							132.3	183.6	129.8	133.4	98.7	221	205.1	201
145.9	303.8	214.2	200	243.7	278.9	112.9	123.3	147.7	143.3	133.9	64.8	138.6	184.6	167.4	227.7	220.4	234.9	124.6	173.6	96	114.1	114.1	223.4	90.2	214.4	201	95.6	200.8	66.3	141.2	142.9	163.2	130.7	152.7	161.2	195.1	253.2	294.8	226.3	189.2	177.7	106.4	90.5	123.3	105.4	154.3	78	195	239.5
						130	115.5	89.4	157.6	117.9	109.5	225.1	217.4	173.8	181.3	215.1	222.4	121.7	169.6	96.3	91.5	134.1	102.3	134.4	216.1	158.2	126.6	187.4	74.9	183.7	141.3	161	112.5	127.1	144.3							113.1	0,0*	127.2	117.7	104.7	103.5	197.6	193.1
158.9	333.8	233.6	198.9	244	269	109.1	118.8	63.7	153.9	127.3	59.9	193.5	179.6	177.6	236.4	214.7	219.7	106.5	167.9	176	119.1	106.4	120.9	78	251.4	213.8	134.2	152.1	114.7	156.1	171.2	166.2	143.6	134.3	144.2	198	263	326.1	258.8	180.7	188	107.3	0,0*	129.6	115.4	102.3	121	203.6	199.6
						113.3	116.6	0,0*	142.2	123.6	68.5	229.1	173.5	168.4	210.1	219.8	226.6	120.6	157.7	140.4	118.1	92.5	135.2	92.2	251.3	210.4	178.4	204.3	66.8	151.8	150.5	160.5	146.3	122.9	168.1							102.9	111.5	135.4	111.5	134.1	113.9	194.1	202
161.7	323.4	216.5	199.2	232.8	252.1	170.1	145.4	0,0*	144.3	121.3	0,0*	165.7	178.3	182.9	213.7	213.7	224.9	123.5	155.9	139.5	117.8	95.8	104.5	60.5	240	159.6	129	178.7	78	206.2	155.8	178.1	151	131.8	173	193.7	246	322.1	225.6	191.7	185.1	113.9	68.3	114.7	131.8	44.6	115.7	195.4	210.3
						119.6	128.1	96.1	144.8	126.2	334,8*	221.8	185.4	129.2	198.6	221.4	207.1	160.6	169.3	87.8	100	73.8	167	106.7	235.2	169.2	194.4	180.3	91.8	211.2	160.8	153.2	145.7	143.6	133.5							92	57.7	121.6	120.3	96.5	170	203.5	264.8
196	295.2	251	214.1	271.1	275.1	115.9	126.5	119.3	163.5	130.6	153.7	163.2	188.6	305,3*	244.7	230.1	236.6	118.8	176.4	94	123.1	90.1	113.3	76.2	270,9*	152.6	146.1	198.3	63.7	128.9	144.1	161.3	109.2	181	149.7	197.3	221.8	323.7	234.8	196.9	179.8	92	78.7	126.7	133.5	108.1	161.6	206.2	220.6
						114.5	125.8	130.1	133.4	112.7	37,5*	157.6	199.5	150.9	212.5	218.1	210.5	142.2	169.6	95.6	107.8	130.9	109.3	113.5	211.4	131.9	173.9	158.9	82	140	169.2	160	125.7	164.5	154							124.7	85.2	164.2	122.7	94.1	117.2	203.4	221.1
165.1	300.8	200.9	197.7	239.4	285.4	123.6	156	119.5	138.8	134.1	0,0*	195.8	229.7	179.1	220.3	218.5	229	178.5	168.5	110.8	107.5	131.6	116.4	97.9	260.7	162.9	204.7	206.1	78.9	171.6	166.6	188.5	115	119.6	136.4	207.9	248.5	303.5	212.7	192.6	165.8	103.7	82.3	127.4	122.3	109.6	125.3	201.6	202.3
						123.8	155.4	98.6	144	135.7	0,0*	151.7	185	163.5	219.1	216.8	230.1	135.8	162.1	162.1	172.9	95.6	105.2	95.4	210.8	151.7	197.8	185.9	80.5	145.5	155	173.3	141.5	132.6	195.9							99.3	80.5	118.5	149.7	99	122.6	202.9	193.4
158.2	290.8	226.2	240.7	264.5	275.4	120.3	136	110.9	168.7	125.8	379,1*	143	197.4	175	214.5	202.9	225.8	139.9	162.4	100.4	130.6	83.2	137.9	81.2	228.3	137.7	140.7	199.5	97.6	160.1	138	166.7	151.3	148.9	314,8*	189.4	246.1	327.7	230.9	188.8	201.3	84.8	77.9	119.5	90.4	107.4	127.1	198	188.4
						112.9	157.3	107.3	150.8	136.5	0,0*	150.9	204.3	170.5	236.1	230.8	214.3	120.3	173.2	109.4	122.8	176.9	134.3	92.9	237.6	141.9	155.2	176.3	77.1	181.8	167.1	162.8	90.8	127.6	173							0,0*	81.5	125	100.6	129.7	141	200.8	201.1
183.2	336.5	230.4	194.1	0,0*	267.9	102.6	138.8	106.3	228.4	137.8	49.3	221.7	195.4	186.4	211.1	212.7	265	165.8	177.2	139.9	109.3	89.3	106.7	85.4	272,8*	159.1	185.5	191	79.1	150	147.7	159.7	173.2	144.9	176.4	195	337.8	115.2	222.7	185.1	194.5	133.5	72.5	133.6	138.1	134.5	130.1	198	192.8
						88.1	91.8	140	176.8	150.6	42.1	210.9	201.2	190.3	239.2	232.3	252	121.1	248.3	118.3	119.5	78.7	119.9	90.7	208.6	203.7	193.1	227	119.5	140.4	186.7	175.5	130.6	130	197							137.4	82.6	115.7	172.9	100.9	137.7	203.5	210.6
155.8	339.5	230.7	184.5	0,0*	278.4	130.3	133.5	109.3	156.8	140	0,0*	168.7	282,1*	181.8	231.9	235.2	229.5	119.4	182.1	115.1	162	79.5	122.1	77.7	313,6*	137.2	184.5	188	77.2	148.1	160.2	166.5	138.3	131.2	156.4	193.2	277.2	276.8	185.4	179.9	240.8	89.8	82.9	135.2	103.7	112.7	136.5	197.7	235.4
						108.9	132.9	145	146.5	140.7	0,0*	191.1	196.8	178.5	237.3	271,3*	263.9	117.3	194.9	123.1	139.3	81.9	121.3	85.1	210.6	143.9	351,3*	199.7	86.6	149.4	153.4	181.3	141.7	133	167.2							96.6	79.3	103.7	118.9	94	126.4	198.7	229.7
188.5	290.5	229.3	183.9	253.4	283.7	122.9	122	134.8	130.5	141.9	67.3	209.8	214.7	160.2	226.2	246.4	216.5	151.2	198.4	175.6	116.4	122.4	110.6	126.5	183.7	156.6	209.5	184.6	75.4	156.5	149.2	180.5	132.8	157.6	153.1	206.9	288.9	320.7	221.5	195.3	199.5	124.5	84.9	124.4	120.9	82.3	121.1	195.2	213
						124.7	123.8	108	145.5	159.1	0,0*	218.3	204.8	158.6	237.6	232.3	239.1	128.4	235.1	147.4	112.8	81.1	141.7	91.5	210.3	175.7	172.2	192.4	89	149.7	159.7	186.6	150.1	138.3	202.4							100.9	81.1	133.7	113.1	104.5	130.7	191.2	193.3
155.6	312.6	226.7	219.2	194.5	265.2	116.1	138.2	102.1	135.3	141.8	55	217.1	202.8	158.3	209.2	238.8	206.9	170.8	172.6	166.1	111.9	77.5	120	197.7	210.2	133	140.6	207	87.6	145.1	163.8	191.9	141.4	131.6	137.5	234.3	294.3	310.5	219.9	194.9	199.5	119.1	86.7	137.7	122	118.2	119.6	174.3	231.6
						124.4	118.4	155	158.6	137.9	116.1	180.7	210	160.4	222.2	246	246.1	188.5	180.9	90	113.6	75.4	129.5	130.9	241.4	133.5	106.3	167.8	72.4	153	190.3	178.4	158.4	158.4	154.1							108.8	89.2	122	104.9	124	121.9	151.1	202.2
224.7	313.8	246.9	193.4	257.8	288.6	116.9	127.2	111.8	147.8	133.4	179.2	170.4	199.1	155.1	207.5	220.6	215.2	127.6	179.7	145.6	90.1	90.7	117.3	97.5	235.6	137.2	111.6	174.3	91.4	141.9	157.5	179.4	121.8	146	185.8	194	276.8	305.8	224.2	196.9	203.1	86.9	121.3	125.8	106.6	118.1	118.4	141.6	203.2
						122.2	86.4	173.3	165.3	123.5	118	172	198.2	161.1	210.2	240.3	216.8	135.4	184.6	136.3	106.1	195.1	113.3	87.7	270,5*	205.7	79.3	182.6	75.9	141.6	195.9	211	146.8	139.5	157.8							107.1	65.1	122.8	101.9	97.4	124.3	156.8	203.9
147.8	296	244.6	177.3	228.6	282.1	124.9	138.4	176.3	186.4	142.6	65.9	163.3	199.2	166.7	215.9	225.7	239.6	145	192.8	101.5	122.9	119.6	124.2	96.2	248.2	194	122.3	176.7	95.9	171.7	197.7	180.6	156	144.9	139	200.2	244.8	309.3	246.5	193.5	224.4	98.1	81.8	142.1	95.3	99.2	122.4	169.3	212.2
						116.6	127.2	142.4	148.5	130.2	170.3	172.1	195.5	203.2	207.5	233.2	217.3	234.9	214.2	103.6	114.4	90.5	114.9	131.7	260.9	164.5	114.5	222.5	100	171	221.1	174	143.2	150.5	158.2							109.5	87.2	141.4	117.6	106.2	116.4	169.7	199.6
174.8	279.2	234.1	205.1	243.7	293.7	120.1	149.8	80.5	147.1	119.9	79.3	209.2	182	175	205.8	224.7	212.9	208	219.1	97.5	125.1	75.9	139.3	73.7	266.6	145.6	112.7	190.1	77.9	160.6	172.1	170.6	164.6	152.8	167.7	198	280.9	297.4	201.8	161.3	190.4	111.4	94.6	159.5	119.4	103	123.5	170.8	243.2
						137.1	223.3	150.9	147.2	138.3	74.6	216.6	204.2	211.7	187.1	221.7	228.6	191.7	138.2	94.6	68.4	84	121.1	108.6	258.4	151.3	89.6	160.5	177.8	254.7	122.3	195	134.7	147.1	148.5							120.2	90.5	122.5	102.5	120.6	122.2	176.6	219.9
168.6	289.2	253.9	244.3	239.5	290.5	119.7	417,1*	137.5	171.5	112.8	136.3	157.4	225.7	206.5	214.1	302,9*	227.7	124.6	141	106.4	119.7	94.7	219	131.9	298,8*	210.3	119.8	196.5	85.9	140.6	150.1	219.8	184.8	146.2	176.1	221.8	271.3	295.6	228.2	222.6	186.8	101.5	68.4	144.3	129.2	115.2	118.1	166.5	206
						132.6	216.4	82.8	141.9	113.4	68.4	147.2	185.4	187.9	215.7	284,9*	223.7	226.5	142.3	164	114.9	84.7	154.1	77.9	309,0*	261	138.6	214.2	183.7	146.8	159.7	191.1	142.2	133.9	174.5							109.1	82	125.3	113.6	121.5	174.4	157.7	208.8
189.3	284.9	211.3	193.6	239.2	269.2	124.7	208.7	94.5	142	119.6	158.5	202.6	200.4	177.1	274,9*	323,6*	244.5	135.6	151	137.1	119.1	150.3	116.6	87.2	277,9*	138.3	102.2	199.2	90.7	167.6	149.2	204.6	145.4	139.6	227.2	205.8	269.6	275.1	222.9	222.7	198.2	115.3	94.1	123.7	61.9	115.3	110.4	166.1	189.2
						119.6	187.7	209.2	161.9	119.8	67.8	180.9	198.7	212.6	195.5	320,0*	227.1	118.8	158.6	155.7	126.4	93.2	112.6	89.3	234.4	157.5	74.9	210.7	98.5	140.4	156.6	200.2	142.9	145.5	163.3							111.7	83.5	137.1	101.7	108.1	92	139.6	182.5
182.9	303.4	225.1	209.8	227	293.4	116.2	65.8	141.1	148.3	128.9	110.5	192.7	234.4	187	245.9	361,5*	219.8	139.9	162.2	109.7	120.7	82.8	104.7	147.7	223.5	163.1	79.6	198.7	101.4	139	150	212.5	133.5	132	169.6	227.7	223	279.9	255.7	218.1	197.6	107.1	78.8	128.6	113.5	105.3	117.7	156.2	198.1
						162.8	103.8	283,9*	133.8	122.3	69.7	246.7	199.4	187.8	226.8	343,6*	222.7	249	169.3	98.3	120.3	84.3	115	190	248.6	216	103.2	203	83.3	163.9	148.7	195.4	146.5	180.8	164.3							103.8	66.6	122.3	164	75.5	214.9	141.9	224.6
180.1	308	228.9	248.6	218.4	444,3*	118.7	83.1	303,3*	154.9	161	111.4	190.9	201.8	195.8	228.3	349,4*	248.1	176.3	192.8	102.2	126	101.6	172.1	83.8	257.1	144.4	96.4	169.2	137.1	207.7	155.3	207.8	173.8	136.2	165.1	196.6	263.2	280.1	255.7	225.4	193.9	103	84.4	160.1	106.2	100.2	113.7	151.7	251.8
						106.6	113.7	388,3*	222.5	122.9	111.3	204.6	202.4	188.1	219.2	287,2*	229.8	129	214.4	143.2	128.7	127.1	106.9	79.9	294,3*	154.1	105.6	142.9	134.7	180	180.1	207.2	152.7	187.4	188.9							99.7	72.6	128.4	119.3	103.5	118.8	146	467,3*
181	302.7	238.7	245.1	195.1	278.4	148.4	60.5	234.1	187.8	133.6	117.3	146.3	189.3	200.3	212.1	273,8*	237.1	256.7	172.6	133.8	154.6	150.5	235.5	170.1	279,6*	135.9	140.9	188.8	92.4	145.8	159.5	167.8	145.9	135.9	165.8	193.5	265.5	283.8	358.8	227.3	188.7	110.5	74.3	142.5	144.1	111.9	133.9	157	99.3
						110.7	137	0,0*	132.3	140.5	211.5	148.3	192.6	190.7	217.4	283,3*	254	73.5	201.1	101.3	135.1	97.5	193.5	110	237.1	133.8	104.2	171.4	123.5	171.8	212.2	199	139.2	136.5	167.1							145.6	93.2	121	117.4	164.1	193.9	158.9	0,0*
264.8	271.6	225.9	302.2	222.9	268.3	129.9	87.7	159.9	175.3	130.3	121.2	182.6	199.7	112.5	212.5	262.4	216.6	122.7	228.3	107.5	115	106.1	142.8	89	210	137	103.8	137.5	87.1	143.3	216.1	203.4	142	165.5	205.8	199.7	265.2	282.8	253.5	222	166.1	98.7	86.8	137.7	115.1	111.8	114.5	139.9	0,0*
						116.2	80.9	117.8	184.5	135.3	91.5	172.1	213.6	192	203.3	252.4	207.8	154.5	223	91.5	128.3	87.5	112.5	95.2	222.5	234.6	106.6	212.3	76.7	148	150.3	198.3	210.2	142.1	155.5							94.8	78.9	123.3	114.1	106.7	110.2	153.2	138.3
181.2	284.6	238.2	283.3	204.3	277.8	117.1	80.2	115.8	192.4	127.3	121.6	134.6	0,0*	201.1	214.7	242.7	244.1	179.8	183.5	106.4	181.8	160.5	165.2	79.9	362,6*	125.7	103.6	169.5	92.9	147.8	143.4	194.4	140.5	230	165.7	217.8	267.1	312.5	548,5*	220.6	183.1	128.5	85.2	118	111.5	113.5	122.5	157.6	180.5
						113.4	87.2	115.2	136.5	145.8	103	190.8	202.3	186.1	218.8	340,3*	227.2	96.2	230.4	91.1	159.3	102	130.8	78.7	0,0*	147.1	96.3	160.8	165.7	134.3	154.2	220.6	126.8	145.5	157.1							89.2	90.1	107.7	115.6	163	149.6	158.5	172.1
225.9	109.9	223.6	355.5	187.7	237.1	113.9	73.6	111.3	166.6	126.3	66.3	152.9	185.4	186.6	209.8	172.3	237.1	118.3	194	93.9	85.9	100.4	127.3	86.2	394,3*	255.9	137.1	158.1	245.5	132.7	168.9	232.6	148.9	138	198.4	197.6	265.7	286.9	217.8	208.6	189.6	109.7	92.9	120.5	110.3	143.1	133	164.8	179.1
						123.1	103.6	102.9	173.2	131.4	65.1	140.6	332,3*	211.3	224.7	206.5	230.4	62.8	192.6	188.7	157.6	146.5	124.6	223.8	168.6	136	90.8	195	71.8	150.4	245.3	195.3	148.5	146.3	150.2							108	80.3	149.2	109.5	137.7	129.2	164	190.1
204.7	279.2	226.7	228.7	210	238.5	102.1	73.5	90.4	163.3	144.8	180	157.8	317,3*	179.9	251.1	290,0*	229.6	138.3	187.4	92.8	109.6	97	151.8	195.1	0,0*	160	101.8	169	89.7	145.4	134.5	255.5	149.5	148.3	162.7	203.7	249.1	286.6	267.4	231.4	215.4	106	83.3	131.3	114.5	104.5	131.9	159.1	183.1
						132	118	79.5	187.8	143.7	77.7	163.6	201.1	204	218.4	225.7	257.3	162.9	178.9	97.8	118.8	97.9	141.2	112.9	159.6	157.4	102.6	164.5	88.5	155.5	189	204	142.3	142	160.9							105.6	69.6	140.7	111.8	104.9	171.8	158	185.9
186.8	284.6	231.1	204.8	227.9	247.6	111	88.1	100.3	184.7	151.3	82.1	163	179.3	189.5	259.3	0,0*	244.2	134.7	205.6	97.3	133.2	96.3	139.2	101.7	97.1	187.4	95.2	206.6	90.4	154.1	210.5	206.5	129.5	160.7	162.2	201	242.8	304	178.5	214.8	187.4	103	170.7	133.4	138.1	96.6	125.7	164.7	179.3
						127.4	85.9	100.4	188	137.2	88.5	195.3	186.8	197.6	223.1	337,8*	268.9	121.5	155.1	145.1	100.8	105.6	171.4	86.8	90.3	220.7	91.2	154.5	140.2	144.3	145.7	238.1	155.4	143.5	188.3							138.4	153.7	108.5	108.2	97.7	124.5	156.8	178.1
0,0*	289.3	287.7	213.9	229.7	231.1	119.9	121.7	190.3	213.1	135.9	124.5	223.4	176.8	235.5	234.1	260	242.4	107.6	63.7	101.2	98	63.7	129	86.1	93.9	142	89.2	160.9	78	161.5	154.6	226.2	140.8	134.9	167.9	211	302.1	289.1	180.3	196.9	196.8	128.1	84.1	128.8	102.4	107.6	120.6	149.8	178.3
						121.4	100	112.2	175.7	133.2	-12,3*	233	173.4	193	256.9	266.9	233.1	64.6	73.5	168.5	129.3	78.7	185	89.7	120.8	207.5	111	212.7	177.1	154.5	167.2	207.6	156.4	138.7	162.5							111.8	78.3	133.5	101.1	130.9	269	161.2	176.8
179.6	291.8	213.2	225.1	218.7	275	142.2	96.3	102	150.5	153.8	151.4	176.7	190.5	204.3	240.4	276,8*	239.8	198.1	74	143.5	120.3	91	138.2	72.8	100	165.7	127.1	175.4	209.2	160.6	168.4	222.2	137.6	138	205.2	192.2	259.3	278.2	177.1	206.2	169	148.9	80.1	129.7	140.6	106	124.6	163.3	177.5
						104.3	127.7	97.3	147.3	165.3	254.4	225.4	193	210	243.8	278,6*	244.8	106.7	94.7	99.1	113.8	76.2	124.8	89.3	98.1	195.5	114.2	189.3	157.6	177.2	144.5	184.1	139.9	143.6	209.8							141.3	78.1	115.9	118.3	104.7	109.8	182.9	199
129.9	268.4	228.2	194.4	218.2	226.1	122.4	143	103.2	176.2	123	99.6	167	188.2	173.6	115.3	269.2	240.1	106.1	124.1	104.3	117.8	93.2	126.5	107.3	143.6	178	106	295,0*	129.9	162.7	171.3	188.1	178	144.9	197.2	196.3	254.8	283	176	240.5	219.1	91.9	84.1	119.3	145.4	106.5	126	176.9	179.1
						91.4	109.2	111.2	330,7*	156.6	151.8	188.4	195.6	190.1	235	271,5*	246.2	145.1	147.8	129.5	120.9	105.2	162.6	115.6	92.6	191.1	129.8	180.1	139.5	141	161.7	215.2	144.4	137.6	196.2							107.7	86.6	134	108.3	106.4	110.1	174.6	177.5
179.4	305.2	213	290.7	223.9	261.2	105.1	108.5	103.1	259.1	150.1	78.3	182.3	192.6	193.9	213.7	269.4	251.7	115.2	118.4	136.5	108.9	93.2	121.6	126.8	96.9	153.2	110.3	186.5	110.2	145.5	175.5	211	133.2	146.5	160.8	203.2	278.2	298.7	160.3	202.3	184.4	119.3	73.8	240	114	84.6	124.4	178.4	198.7
						119	103.5	96.3	0,0*	124.9	117.3	205	189.7	196.3	191.7	262	266.3	124.3	137.5	102	114.5	96.8	102.1	86.9	104.7	180	119.5	146.1	183.2	222.3	161.6	199.8	156.9	134.1	293,4*							124.1	115.9	86.5	99.3	105.3	127.2	181.7	186.7
136.5	270.8	207	263.3	233.4	260.8	135.5	114.2	105.7	155.2	88.7	162.3	172.1	192.8	189.3	190.3	252.4	262.1	202.1	128.6	106	128.9	108.4	55.9	84.7	88.2	130.3	133.5	182.9	158.2	178.3	152	203.5	141	140.2	202	236.6	240.8	307.3	150.5	215.6	167.9	107.8	69	89.6	79.1	104.7	153.6	174.8	191.5
						104.5	108.6	91.1	190.1	113.5	120.1	178.8	191.3	203.4	200.3	269.6	245.5	114.2	136.1	223	101.2	78.4	235	87.4	95.5	149.6	95.4	200.6	113.7	151.7	186.5	202.8	149.8	138.8	178.5							154.2	90.7	107.7	94.2	149.1	123.5	170.8	182.1
276.6	311.7	222.3	198.6	259.5	303.4	97	134.8	97.5	219.7	192.7	85.5	208.8	192.7	203.8	265.9	261.7	249.9	130.9	138.7	203.8	115.9	87.4	143.9	109.2	105	176.9	157.1	199.5	139.3	171.1	158.7	228.9	155.1	134	200.2	207.8	241.5	289	158.8	219.1	172.5	104	86.7	115.3	141.1	118.3	112.2	156.6	191.6
						106.6	97.9	103.7	241.2	124.8	87.4	161.6	225.1	189.3	230.6	256.6	242.8	131.7	129.8	149	168.4	73.8	129.5	86.1	102.3	183.5	101	204.4	104.6	214	232.1	213.2	154.8	141.4	189.2							108	92.2	118	151.4	104.3	103.1	163.3	175.9
189.7	317.1	235	236.5	238.6	208.1	125.4	102.8	104.4	167.9	108	144.5	147.3	190.7	187.4	223.5	234.6	252.5	104.2	143.6	124.9	96.5	93.9	130.9	170.6	100.7	148.3	108	171.9	102.9	163.5	180	219.8	165.8	130.8	186.7	193.9	381,7*	298.8	166.5	197.9	201	133.3	93.7	120.6	132.2	110.1	118.6	178	161.8
						111.5	105.7	111.3	243.7	141.8	84	187.8	202.7	220.7	211.3	234.8	241.1	114	144.8	90.4	120.1	72.4	134.5	111.7	101.5	176.1	112.2	178.1	122.5	194.3	145.1	182.4	126.4	150.3	204.6							110.4	74.5	116.7	82.7	100.1	129	169	171
221.1	270.3	391,7*	242	243.1	275.5	123.9	98.6	147.7	231.2	155.1	143.1	155.6	190.7	185.3	188.6	224.8	241.6	114.6	176.3	157.6	113.1	106.1	133	103.7	107.2	214.5	119.1	196.9	139.9	174.3	156	231.5	144.7	145.2	191	205	256.3	311.4	161	208.2	172.4	93.9	89.6	110.4	111.6	93.2	201.9	172.4	204.3
						119.2	118.5	124.3	226.5	142.9	118.3	210.1	190.2	183.7	215.6	0,0*	240.1	118	137.7	109.9	107.7	145.5	142.8	92.5	117.4	183.9	165.1	222.7	135.5	153.9	186.4	193.9	141.8	143.2	193.3							156.3	64.5	116.2	99.5	97.9	156.4	164.2	190.1
230.3	309.9	299.6	233	240.1	280.9	127.8	136.7	109.9	228.6	161.2	78.7	207.6	178.7	198.1	168.9	277,2*	280,5*	129.5	134.9	136.9	104.1	88.9	134.4	89.5	191.8	147.3	122.8	195.1	106	166.2	177.3	218.3	176.5	137.8	181.7	215.4	237.2	297.7	167.7	225.7	190.5	130.9	87	161.2	103.5	109.6	109.7	225.6	208.1
						122.2	103.9	108	225.2	144.2	83.4	206.9	173.2	186.4	198.3	258.4	258.7	150.5	186.5	134.5	121.7	101.9	137.8	85.2	109	144.4	108.8	211.4	134.8	182.6	155.3	210.2	165.3	148	192.7							127.5	79.8	111.9	99.7	160.9	110.2	142.2	173.5
231	326.5	287.2	219.6	232.2	284.1	119.2	103.8	124.1	232.7	0,0*	144.6	228.4	171.7	210.6	187.3	265.1	223.3	93	154.9	176.4	118.6	89.2	193.9	101.8	71.1	208.6	84.2	188.1	105.4	143.3	172.2	226.3	142.5	153.9	195.2	203.2	301.8	337.3	163.7	217.9	204.8	124.8	88.2	126	112.6	135	114.2	170.8	194.6
						163.5	102.1	105.7	208.7	277,8*	123.6	201.8	192.2	182.4	162.5	263.1	249.7	181.2	158.4	122.3	102	108.9	190.1	89.4	99.2	157.6	96.7	203.2	113.6	164.5	156.9	257.5	141.9	242.2	293,6*							119.1	87.3	154.9	115.2	142.3	119.3	168.3	208.5
187.4	418,5*	284	191.9	244.3	298.8	160.3	109.7	104.7	0,0*	0,0*	78.4	243.4	198.8	181.8	189.8	257.4	245.8	155.2	149.1	111.8	107	98.5	126	84.2	111.7	170.3	106.2	225.2	103.9	161.9	149.7	177	143.2	128.4	189.5	222.4	264.5	281.9	150.5	212.7	211.6	163.8	98.6	159	128.3	133.6	145.3	164.1	193.5
						62.5	111	171	405,7*	303,9*	101.3	193	190.2	190.6	180.2	250.1	244.8	109.7	147.6	172.8	114	128	143.4	82.7	100.5	192.4	110.1	228.9	105.6	204.1	164.7	189.3	136.2	129.3	178.7							129.3	86.4	127.2	111.7	148.4	117.5	178.1	198.2
126.3	263.8	284.1	247.7	222	291	211.8	128.3	126.7	236.7	321,8*	116	201.8	189.5	196.1	186.1	240	245.8	163.1	141.8	124.4	110.7	97.1	159.9	80	105.4	178.5	112.2	201.9	114.9	206.9	142.8	228.6	142.2	133.7	179.2	195.3	236.8	294.8	183.1	216.8	190.3	140.9	88.8	129.7	117.1	124.4	102.4	171.5	187.9
						126.4	117.5	128.8	125.8	583,5*	153	223.3	194	207.5	184.7	238.1	296,2*	189.7	148.3	136.9	117.1	90.1	134.9	86.3	104.2	192.2	110.6	187.8	119.7	163.4	159.5	218.8	163	138.2	210.9							175.3	84.3	140	148.8	143.3	118.3	172.9	196.8
318.2	255.7	252.9	199.6	245.2	296.2	128.8	100.3	170.1	149.5	0,0*	137.6	217.9	200.3	180	177.9	232.4	228.1	136	146.1	116.9	102.5	89	130	149.1	115.1	151.4	118.1	207	99.7	164.2	228.9	196.7	150.2	189.8	180.7	196.1	285.5	302.7	168.4	211.3	188.2	121	92.8	135.5	119.3	116.3	186	178	190
						125.9	112.7	112.8	134	560,3*	161.8	231.4	211.7	195.1	180.1	243.7	258.1	258.4	167.6	152.3	103.6	119.6	123	94.7	86.8	167	115.9	237.7	113.6	160	168.1	249.1	151.7	166.7	192.1							128	94.2	119.6	130.8	129.9	110.3	179.6	195.3
191.3	280.7	374,1*	213.6	258.3	284.3	126.3	105.3	126.9	133.7	0,0*	79.2	182.1	187.6	183.8	186.1	187.4	224.3	212.4	167.9	122.6	123.9	97.6	171.5	92	121.5	170.8	113.9	212.5	77.3	154.1	154.6	196.6	153.6	127.5	177.7	204.2	241.9	304.1	158	254.1	170.1	129.6	94.5	141.6	124.8	118.1	99	186.2	199.7
						137.7	118.8	127.9	132.7	126.3	146	181.3	195.4	206.4	175.6	0,0*	238.8	128.5	182.1	121.9	118.9	90.3	120.8	96.4	101.9	167.6	106.7	231.4	106.7	184.4	167.9	219.1	148.9	132.2	166.9							213.5	99.6	163.4	143.4	124.4	177.1	181.4	219.1
173	262.6	201.9	197.3	235	301.2	131.1	116.2	156.9	150.1	103	74.4	171.3	192.6	166.7	175.2	138.4	236.7	115.5	201.5	173.3	130.6	67.9	133.9	99.9	114.4	163	84.8	211.4	101.7	158.6	178	208.2	167.9	123.5	171.3	201	281.7	284.1	161.7	226	225.5	123.6	78	144.9	112.9	134.7	109.8	176	202.5
						128.8	119.7	117.4	133	119.9	103.6	221.2	193.9	189.2	178.2	129.4	239.3	133	154.8	132.1	168.5	94.1	123.4	212.1	136.7	153.4	111.7	225.9	173.7	170.8	169.6	218.8	168.6	122.7	193.4							133.6	89.5	140.4	108.1	118.4	119.2	186.8	199
175.1	301.5	359.6	205.9	248.8	397,5*	85.5	104.1	115.4	143.8	116.5	114.7	171.8	197.7	195.9	166.6	349,0*	235.6	272,0*	150.1	119.2	192.5	95.5	182.1	235	120	166.1	117.8	209.9	92.7	149.9	161.3	223.9	153.7	128	198.2	222.2	255.2	305.1	183.2	234.5	197.7	127.1	87.4	134.7	110.4	125.1	130.1	182.4	221.7
						125.8	113.1	115	128.2	132.3	113.5	231.4	197.8	198.6	172.6	0,0*	249.7	0,0*	151.2	120	110.1	88.6	129.4	116.5	134.6	185.6	118.7	219.4	102.7	163.8	144.5	221	167.6	144.6	165.8							126.4	61.4	126.6	130.9	122.5	127.6	183	228.2
222.2	169.2	0,0*	187.1	254	237.4	116.8	112.7	113.1	148.6	137.4	123	162.6	208.5	195.7	170.9	87.8	237.6	0,0*	170.8	124.5	72.3	74.9	141.5	75.6	106.4	185.9	111.1	210.2	92.9	169.4	161.2	216.4	144.5	133.2	168.4	203.2	282.5	322.2	171.8	221	181.4	130	71.2	142.7	115	125.9	144.8	197.4	241.4
						116.7	106	117.5	146.4	151.9	147.4	216.7	199.6	189.1	163.6	99.1	233.4	0,0*	167.3	133.1	151.4	100.6	134.6	70.7	130.1	216.4	109.2	220.5	73.9	164.7	160	203.5	249	167.1	168.3							133.7	78.3	121.3	99.7	92.6	130.2	192.5	210.2
209.5	255.1	268	209.3	261.2	293.3	120.4	99.5	139.1	136	135.7	81.6	196.9	199.5	171.9	167.8	211.3	219.4	57.2	148.6	119.3	121.9	113.5	138.9	59	138.1	197.3	125.1	213	165.1	151.4	234.9	225	173.9	126.2	174.4	206	276.4	300	175.9	232	182.5	127.3	75.5	126.2	104.6	108	134.5	187.2	214.1
						121.5	124.3	117.3	135.9	132.7	163.3	196.9	194	59.2	176.4	215	229.1	257.9	149.5	206.7	118.3	106.7	129.3	72	123.6	175.4	117	244.8	108.3	156.8	228.4	238.2	188.9	135.6	228							129.4	74.1	119.7	112.5	166.4	139.5	180.7	202.6
204.6	230.9	273.6	177.1	254.3	307.5	123.4	111.9	114.9	146.3	132.9	132.2	203.7	196.3	0,0*	166.3	226.4	238.9	265.2	162.1	161.1	118.5	122	125.4	62.9	140	196.1	101.8	206.8	96	171.2	155.1	213.4	174.4	129.7	194.1	222.5	237.9	308.5	178.5	286.7	145.3	97.6	60.9	130.4	103.2	114.3	123.1	182.9	205.6
						134.1	115.6	110.8	147.4	130.6	137.3	220	200.6	172.3	172.8	221.6	230.5	79.1	181.4	110.4	132.9	156.9	127.4	76.1	137.2	199.9	108.1	230.4	97.3	165.5	226.1	205.5	165.2	128	191.4							131.2	180.1	126	107.7	105.4	143.4	191.2	206.9
294.7	251.5	266.6	199.1	258	386,4*	127.8	109.8	122.9	123.8	136.8	114.3	202.1	194.3	0,0*	187.7	228.1	234.4	64.1	152.1	126.5	146	116.6	158.2	78.3	124.9	185.1	119	225.6	133.5	157.2	164.5	200.3	204.9	126.5	0,0*	211.5	299.3	304.6	214.6	220.7	195.2	112.1	72.9	126.7	85.1	107.2	119.6	186.7	225.5
						152	109.2	119.7	162	137.3	91.4	215.4	194.7	165.6	169.2	228.1	247	106.9	159.6	114.4	109.6	135.5	136.1	70.9	119.4	191	112	222.8	92.1	157.1	148	231.5	186.2	130.1	0,0*							134.9	93.6	115.8	87.1	104.7	131.8	206.2	202.7
184.7	257.2	270.1	304.3	254.8	298.1	142.5	102.4	107.5	138.2	131.2	105.9	199.1	195.5	183.2	176.1	220.3	236.6	62.7	166.8	112.4	100.9	98.4	123.1	72.5	141.3	175.3	116.7	251.5	105	156.6	214.4	244.7	174.7	121.1	164.7	207.8	271.1	324.5	178.1	292.4	235	111.2	121.2	129	95.9	103	139.2	194.6	210.6
						121.9	106.2	100.7	188.4	131.1	88.7	210.2	203.1	185.8	221.9	214.2	240.6	64.3	153.3	111.2	109.6	102.7	110.6	89.5	126.6	219.2	113.1	221.5	141.9	154.2	179.7	252	176	115.4	197.8							161.7	70.2	118.4	91.8	142.2	119.5	188.3	196.6
246.7	263.9	253.6	163.4	273.6	262.1	128.7	109	102.2	152.2	140.2	88.5	239.1	193.9	197.6	202.6	214.7	235.1	82.3	165.6	118	109.3	101.2	130	74.9	126	187.9	179.6	222.9	105.7	185.3	170.4	178.2	176.4	132.4	168.9	214.3	237.3	331.5	163.8	260.6	216.5	161.3	144.1	136.4	95.6	141	133.8	194.5	220.1
						129.9	99.7	108.2	172.6	143.1	95.1	271,1*	0,0*	183.7	164.1	203	255.6	98.3	151	130.6	252.1	172	130.2	185.2	125.1	187.9	145.6	192.1	79.6	160.3	156.6	189	176.7	122.3	176.7							121.1	76.3	104.8	124.5	124	150.8	197.8	222.1
165.6	277.9	263.8	212	245.8	276	137.1	109.9	115.1	163.8	139.7	101.9	188.7	223.1	183.1	172.4	201.4	230.1	81.7	184	184.3	69.1	54.6	108.4	73.9	152.9	203.7	105.8	204.8	101	143.3	141.7	203.3	194.2	136	197.1	210.4	380,8*	338.3	165.4	113.2	304.7	130.9	67.9	118.8	106	123.8	135.6	194	206.2
						140.7	120.8	110.2	167.2	139	89.3	188.3	187.8	190.3	229.6	199.3	244.5	94.1	158.1	145.5	115.3	110.8	125.8	83.9	140.3	168.9	123.5	209.4	95.4	265.7	159.8	227.4	193.5	111.9	182.3							115.1	107	99.6	105.6	115.1	114.8	196.3	232.6
253	270.5	245.3	197.5	244.9	268.9	152.5	90.5	113.9	163.7	131.7	78.3	199.9	199.5	192.8	190.5	201	240.6	86.3	164.8	165.9	129.4	144.1	124	74	129.6	159.3	118.2	223.3	102.9	156.8	193.4	228.8	177.6	176.1	169.3	201.3	162.2	322.2	204	293.1	168.4	125.6	118.9	124.8	94.5	107.9	121.5	198.3	258.3
						118.2	102.2	96.1	180	138.2	89.1	179.9	195.1	190.3	180.8	205.2	232.6	141	128	166.3	118.8	80.8	131.8	73.4	124.7	192.2	111	202.9	150.1	229.1	161.5	222.4	202.5	123	193.8							124.8	85.6	115.6	90.6	113.6	99.8	199.1	249
186.8	304.6	242.6	172.2	248	245.2	122.7	108.8	110.3	177	149.5	86.3	209	196.7	169	188.3	194.9	239.1	167.8	129.9	112	128.9	125.3	133.4	73.9	136	193.1	128.2	212.8	90.4	153.5	144.7	252.2	207.7	130.1	189.2	208.8	248	327.2	173.1	198.4	165.2	137.4	77.3	127.4	93.5	116.4	126.4	205.3	226.3
						114.7	108.7	113.6	154	134.6	94.3	211.2	203.7	178.1	182.5	211.4	247.2	107.8	126.9	130.3	135.9	35,8*	226.1	82.5	132.7	231.5	104.5	226.8	122.9	202.7	142.9	177.7	194	123	160.4							125.8	81.8	108.3	77.1	109.1	118.6	229.4	212.7
189.5	235.6	309.9	199.8	249.2	258.4	114.8	108.2	121.2	130.6	132.7	102.9	227	208.3	187.5	196.4	203	230.3	119.4	171.6	149.6	112.6	148	127.6	93.5	123.3	197.4	123.2	205.2	146.5	208.6	160.4	214	200.9	122.3	159.5	205.5	232	311.5	183.3	190.4	158.2	132.9	77.9	113.7	93.8	114.2	111.8	198.9	221.2
						109	109.9	108.9	0,0*	127.5	88.8	222.2	193.9	193.8	222.6	201	238.9	164.2	148.8	118.6	157	66.7	111.5	91.2	132.5	212.5	123.3	227.2	92.1	187.4	157.1	208.3	183.7	125.5	182.1							143.8	69.8	116.4	83.4	93.5	102.7	199.4	202.3
202.1	272.4	241.9	215.2	263.8	252.5	105.3	108.3	110.7	234.7	119.3	79	194.8	245.8	194	171.8	192.9	216.2	110.9	144.1	178	116.8	95.1	133.4	134.7	140.5	216.6	117.2	206	115.9	151	225.4	247.4	170.3	126	170	212.6	266.8	307.6	184.2	182.5	150.3	134.7	83.8	116.1	93.7	112.5	130	202	221.7
						111.8	137.8	126.8	198.9	139.2	130.6	218.7	206	175.8	170.7	184.8	263.8	93.7	161.3	161.8	98.7	74.6	121.3	289,4*	157.7	205.5	141.6	209	114.9	159.3	160.3	230.2	185.9	203.2	167							109.7	87.5	123.8	84.9	134.7	114.7	199.4	244.4
181.9	292	252.8	261.5	255.4	277.7	115.5	105.1	99.1	180.1	139.8	152.6	178.5	191.6	180.4	209.9	181.5	230.9	134.3	172.8	196.4	115.8	94.1	125.4	241.5	148	237.6	113.5	226.7	101.5	160.2	180.7	205.4	223.5	156.3	156.1	214.8	215.3	328.1	240.7	186	186.2	113.5	77	148.7	96	107.7	128.8	197.8	204.2
						123.7	120.3	105.9	203.3	127.8	119.5	182	197.7	176.2	239.4	190.4	264.8	119.6	151.3	117.1	117.6	88.1	133.4	122.3	136.1	211	116.5	230.3	141.9	240.8	160.7	212.1	235.3	115.6	155.9							109.3	91.2	128.3	88.3	118.1	141.5	197.8	220
189.5	302.6	232.8	270.4	264.5	253.3	143.3	100.2	129.3	178.5	136.5	83.6	175.7	206.5	172.6	183.5	222.9	271,0*	115.4	149.4	120.6	110.3	70.7	134.9	101.8	142.6	209.6	139.3	232.5	104.5	168.9	168.3	216.2	182.3	243.8	151.7	225.7	253.7	306.9	220.3	165	175.6	117.6	106.2	140.5	83.5	126.8	109.2	204.6	215.1
						120.6	133.2	180.5	189	120.4	80.9	210	209.3	189.1	172.9	206.2	279,4*	122.7	182.3	130.7	77.5	90.3	109.9	87.7	131.1	167.1	129.6	223.5	185.9	173.4	158.8	230.9	194.1	125.8	140.9							121.9	78.5	108.2	85.7	125.2	108.4	199.8	208
179.5	287.6	232	328.6	244.6	244.8	128.7	104.7	185.9	186.8	120.7	82.9	214.7	210	213.3	219.2	220.6	227.7	104.6	153.3	114.9	123.7	76.4	134.9	66.1	146.8	195.7	115.6	227.1	102.1	192.6	185.3	215.9	169.3	151.5	146.6	208.7	269	334.6	190.3	166.3	172.7	137.8	83.2	122.4	88.9	116.2	113.1	204.5	223.2
						107	117.3	103.6	170.9	116.8	84.6	218.5	207.3	190.1	187.6	208.7	247	133.7	163.4	101.4	124.1	90	135.4	113.3	121.3	204.1	126.6	257	91.9	238.7	205.1	214.1	221.8	137.5	215.8							143.1	65.8	123.6	88.3	111.1	121	198.1	210.5
197.1	296.8	239.9	311.5	255.3	240	111	102.6	90.2	175.1	117.7	79.5	203.3	206.2	200.5	183.1	203.9	247.3	95	159	133.3	132.7	122.1	131.6	78.2	111.5	223.9	134	207.2	134.7	152.8	208.3	244.6	202.3	196.1	161	224.6	244.6	331.2	195.8	164.6	197.2	107.8	73	129.4	86.5	104.8	123.7	199.5	206.7
						119.2	194.8	112.8	191.6	125.4	133.8	185.8	185.4	185.6	153.5	216.3	245.8	137.6	171.1	118.8	112.7	91	127.6	73.7	133	186.4	128.5	207.9	139.8	142.8	234.3	185	218.8	170.5	158.4							111.1	129.4	146.6	91.5	111.7	117.3	194.6	214.8
179.9	288.7	234.4	202.1	341.8	239.3	124.1	103.7	98.4	193.9	126.9	94.8	243.7	205.5	189	207.5	217.5	242.3	97.1	148.9	126.7	115.4	119.4	134.5	70.5	131.7	226.7	87.3	200.1	88.9	198.3	129.7	194.4	200.7	163.1	153.7	221	233.9	291.9	190.2	166.1	172	102.4	84.3	115.3	96.5	102.9	130.4	197.9	205
						113.7	124.7	108.8	175.7	127.5	140.4	214.3	235.4	175.8	0,0*	210.5	248.5	104.4	159.3	148.2	118	112.3	163.9	65.8	127.1	204.1	121.9	215.6	174.7	163.7	157.5	229.6	230.8	148.7	158.3							110.7	69.9	117.9	105.9	120.6	126	198.2	208.7
195.2	275.8	227.4	212.7	229.3	244	128.4	112.8	201.1	160.9	148.7	80.9	234.4	0,0*	173.2	295,3*	210.9	243.1	151.2	166.3	128.6	137	96.2	187.8	61.5	134.7	224.9	130.3	219	198.3	200.9	165.9	231.6	174.8	126.9	145.4	225.3	164	300.7	197.5	168.9	166.9	106.2	80.7	111.1	88.5	114.1	105	209	210.5
						118.2	113	108.4	161.8	121.3	115.2	223.7	381,2*	191.3	269.7	218	253.1	101.3	147.9	107	130.4	191.5	103.9	62.3	122.9	199.9	114.4	216.1	100.7	164.1	171.6	221.3	222.3	122.1	166.3							120.4	59.3	113.2	113.6	119.5	93.9	205	233.5
176.4	331.8	236.6	211.3	243	257.7	128	121.9	158.5	170.3	117.3	124.9	179.5	156.1	190	273,3*	200.4	279,8*	117.1	156	102.5	112.1	139.6	126.8	63.6	123.3	211.7	130.4	252.1	141.5	165.8	191.9	196.9	199.7	132.4	166.3	231.4	310.5	287.7	193.8	177	280.2	124.4	89.1	120	97.2	129.9	112	170.4	226.1
						133.5	113.2	128.4	161.4	128	85	169.5	0,0*	178.8	270,5*	199.5	243.9	102.6	155.2	108.9	119.9	0,0*	148.7	55.7	145.5	210	128.6	234.3	93.6	172.7	138.2	203.4	196.3	132.9	155.6							127.7	91.6	131.6	105.6	113.6	335,0*	217.8	241.7
167.6	286.6	385,2*	207.6	311.2	257.1	116.6	106.9	109.4	154.3	124.9	93.8	187.2	199.4	178.8	279,0*	198.2	283,1*	105.1	146.9	128.1	123.5	261.6	179	0,0*	146.2	227.2	111.7	224.5	107.7	173	161.4	239.3	205.7	135.1	212.5	250.8	182.2	280.3	194.3	165.2	198.1	157.6	79.1	109.8	97.4	103.2	102.8	210.1	223.4
						118	121.2	145.6	174.9	137.5	79.6	209.4	179.1	176.6	238.9	200.3	253.2	135	151	162.9	128	110.6	139.8	202.3	151.2	199.7	143.8	218.6	164.2	162	177.7	212.5	193.6	157.1	159.7							95.6	83.4	128.8	90	167.4	109	222.6	220.1
195.8	224.1	223.6	218.2	415,7*	219.6	139.7	124.6	111.2	161.7	128.4	97.9	238.7	191.1	223.2	223.4	211.7	247.8	102.4	166.7	102.2	113.5	114.5	177.5	0,0*	147.9	209.2	135.8	232.1	128.5	177.6	151.9	239.9	205.2	131.9	158.7	207.6	267.3	300.9	226.2	175.3	121.1	151.4	111.6	117.7	96.1	101.1	173.4	213.8	210.3
						114.9	164.1	114.4	144	112.6	80	196.3	220.5	158.7	240.1	174.7	245.7	105.2	183.4	109.3	123	94.7	195.9	296,3*	135.2	203.9	132.6	219.7	122.2	188.5	146.5	195.1	172.8	119.1	157.2							126.3	77.6	176.3	71.6	103.8	149.3	197.2	207.6
196.1	311.1	259	185.7	0,0*	237.4	121.3	106.4	172.8	144.3	118.7	87.8	188.5	218.6	186.5	226.2	226.1	240.9	120.1	176.6	110.3	115.9	88.2	130.6	168.4	144.9	219	132.9	230.4	126	252.4	174.1	180.6	183.3	127.9	157.8	203.8	299.9	304.8	207.7	168.4	167.4	107.1	69.9	121.7	74.1	114.3	132.3	212.8	223.1
						108.4	113.4	254	177.2	106.3	79.9	188.9	203.8	186.3	203.5	233	254.9	102.8	167.2	128.1	92.7	86	138.8	140.7	142.6	207.8	122.6	224.9	117.8	178.1	163.2	244.5	192	117.4	148.9							148.5	92	141.5	77.8	105.8	156.7	204.2	216.5
289.5	285.9	240.9	188.9	195.9	239.7	115.9	133.7	128.4	149.7	124.9	66.6	205	192.3	220.5	0	253.5	217.5	145.7	155.4	103.2	126.1	92.6	146.7	293,8*	128.3	211.9	117.5	230.4	135.3	188.3	196	183.7	228.4	124.6	190.8	211.8	235.8	300.6	193	186.9	247	119.9	134.9	127.8	89.1	108.2	151.9	202.9	241.7
						115.5	125.7	97	137	123.1	82.9	242.9	199.1	203.2	224.7	222.6	238.3	101.6	148.8	142.3	127.3	98.5	178.1	96.7	131.9	218.2	127.1	230.7	95.3	219.9	147.1	203.5	207.5	185.7	159.3							156.8	82.2	134.1	100.9	122.5	186.4	201	233.2
212.8	311.7	244.6	197.1	189.2	241.5	128.3	139.9	131.9	158.4	131.8	109.7	184.5	223.2	175.4	209.5	226.1	228.7	85.4	163.5	97.8	120.9	100.2	154.6	403,2*	167.6	193	113.5	228.5	89.2	224.3	174.9	221.1	160	157.8	150.2	207.3	198.5	287.2	197.1	173.7	178	90.2	85.8	115.9	105.3	145.4	135.6	215.3	291,8*
						119.9	134.4	394,1*	137.9	121.2	144.6	169.2	211.7	184.9	229.2	211	280,1*	105.9	148.6	152.1	115.1	88.6	156.3	168.5	152.1	200.9	141.5	235.1	112.3	170.2	182.8	190.9	163.4	123.5	151.3							147	83.7	128.5	84	125.3	140.6	210.1	258.8
211.5	305.8	257	175.3	189.4	234.6	111.2	106.7	0,0*	177.5	122.9	86	173.1	196.1	183.2	216.6	216	244.4	150.7	171.8	135.6	120.8	86.3	155.5	116.9	159.2	198.9	113.1	254.4	107.7	180.1	178	190.6	168.4	132.7	151.4	206.8	248.2	311.7	195.1	189.2	186.8	229.2	88	122.4	87.8	114.9	140	207.4	287,9*
						120.8	107.3	194	154.1	0,0*	89.1	210.6	204.5	187.3	232.7	224	248.9	95.5	134.9	114.6	103.9	84.9	163.1	109.1	149.7	239.2	247.8	224.1	119.2	172.9	232.1	198.7	189.4	117.9	134.4							138.6	103.2	142.5	79.9	105.7	139.6	196.2	242
208	319.9	244.4	274.9	217.1	263.9	115	156.5	65.1	133.1	118	155.7	223.9	202.8	185.2	229.5	203.9	234.3	99.6	157.3	112.7	94.9	92.4	0,0*	85.9	156.9	211.6	109	234.7	151	163.2	206.5	237.7	188.5	117.1	176.8	211.6	253.4	321.1	193	207.4	161.5	139	76.4	115.9	98.7	98.1	152	209.1	246.5
						120	115.9	0,0*	255.8	89.7	75.9	202.2	203.7	197.5	228.9	267.6	242.5	97.2	158.4	101.3	120.2	96.1	0,0*	172	173.6	233.3	192.5	237.6	145.1	169.5	165.1	165.3	175	131.2	164.4							227.6	89.3	132.3	74	112.5	163.6	219.1	206
212.9	311.1	233.5	186.4	197.1	215.7	117	131.8	114.5	137.8	85.5	126.8	187.1	208.8	178.1	229	212.9	228.7	102.8	147.2	108.4	180.5	89.5	90.9	94.8	166.3	195.6	125.4	231.8	160	206.1	198	197.5	184.3	155.3	164.3	210.6	265.1	320.4	218.1	175.3	163.4	165.1	70	102.2	77.4	111	141.4	207.7	227.6
						116.2	131.9	102.7	145.6	128.6	127.7	229.1	206.8	186.7	221.8	135.7	224.4	94	158.3	106.3	125	95	83.4	59.2	171.8	180.7	156.2	236.7	152.8	242.6	170.7	155.2	212.2	120.9	162.4							113.8	89.3	127.3	113.9	104.9	141.6	203.3	222.4
165.4	278.1	231.1	176.9	199.7	233.2	120.8	124.9	108.8	155.7	128.8	77.7	221.4	211.2	189.5	202.5	127.3	236	101.9	170.3	122.3	107.7	114.2	0,0*	118.5	189.2	191.3	167.7	265.3	107.8	160.8	191.3	208.6	190	125.2	152.1	219.6	244.8	301.3	196.9	220.3	199.6	156.3	76.8	126.1	94.7	98.2	242.7	197.9	232
						114.9	121.6	87.1	165	146.7	93.1	179.5	202.4	188	211	0,0*	244.2	117.3	138.7	120.7	110.8	86.9	72.8	51	155.9	204.1	135.6	239.4	118.6	232.3	212.4	206.1	172.8	179	154.8							160	84.3	132.1	82.7	95.8	156	210.8	229.2
230.4	300.1	244.2	238.2	205.7	236.8	119.9	129.7	97.4	160.7	140.1	93.8	214.5	245.3	185.8	233.6	0,0*	230	102.8	156.2	112.5	126.3	85.8	0,0*	94.9	183.4	199	128.8	220.6	125.3	163.9	165.4	230.4	194.3	163.1	146.9	219.5	245.1	342.4	200.5	189.7	208.9	115.9	88.2	135.1	147.4	102.2	152.3	205.3	213.6
						113.5	119.1	84.4	177.1	125.7	159.1	249.4	170.1	191.3	215.1	0,0*	252.9	138.5	145.7	116.2	103.3	89.8	193.1	84.4	141.2	203.6	115.2	228.6	132	284,4*	171	231.3	171.3	138.3	148.6							135.9	89.2	106.5	90.3	95.9	129.8	205.2	209.3
228.4	319.4	244.7	175	185.5	241.4	112.2	147	93.7	159.8	116.6	70.5	209.4	188.3	179.8	209.9	543,6*	213.6	148	147.2	104.6	178.1	127.1	0,0*	42.9	173.1	191.8	143.7	228.5	99.2	159	158.5	225.6	209.8	154.5	158.4	227.3	253.4	219.3	182.6	197.4	179.2	175.1	90.2	152.2	128.1	101	125.1	200	211.3
						109.4	108.5	96.9	168.2	127.1	171.8	194.6	190.6	141.5	211.8	367,9*	263	146.9	149.8	109.6	116.7	96.1	162.4	0,0*	148.7	190.4	165.9	189.9	110.1	176.5	176.1	213.4	154.3	142.9	145.9							171.3	84	120.3	88.9	95.7	135.2	206.2	209.4
217.2	268.7	239.5	165.5	181	240.9	121.8	161.4	63	171.7	138.5	157.8	203.4	178.9	134.6	198.3	297,9*	296,1*	136.1	151.1	105.4	108.9	157.7	36	52.5	178.7	236.6	117.9	248.1	99.8	252.3	164.5	184.3	160	109.1	139.6	276.1	209.5	295.4	191.4	203.8	165.5	156	75.4	137.1	118.9	109.4	122.3	208.1	205.5
						127.5	114.4	106.5	194.3	137.5	79.8	232.5	163.7	118	196.5	0,0*	222.8	142.2	145.3	107.9	129.7	120.6	69.9	107.9	167.3	180.8	149.4	229.7	156.3	235.9	162.9	185.1	159.9	137.4	144.4							120.1	138.1	102	106.7	94.3	130.9	196.4	199.2
203.7	309.1	231	233.3	189	257.4	125.8	105.7	102	186.1	126.5	73.5	198.4	209.6	162.4	201.1	128.8	223.2	195.9	147.1	124.3	138.6	73.5	0,0*	66.3	162.6	207.9	143.5	222.5	112.4	175.3	0,0*	236.6	148.1	123.1	157.8	204.5	173.3	298.8	172.1	202.4	162.4	109.2	91.4	131.7	90.3	83	120.8	196.8	195.6
						124.9	113.3	111.5	180.8	129.4	62.2	220.1	173.5	134.5	194.7	169.6	241	121	158.6	125.6	128.4	96	41	56.8	207.7	176.2	150.8	235.5	118.6	181	467,0*	158.9	178.5	138.3	141.5							106	104.3	116	80.4	106.9	143.6	198.3	220
165	294.5	213.2	175	196.7	255	132.4	115.5	98.7	176.4	165.6	180.5	198.1	185.7	182.7	181.6	186.3	263.1	245	147.9	118.4	121.8	80.4	135.1	55.8	178.3	211.3	239	218.7	104.3	155.4	106.5	312,2*	175.4	123.2	157.6	206.8	183.7	298.7	187.6	170.2	172.9	155.4	100.4	141.7	92	96.5	134.4	201.3	238.6
						129.4	112.1	100	186.6	125.2	120.4	0,0*	195.2	154.1	142.9	193.7	245.4		152.5	108.3	126.5	142.5	102.1	0,0*	166.3	191.8	128.1	210.2	98	147.9	126.2	178.7	204.6	130.2	151.9							137.4	119.6	111.1	156.5	93	174.7	207.2	216.1
215.7	265	319.9	312.1	194.8	302.3	117.4	136.7	139.3	191.2	115.8	121.6	0,0*	220.5	154.2	240.1	195.7	247.4	108.5	133.9	107.2	124.9	472,6*	95.8	60.3	164.4	205.7	183.7	193.2	128.4	158.3	137.2	177.3	185.3	136.3	144.8	205.1	209.8	287.9	173.8	176	167.9	149.6	128.2	133.4	103	101.5	116.7	205.4	262.4
						129.5	145.8	115.9	180.6	0,0*	60.9	277,9*	202.5	182	261.1	203.7	211	217.9	150.5	118.7	157.1	104.9	98.2	82.9	181.4	201.7	204.1	196.5	111.9	171.8	145.8	187.3	215.1	169.1	138.9							164.2	126.5	109.4	87.3	94.4	108.8	213.8	259.1
156.1	303.5	257.5	171.3	173.7	212.7	119.9	123.2	101	164.3	123.1	73.2	209.2	223.1	181.1	238.3	195.4	252.2	169.2	156.3	116.6	113.5	97.6	98.5	53.4	165.2	220.6	161	261.7	148.7	197.6	148.1	206.6	0,0*	214.6	141.9	217.4	217	207.3	182.7	196.8	181.4	148.7	72.8	119.6	104.1	101.2	143.4	206.2	256.7
						120.4	133.8	90.2	172.2	129	137.4	162	218.2	172.3	209.7	174.3	252.3	144.8	161.3	149.6	157.3	132.5	96	106	181.1	221	164.4	211.5	183.5	157.5	186.3	193.5	47.2	0,0*	152.4							120.4	73	132.7	92.6	88.7	135.2	205.6	228.6
210.9	324.9	293.3	234.8	194.9	215	117.1	88.8	83.8	178.9	140.2	127.3	147.4	210.3	183.6	202.2	159.1	257.2	168.2	161.3	132.7	123.1	91.8	94.8	0,0*	187.1	235.2	153.3	194.9	115.4	212.8	151.3	192.4	134.6	211.6	304,0*	269.4	217.5	308.3	214.9	178.4	217.3	187.2	79.7	122.6	191.4	86.3	128.6	203.5	240.8
						125.2	144.6	138.2	148	103.1	83.8	160.6	232.6	177.3	211.2	157.6	224.5	176.7	148.9	239.9	113.3	111.3	89.1	115.6	187.6	191.9	171.8	240.1	110.1	187.3	147.7	206.5	95.6	118.8	101.6							207.3	76.9	113.7	90.7	94.9	132.5	215.9	229.2
229.9	318.2	252.1	208	199.6	214.8	115.4	101.9	103	182.5	133.9	76.8	152.2	239.2	171.3	209.8	143.4	253	173.8	159.9	180.4	121.9	86.1	96.5	125.1	202.4	189.9	139.1	233.8	105.7	245.6	154.8	211.8	115.9	114.3	180.9	226.7	198.4	310.8	184.7	187.2	206.7	102.6	127.4	140.8	96.8	100	160.4	205.9	221
						114.2	112.1	115.4	175.2	123.2	107.8	151.3	233.6	159.6	207.6	145.1	268.1	149.3	151	162.3	136.7	80.4	96.4	419,4*	191.6	229.9	154.1	230.4	92.5	198.9	153.9	198.9	114.8	288,4*	183.3							0,0*	116.2	160.7	95.6	98.7	131.8	203	226.3
231.9	312.8	253	202	197.5	225.5	124.2	137.7	393,1*	174.8	151	109.8	153.9	221.1	154	205.6	155.3	214.5	160.9	163.1	100.3	134.3	249.7	-8,1*	288,9*	181	193.4	157.8	233.7	100.3	144.5	160.8	218.2	115.9	504,2*	173.1	203.2	209.6	305.1	213	192.8	249.7	223	148.8	114.1	99.9	128.4	145.3	198.9	218.7
						103	133.9	124.2	231.4	150.6	82.9	164.2	216.8	153.1	246.2	131.7	230.4	140.5	152.3	152.1	122	354,9*	95.4	275,8*	191	205.2	190.7	207.4	107.7	187.4	148.5	212.6	120.4	218.2	181.3							0,0*	116.4	151.6	77.5	109.7	131.4	205.7	222
238.4	313.8	228.9	205.7	191.5	225.9	96.8	104.7	91.7	219.9	111.2	72.2	172.4	233.8	152.8	219	139.3	246.2	134.5	174.4	120	135.1	394,4*	98.7	471,8*	177	230.4	157.5	218.3	185.9	597,2*	151.6	215.5	118	109.4	178.7	205.3	207.9	309.1	215.6	183	215.1	460,6*	78.8	138.1	103.4	106.5	123.5	203.7	209.2
						150.9	211.4	93.7	206.9	120.3	65.9	223.5	210.7	154.9	227.5	163.5	244.7	154.9	156.8	144	153.3	417,8*	95.8	98.4	178.5	200.1	184.2	234.1	157.3	0,0*	162.8	203.9	125.9	122.9	180.5							0,0*	99.7	128.1	95.5	101.1	109.2	199.8	217.7
212.6	318.1	313.8	172.1	194	226.7	126.7	113.2	94.3	338,3*	159.3	86.3	158.4	216.5	169.4	217.7	112.5	242.3	131.7	173.9	106.2	120.6	0,0*	97.4	275,9*	190	241.4	140.9	259.4	108.8	105.6	160.8	219.1	123.9	131.1	187.8	255.3	204.3	296.6	217	191.5	224.3	90.2	147.7	132	93.2	140.9	107.7	203.5	221.4
						135	109.9	93.5	152.8	122.4	92.4	152.7	224.3	155.6	265.9	133.6	250.5	161.6	150.1	96.2	134.2	67.1	104.7	77	195	212.3	195.6	221.1	116.8	72.8	150	205.5	145.7	120	175.9							64	325,6*	117.5	102.1	109.7	119.7	201.2	207.3
224.7	345.8	234.9	186.9	230.2	211.2	154.7	125.2	97.6	114.4	129.6	130.7	155	230.2	165.8	250.8	148	221.6	183.7	172.5	102.5	103.8	76.1	90.4	111.3	197.2	238.4	156.7	244	84.9	102.7	178.2	209.6	115.7	147.8	178.7	224.6	206.5	244.7	249.2	188.5	230.5	70	179.6	133.5	104	99.8	159.6	196.7	287,7*
						132.5	191.5	92.3	155.6	179.5	77.2	175	219.3	168.3	206.2	138.1	261.2	153.2	170.2	110	141.3	98.9	88.5	122.1	204.1	205.2	120.2	217.1	155.2	101.5	157.9	217.8	145.6	165.2	164.9							86	132.3	126	98.3	95.2	205.4	205.9	277,8*
149.5	296.5	260.6	187.9	160	219.5	125.3	121.6	86.4	167.2	136.4	165.6	156.2	227.4	174.8	237.9	142.7	233	151.5	149.8	134.4	116.7	89.7	95.6	64.5	188.8	220.4	139.5	226.2	124.4	194.2	196.1	216.3	128.8	112.7	168.9	196.2	230.2	185.2	224	196.6	183	104.4	60.1	133.4	96.8	139	146.6	207.4	284,6*
						133.8	122.9	99	152.8	146.2	93	169.6	216.1	167	222.9	139.3	235	140.8	150.8	125.7	129.5	93.6	103.9	63.1	175.5	208.7	148.9	232	115.8	132.6	216.8	210.1	115.1	107.8	170							0,0*	110.4	139.6	96.8	107	122.8	211.7	269.2
230.4	293.2	352.7	283.7	179.7	219.5	135.1	135.6	137.6	176.8	133.4	98.4	164.8	235.2	157	212	132.6	239	165	159.3	146.6	118.9	134.8	109.6	61.3	186.3	235.5	196.7	211.6	134.5	0,0*	177.8	218	117.8	120	159	212.1	212.4	30,9*	269.2	217.9	204	0,0*	78.4	127.7	100.9	106.8	134.2	206.8	267.4
						137.4	114.7	100.8	134.5	159.9	80.1	156.4	229.2	149.4	214.3	133.2	254.4	159.4	173.1	172.1	109.9	136.4	94.7	51.1	151.9	184.4	139.6	226.7	107.8	0,0*	166.3	206.3	117.4	108	166.5							72.3	124.7	134.9	80.2	104.5	137.5	204	224.8
232.6	432,5*	0,0*	291	215.3	219	132.6	141.7	91.2	144.1	129.6	90.1	177.2	212.7	165.4	211.4	134.7	196.1	160.4	174.9	118.8	118.4	94.1	95.2	109.6	167.3	173.4	117.1	211	110.1	142.8	172.2	211.2	118.9	96	159.7	207	259.6	118.4	199.3	189.5	204.4	81.7	97.8	116.7	97.2	127.7	163.5	206	233.2
						136.8	135.6	82.8	149.6	132.7	133.6	206.3	212.6	154.4	220.7	134.2	215.6	184.5	161.8	117.9	118.1	93.6	92.2	0,0*	208.5	154.7	189.2	186.6	99.1	182.2	162.1	187.1	117.6	107.9	172							79.7	157.6	138.2	115.1	119.4	148.9	205.3	235
224.6	299.6	258	193.8	204.6	226.2	141.2	145.8	73.6	140.3	164.8	141.1	169.7	216.5	155.9	209.7	143.2	234.9	192.2	151.8	107.7	112.1	90.9	100.8	64.7	154.6	164.7	160.3	231.2	100	163.1	157.2	203.1	113.8	0,0*	154.3	217.3	227.8	194.2	241.2	195.6	202.6	0,0*	129.1	142.6	90.3	105.7	155.2	212.2	226.3
						129.7	171.6	80	126.3	130.5	84.2	162.3	231.4	158.4	201.3	133.1	323,0*	134.5	164.2	106.8	122.6	95.1	97.6	0,0*	190.2	167.1	147.2	216.4	166.3	182.5	166.8	216.6	154.2	116.2	157.6							0,0*	65	131.5	107.6	86.6	0,0*	204.2	243.7
164.2	278.2	286.3	228.4	217.4	231	111.4	127.8	70.6	143.2	138.5	129	157.5	215.1	154.5	228.4	152.7	246.9	121.3	149.8	121.4	114.3	102.3	97.8	151	196.6	157.1	163.9	231.3	70.7	168.4	157.5	205.4	147	87.9	163.8	205	209.7	274.7	230.9	216.4	214.7	120.3	70.3	148.8	89.4	83.2	98.2	212.4	235.9
						118.4	173.4	151.4	124.5	124.4	101.1	169.5	227.6	145.1	214.7	161	224.4	181.8	162	250.2	107.2	95.7	94.4	85.6	217.9	164.2	197.2	230.2	120.2	170.7	161.3	228.1	95.6	85.7	163.2							113.4	81.9	156.4	91	96.9	104.3	205.3	234.2
240.8	311.2	297.1	191.8	195.8	237.1	115.1	160	0,0*	158.9	126.7	88.1	182.9	229.5	163.3	197.1	137	207.9	119.3	141.9	157.7	104.7	89.8	90.6	74.2	213	167.1	199	245.5	106.5	235.2	163.2	203.9	116.3	92	156.8	244.8	224.5	294.1	244.3	208.5	210	159.5	91.7	114.8	86.7	111.4	137.9	209.6	221.2
						127.2	146.3	150.7	147.1	118.3	148.6	171.2	317,3*	164	217.3	135.9	214.6	120.1	151	284,9*	0,0*	103.3	89.4	84.3	204.4	158.2	184.3	167.3	162.7	183.8	182.8	201.4	115.6	93.5	168.5							107.2	137.4	140.9	95.1	103.6	135.5	208.9	224
164	311.6	311.9	185.5	203.1	227.6	127	160.8	0,0*	157.1	110.5	119.2	171.7	184.9	174.9	329,0*	141	220.1	249.6	154.7	132.5	0,0*	107.3	87.7	67.8	213	180.6	159.5	223.7	189.6	157.9	174.7	234.2	110.7	92.8	161	238.4	229.1	300.7	229.3	228	213.3	108.7	81.5	147	89	111.2	110.6	204	218.7
						122.3	137.4	384,7*	136.4	128.3	125	195.2	251.9	189.4	362,7*	142.3	213.2	175.6	165.8	94.9	72.9	101	91.3	97.2	207.6	169.3	161.4	499,8*	137.6	142.4	166.3	230	111.5	95.6	211.8							97.1	89.2	133.2	102.7	122.3	134.3	217.6	223.5
237.1	335.2	287.8	205.7	219.5	228.7	125.4	168.4	0,0*	157.1	131	104.2	147.8	388,1*	166.4	332,2*	138.7	241.1	108.2	155	217.6	81.3	116.5	92.5	65.2	230	156.1	143.2	0	131.5	147.5	160.9	191.9	118.3	95	164.3	199.5	231.6	304.6	202.8	225.9	213.3	77.2	72.6	141.2	96.1	108.6	138	209.7	219.7
						122	175.1	262.6	143	131.4	98.2	171.6	431,6*	167.8	86	142.9	223	161.5	149.6	0,0*	148.8	91.8	81.7	70.8	204.8	171	161.6	110.3	113.5	151.2	138.6	208.2	115.5	104.1	161.3							75.3	136.2	136.8	95.6	122.1	134.9	233.6	203.7
316.4	215.1	280.2	197.4	205	231.3	135.1	147.7	52.1	146.5	121.6	124.1	169.7	55.2	0,0*	200	165.6	256.8	158.5	156.5	249.5	103	101.6	119.4	0,0*	207	194.5	159.1	115.9	106.1	139.2	160.9	211.6	127.5	91.2	158.7	204.8	239.5	290.5	199.5	202.7	289.1	104.1	72.2	102.4	84.8	121.2	143.9	212.1	219.9
						118.5	150.1	102	0,0*	138.9	90.1	181	186.5	223.1	194.9	152.3	227.2	163.2	212.1	0,0*	92.3	95.8	86.1	178.5	191.2	168.6	145	107.1	154.9	177.8	175	197.3	122.8	125	141.2							166.9	119.3	108.6	94.6	121.7	149.5	214.8	235.2
201.2	300	279.8	183.9	218.5	227.2	134.2	127.1	127.9	270,5*	140.6	90.2	165.4	202.5	120.2	220.8	151.1	217.2	202.4	133.9	0,0*	95.4	134.2	85.9	97.4	181.3	155.9	158.5	89.8	134	196.8	150	265	140.5	90.8	219.8	193.8	228.5	284.5	230.3	206.3	208.4	150.5	97.2	118.3	113.1	128.6	154.5	216.3	230
						120.6	126.4	132	154.8	129.8	76.1	187.3	198	187.7	207.9	162.9	196.5	139.1	155.5	82.8	88.4	93.9	114.1	78.4	217.1	161.8	148.7	93.1	222.5	175.9	179.8	206.3	130.4	185.3	160.6							137.5	86.1	126	88.1	105.2	164.1	205.5	206.7
254.5	269.4	265	193.3	209.4	230.3	119.3	124.4	140.9	160.7	131.7	72.7	174.8	195.8	178.4	261.9	147.8	218.2	217.7	152.7	99.7	105.5	186.5	97.4	52.9	208	166.9	122.7	97.7	204.3	141	212.4	191.9	122	90.1	155.9	240.3	248.6	295	216.2	237.1	233.9	140.7	88.7	121.4	120.1	108.4	156.3	197.2	210
						111.8	118.7	125.1	198.5	142.6	101.6	174.4	215.7	178.8	212.7	139.2	232.4	144.7	148.3	96.3	100	522,1*	95.8	59.7	211.2	176.3	176.8	101.8	155.6	160.3	217.2	194.3	131.8	88.4	171.2							94.9	92.7	132.1	92	107.6	159	206.9	216.6
153	283.8	284.1	190.3	217.7	239	129.1	126.9	127.6	174.5	129.1	84.3	167.9	210.6	185.1	197.8	162.8	206.4	107.7	180.1	99.6	89.6	481,6*	110.1	105.6	185.8	218.7	146.5	104	148.2	162.4	221	213.4	117.3	87.1	179.7	194.8	236.2	283.9	249.2	245	212.7	113.8	82	126.6	89.7	129.2	150.6	213.7	192.4
						124.8	123.3	157.1	183.1	126.4	72.3	206.2	223.1	181.4	218.7	151.3	195.4	135.4	179.3	153.1	77.4	0,0*	108.4	348,5*	193.4	172.7	151.1	105.7	185.3	140.9	138.3	186.9	123.1	142.1	160.7							144.3	112.1	134	94	168.3	143.5	219	216.6
201.1	257.5	301.3	176.6	202.6	230.7	128.7	202	133.5	207.2	138.3	85.9	171.6	221.9	177	217.7	154	251.4	141.7	194.7	106.2	93.7	72.7	105	51.2	222.8	177	145.3	116.5	135.7	151.7	150.1	214.5	118.8	90	158.2	198.2	272.7	287.4	215	235.3	213.3	148.4	107.7	102.1	93.7	148.7	136.9	213.9	211.9
						132.9	135.7	108.8	172.4	133.7	71.8	175.3	214.4	163.3	233.2	150.8	229	145.6	145.5	115.2	97.8	166.4	118.1	49	209	167.6	240	106.9	158.2	154.8	152.4	205.3	174.4	87.3	158.3							148.4	78.5	136.6	91.3	93.1	138.6	226.4	211
170.6	295.5	260.6	278.7	258	240.9	134.6	148.7	124.5	167	135.1	92.6	179.6	206.4	297,8*	207.2	154.5	205.7	150	161.9	146.1	81.4	107.3	101.4	53.1	230.5	170.5	117.3	125.9	98.8	137.3	152.7	220.1	123.3	90.3	152.2	203.5	258	290.3	205.8	316.6	204.1	128.4	97.6	164.1	99.6	121.3	133.5	227.7	217.2
						151.3	113.3	117	174.6	130.6	85.8	213.4	217.6	236.4	196.1	155	188.7	163.5	179.1	155.8	98.1	100.6	176.6	482,0*	199.2	161	127.4	114.6	187.2	151.7	155.2	226.1	118.3	98.1	163.5							134.5	84.8	126.1	85.4	119.2	115.4	189.8	212
226.3	273.5	266	269.5	202.5	226.8	118.5	125.6	209.4	160.1	129.6	73.7	207.8	202.6	97.6	198.4	150	214.8	174.2	175.1	112.4	95.8	90.7	125.3	56	199	166.1	143.5	109.4	111.5	143.7	177.7	220.6	129.1	87	152	192.3	242.9	288.4	214	207.3	246.6	159.3	83.3	126.6	92	113.6	150	71.8	286,0*
						126.4	128	129.4	171.8	124.8	73.4	180.9	211	180.7	205.9	172.9	230.9	288,5*	148.8	149.8	87.8	79.9	109.1	153.8	198.7	171.6	161.2	125.6	88	160.6	192	219.2	122	86.6	158.3							107.4	50.7	130.8	69.9	125	154.5	186.2	281,6*
364,8*	300.7	255.5	181.8	207.1	233.8	119.9	111	129.7	191.2	132.4	128.2	217.5	206.2	246	215	166.3	227.6	104.3	169	109.5	93.2	86.9	118.3	98.6	200.1	167.6	152.5	133.1	73.7	198.8	208.1	206.1	115.7	87.5	222.9	198.7	272.6	292.4	208.9	231.9	198.6	98.7	136.6	144.3	99.9	114.9	137.4	124.6	237.9
						129.8	170.9	171.6	157.4	167.6	76.5	208.2	210.3	176	192.1	170.2	218.9	182.3	162.7	158.4	103.3	90	90.8	77.6	212.5	195.5	182.5	138.9	150.4	130.9	162.6	223.4	126.8	85	214							107	151.6	125.4	90.3	132.8	236.5	0,0*	242
201.5	322.9	284.6	192.4	214.2	224.9	139.8	119.6	129.1	153.6	144.7	81	237.7	205.7	0,0*	197.3	184.9	191.3	72	157.4	133.6	135.6	0,0*	155.5	72.9	223.9	184.1	157.6	132.2	241.4	169.4	151.9	199.5	134.6	95.6	186.5	198.6	249.6	285.5	224.1	291.3	218.8	103.3	148.3	127.6	105.1	120.1	151.5	88.2	238.6
						128.9	136.8	142.3	159.2	125.8	96.7	210.8	208.1	121.5	190.6	185.7	195.2	74.1	166.1	132.2	87.2	64.2	91.5	175.5	232.4	223.7	133.5	125.3	155.1	167.2	155.4	200.2	141	97.3	175.5							132.3	88.8	133.4	83.8	125.5	123.9	141.2	235.6
324.9	286	258.2	229.6	209.3	220.4	131.5	176.7	150.3	148.1	171.6	77.8	184.1	214	161.7	188	164.6	191.4	172.7	154.5	107	79.5	93.4	98.1	63.6	214.7	209.9	171.4	124.3	181.5	156.2	205	220.4	124	124.2	168.5	220.4	261.4	293.1	213.6	246.7	201.2	99.4	70	155.1	129.1	106.3	104.3	159.2	225.4
						130.2	113.4	113.6	173.2	128	76.8	198.5	223.1	174	198.4	181.6	235.9	196.6	165.9	95.8	89.2	122.6	96.7	45.2	216.7	172.6	148	118.1	159.7	124.7	174.1	197.8	132.1	94.6	161.8							92.9	132.1	128.7	95.8	113.7	160.1	152.2	224.2
204.5	275.9	240.5	209.4	207	237.9	131.4	180.3	122	157.8	124.7	71	192.3	219.1	197.4	213.7	170.7	237.1	76.9	171.6	125.1	92.6	102.8	140.1	46.9	257.7	177	144.2	119.7	148.4	144.4	172.7	204.9	115.2	93.4	243.3	198.4	94.1	286.3	0,0*	246.4	211.1	98.4	51.7	186.6	95.2	117.3	90.4	162	234.3
						130.4	142.9	117.6	162.2	134	77.3	191.3	213.8	186.8	180.9	263.9	203.4	84.1	151.3	108	90.8	103.6	129.8	0,0*	243.1	219.3	156.7	397.6	117.9	144.4	172.4	182.7	119.8	95	267.8							119.1	119.2	128.6	99.3	124.6	111.3	157.1	221.8
333.5	281.5	247.4	197.7	223.3	239.2	119.4	147.2	124.8	172	123.1	67.1	232	216.5	207.3	190.8	158.2	193.7	174.5	169	131.4	88.9	145.9	96.1	50.1	226.6	194	172.1	122.1	174.9	144.9	211.4	193.4	124.6	92.9	204.5	226	361,3*	300.6	213.3	218.4	211.2	104.7	73	108.1	90	137.1	124.6	161.6	218.1
						123.9	117.1	131	158.7	130.8	102.1	199.1	216.5	221.2	175.1	221.1	231.1	213.4	159	147.2	83.7	113.5	108.3	99.2	228	157.3	156.4	200.4	157.7	153.3	182.6	222.1	95.3	102.1	371,2*							101.9	115	110.9	88.8	126.5	124.3	163.7	213.6
321.7	320.3	251.8	188	225.2	236.2	130.2	123.5	111.1	188.9	129.4	91.2	211.6	215.8	223.7	226.8	217.5	192.7	176.4	156	147.9	92	89.8	98.3	54.1	227.4	184.2	220.7	304,6*	133.2	123.2	177.2	209.6	118.2	89.5	205	206.1	308.3	298.9	218	198.3	194.2	90.5	129.2	142.4	155.3	135.7	134.7	169.1	229.8
						127.6	144.1	134.2	177.5	119.7	80.9	210.7	219.3	147.4	218.4	154.2	243.1	219.7	159.6	141.1	93.6	85.4	124.3	60.8	225.8	217.6	149.5	530,8*	109.7	155.6	194.7	217.1	106.5	105.4	156.6							82.5	78.2	136.9	94.3	130	135.4	178.1	231.3
202.5	293.7	227.1	270.9	237.3	245.3	125.7	134.7	114.1	155.1	120.4	88.8	209.5	222.4	96.4	178	180.4	229.1	282,1*	155.5	116.6	81.1	106	104.9	101.8	240.5	219.3	153	150.1	115.3	189.9	177.6	198.6	113.9	97	175.9	208.7	279.9	319.6	188.7	206.3	203.1	120.2	77.1	120.6	91.2	132	134.2	168.4	243.3
						138.1	124.3	123.3	161.1	124.4	88.4	185	225.5	171	180.8	167.6	214	223.6	159.9	141.2	97.4	72.2	106.3	65.5	195.2	205	160.5	168.5	163.1	168	192.5	226.7	136.3	92.5	192.6							112.3	78.8	103.7	101.1	108.6	137.3	167.6	246.9
165.6	301.6	253.2	208.5	236.6	241.5	137.5	139.9	122.4	151	115.9	80.1	182	220.3	152.7	175	162	210	161.4	162.1	104	84	97.4	100.1	56.8	209.3	211.8	179.9	154.1	113.1	121.8	180.8	222.9	121	108.2	181.5	212.7	259.4	304.1	207.2	212.1	202.7	149	68.2	134	100.4	120.3	122.3	169.9	232.9
						191.5	139.9	132.5	159.5	132.1	96.4	205.3	219	197.5	175.8	178.5	220.2	211.5	157.9	116	90.3	104.6	144.4	62.9	200.5	205.5	201	160.8	139.9	118.6	224.2	230.9	129.3	91	176.2							82.8	83	139.5	99.6	127.9	119.8	176.9	252.1
270.5	295.4	245.7	164.1	212.6	239.3	127.7	129.2	163.9	150.5	119.2	85.5	183.6	209.9	170.4	181.2	178.2	216.2	197.2	125.4	160.7	83.3	99.8	100.4	52.2	214.8	213.2	168.9	205.6	172.5	112.5	149	217.6	124	94.2	162.2	224.9	257.6	325.8	207.8	230.8	195.7	146.2	74.7	135.4	92.3	116.2	134.9	165.2	244.5
						126.9	126.5	175.7	160.5	117.5	87.4	196.8	226.5	185.4	173.5	182.6	205.8	211.3	84.7	155.4	85.3	106.8	105.2	47.8	205.4	137.8	156.1	169.5	100.7	113.3	185.6	223.9	115.3	89.7	159.6							145.5	68.1	142.1	96.3	128.9	130.9	158.3	232.9
202.4	267.4	233.3	214.3	229.2	253.8	128.1	126	114.2	179.6	118.2	110.1	212	220.4	176.2	167.6	177.3	216.2	195.7	169.1	116	90.3	90.7	105.2	0,0*	218.9	165.8	204.7	188.9	168.3	119.8	163.4	192.3	124.5	84.2	161.5	233.3	242.4	295.8	183.1	225.4	206.3	105.1	87.6	143.3	126.6	112.2	124.5	170.3	232.6
						135.6	133.7	188.4	159.6	119.4	121.2	228.9	213	175	171.8	180.3	222.8	205.5	196.6	104.5	166.5	83	99.4	168.5	210.2	177.4	142.8	161.4	162.6	145	189.9	215	136.8	97.4	147.1							105	74.2	144.6	164.7	117.7	113.2	159.2	222.8
239.3	263.8	247.8	179.2	240.7	250.7	126	131	137.7	156	137.4	119.3	261.3	225.9	164.7	180.1	168	194.1	182.5	181	118.6	285,4*	113.1	99.3	135.8	218.3	162.7	202.9	167.7	128.9	178.1	175.5	203.1	189.2	96.4	142	228.6	246.5	284.5	222.7	240	210.4	109.5	84.5	142.2	99.8	120.6	104.8	156	214.3
						128.7	150.7	111.6	165.8	154.6	83.8	224.1	221.2	170.5	190.8	186.2	233.7	212.9	199	107.3	101.3	97.8	89.4	83.8	216	177.3	209.5	151.2	106.4	187.6	185.3	203.8	127.6	102.6	152.4							97.4	71.4	146.1	0,0*	110.1	92.1	168.6	208.3
269.3	269.4	252.2	174.5	260.9	237.4	128.7	123.9	125.2	153.4	124.9	128.7	183.7	219.2	168.8	194.3	180	245.8	179.6	207.9	114	216.7	94.2	89.1	0,0*	229.7	184.4	156.9	182.4	140.2	144	202.7	233.4	166.5	109.8	149.9	214.7	251.9	294.9	210	243.2	201.5	100.6	93.2	149.2	84.3	116.7	121.6	227	204.5
						124.3	158.2	116.9	149.1	149.4	130.3	181.8	203.8	159.1	182.2	167.3	214.5	153.4	177.2	147.8	195.4	104.2	101.7	48.3	258	165.2	181	199.8	112.6	222	175.1	204.5	132.7	94.5	127.3							81.4	102.1	135.5	141.2	102.9	119.8	160.8	207.2
227.4	304.1	265.7	241.5	250.1	244.3	125.4	128.1	162.1	147.1	134.5	79.1	216	220.9	165.9	173	187.9	221.5	174.4	171.8	126.5	0,0*	85.5	99	70.5	262.1	180.7	192.3	212.9	143.9	238.6	157	202.3	126.4	103.1	127.6	224	239.7	305.9	195.3	211.8	209.2	98.7	83.1	129.1	104.9	110.1	129.6	122.1	209
						141	140.3	113.2	138.1	131.7	100.6	208.7	218.5	164.6	181.9	309,0*	208.3	162.9	156.4	183.1	0,0*	112.2	108.6	171.9	236.4	186.8	223.1	265.2	163.1	130	197.5	222.3	124.6	108.6	161.3							133.7	81.7	167.8	0,0*	103.3	103.8	43	276,1*
176.2	302.8	259.6	185.9	252.4	234.5	127.7	126.3	103.8	149.8	100.5	91.5	202	210.9	176.1	163.2	0,0*	209.1	139.6	157.6	129.9	118	80.3	108.2	89.1	223	164.1	160.1	158.6	119.5	163.8	205.4	213.3	133.2	96	124.6	221.1	246.1	286.9	204.7	224.9	218.9	87.1	81.3	130	104.6	113.5	86.3	370,1*	244.4
						125.5	117.5	114.2	152.5	115.3	107.3	185.9	214	169.1	182.5	254.9	246.3	159	204.8	112.2	58.7	100.7	109.9	113.1	228.4	177.5	191	143.9	164.4	167.5	164.9	221.7	151.2	124.1	129.6							93.4	74.5	162.5	115.3	104.1	111.2	146.5	258.4
226.5	289.7	246.1	215.3	243.9	258.7	113.4	129.2	124.7	166.6	116.9	98.4	194.6	224.4	121.1	181.3	0,0*	235	193.7	134.7	109.9	58.5	93.1	101.7	52.1	249.2	167.5	199.7	184.2	126.3	148.8	147.2	214.8	130.3	93.4	122.2	206.3	323.3	318.4	267.1	212.9	205.9	154.2	83.3	128	129.3	104.2	122.7	159.7	246.2
						131.5	123.3	120.7	150.9	113	84.6	191.3	221.9	160.9	185.2	124.1	229.6	162.9	240.7	120.7	62.4	138.1	116.5	64.7	212.4	209.9	168.8	239.8	142.5	184.6	147.6	197.5	134.3	94.9	136							101.7	89.9	127.4	74.8	122.3	113.1	153.5	233.3
217.2	287.7	275.6	201.2	256.9	262.5	135.1	121.4	107.8	159.7	108.6	94.9	252.2	207.5	180.6	170.1	135.4	231.5	145.3	239.8	131	58	70.3	104.5	86.9	217.2	207.3	153.5	170.6	217.5	144	0,0*	192.8	133.6	95.5	129.9	209.7	269.1	311.4	228.6	220.3	208.8	168.4	108.9	128.2	105.4	98.2	109.3	157.9	234.9
						126.1	127.2	104.6	152.9	119.8	81.9	274,1*	265	169.8	165.7	132.1	270,9*	139.4	168.5	118.1	69.9	79.2	104	82.2	223.3	179.1	198	340.2	103.2	160.4	183.4	186.7	135.1	105.5	164.4							117.6	76.3	136.7	123.9	99.7	102.6	158.1	222.5
348.8	269.8	278.2	192.5	237.2	266.2	121.8	160.7	120.8	135.8	119	93.5	222.9	272,6*	167.3	171.4	145.6	252.3	144.3	182.8	161.7	67.5	139.2	116.8	70.2	251.7	142	114.6	199.2	99.4	143.1	154.5	221.1	134.3	89.1	170.1	202.1	278	313.4	319.7	345.4	200.3	133.6	78.1	133.6	110.7	109.7	103.1	163.7	191.1
						123.6	125.9	105.2	149.7	108.2	91.7	221.1	266.7	153.1	199.7	142.7	242.3	142.7	165.2	130.7	65.7	101	103.3	136.6	240.2	148.3	105	244.5	103.4	136.4	151.1	213.2	119.2	104.4	140.7							94.3	76.4	0,0*	110.9	109.7	111.8	169.2	47.8
125.7	314.3	290.7	219.8	240.2	276.1	128.1	129.9	163.1	171.5	114	79.3	186.4	266.9	176.7	186.7	161.3	303,1*	117.3	158.8	190.3	118.3	86.2	93.6	87.6	235.7	166.8	178.1	180	242.4	250.4	174.4	213	128.6	100.1	142.9	199.6	247.4	300.2	0,0*	273.7	209.9	104.1	88.9	113.5	123.8	108	123.3	161.6	132.1
						131.8	121.4	115.2	163.8	132.9	137.6	178.1	263.2	168.4	169.8	162.4	251.5	127	176.2	142.9	59	97.7	109	84.9	251.4	175.7	189.6	123.4	134.9	184.7	188.5	228.9	123.1	87.9	153.1							232.5	107.8	212.3	113.6	91.8	90.5	162.7	177.8
174.7	304.7	290	139.9	258.8	257	125.5	133.6	101.6	160.7	131.9	97.1	165.6	260.2	164.6	171.6	169.8	249.7	142.3	162.5	120.4	76.6	195.8	137.9	71.9	228.2	180.7	140.2	127.7	140.4	133	181.5	173.7	128.3	121.3	118.9	196.9	223.5	299.6	194.5	314.4	200	144.2	109.9	111.6	118.6	113.2	97.9	163.2	167.7
						131.4	128.4	116.1	183	139.3	135.2	220.2	255.1	166.3	174.4	161	225.4	166.7	151.9	155.3	86.9	119.5	83.8	95.6	221.1	170.6	176.6	136.3	106.6	162.4	190.6	207.1	140.6	129.1	134.7							108.7	129.9	177	144.6	102.5	107.4	162.1	181.8
184.3	295	256	271.1	261.3	264.1	125.3	123.6	136	141.1	136.5	103.3	247.4	247.9	145.9	167.5	157.3	242.1	138.9	167.5	122.9	91.6	118.8	125.4	0,0*	232.4	167.1	134.9	123.3	109.4	176.3	183.8	215	119.2	109.7	147.6	199.8	217.7	366,0*	0,0*	205.9	209	204.3	51.5	164.2	138.5	111.4	119.2	164	172.5
						136.3	136.9	148.9	161.1	132	104.1	196.8	240.5	166	158	170.4	255.8	163.8	165.7	131.1	93.3	140.1	103.9	70.7	241.6	171	170.2	136.6	146.3	128.6	181	213.4	133.4	93.8	136.4							109.6	102.5	133	126.3	88.3	109.8	163.1	178.2
186.7	278.2	263.3	172.9	243.3	254.1	138.2	139.8	121.7	147.7	145	97.8	200.4	244.9	171.9	165.6	166	231.1	216.5	152.8	152.3	92.3	91.7	114.6	69.3	223.5	177.5	166.5	102.2	167.8	144.6	185.3	240.5	125.4	84.6	114.8	212.6	221.5	313.8	187.3	304.8	199.3	103.1	76.3	161.9	126.8	103	117.5	166.8	166.1
						95.1	113.3	123.6	151.7	134.9	111.2	216.2	0,0*	153.2	153.1	165.6	246.5	126.9	151.7	181.8	118.2	134.6	100.9	78.6	254.8	219.3	181.7	185.8	144.5	143.6	197.1	219.2	130.4	182	133.1							121.1	79.9	143.1	132.9	103.2	95.4	173.3	195.1
286.2	304.6	284.9	183.1	247.2	246.2	133.1	117.8	124.9	152.6	134.3	101.6	205.5	185.5	165.1	155.9	153.9	204	166.4	184.9	118	107.4	125.1	101.9	94.4	233.2	177.8	199.1	148	212.4	156.7	194.2	206.4	129.7	208.9	123.4	193.8	216.8	350.9	177.2	195.3	187.8	114.5	75.4	150.6	117.2	102.6	95.4	170.1	191.3
						81.9	127.6	107.8	158.8	116.7	158	235.3	0,0*	207.1	165.3	160.8	200.9	155	215.3	246.2	184	134.1	123.3	124.9	271,9*	163.4	145.5	127.6	174.3	152.7	185.9	221	168.1	128.2	133.3							106	73.3	143.8	133.2	107.7	130.5	173.1	180.4
0,0*	301.7	283.8	178	351.1	259.7	134	140.6	91.9	145.9	121	103.5	203.6	0,0*	160.1	172.9	155.5	214.3	0,0*	175.3	230.8	100.2	190.7	97.3	65.7	256.4	151.4	171.1	174.6	173.2	162.1	201.4	215.1	133.1	99.5	127.3	199.4	233.9	323.5	197.9	254.4	250.6	142	85.3	123	156.2	109.3	109.1	169.2	183.8
						145	114.7	113.1	164.8	151.1	122	185	0,0*	193.3	167.3	154.8	260.8	109	193.5	115.5	93.5	100.5	112	258.1	257	167	140.3	124	137.1	144.7	252.5	251.6	137.3	94.2	126.5							119.2	68.3	138.6	121.9	131.3	116.5	171.3	168.5
163.7	309.7	273.8	199.5	217	282.2	116.3	117.1	154.1	158.9	127.8	122.7	205.6	165.3	96.6	172.9	154.3	267.8	130.9	204.7	153	100.2	149.6	108.6	149	240.4	169.4	166.8	127.1	150.4	189.6	184.2	221.1	136.9	107.9	130.5	185.5	228.9	335.2	185.3	268.8	205.3	107.6	75.9	155.3	132.9	101.3	99.6	171	172.9
						132.8	119.1	138.9	146.8	129.6	74.7	164.9	189	117.1	273,0*	193.5	181.4	116	188.5	120.2	97.5	115	103.4	53.2	256.9	233.6	201.5	128.7	120.6	126.4	158	198.7	160.6	130.2	145.5							104.8	85	104.2	113.2	97.8	112.4	168.3	186.8
181.8	310.5	282.6	167.4	246.3	240.8	124.1	129.1	115.4	163	134.8	105.8	292,4*	180.5	149.2	399,7*	180.2	198.4	79.8	174.4	153	95.5	91.1	118.9	102.8	250.2	208.3	175.9	171.6	167	130.5	165.6	223.7	266.3	91.5	134.7	184.2	232	413,1*	179.7	268.9	210.6	98.8	79.3	121.9	109.5	99.4	115.8	157.5	183.2
						137.6	136.9	70.5	170.1	119.7	94.1	197.4	187	111.2	0,0*	170.2	228.1	71.4	168.6	116	99.1	189.8	98.3	204.7	245.8	169.1	172.6	198.7	108.7	132.3	297,6*	239.7	189.3	125.8	122.7							98.9	122.2	136.1	120.7	108.3	115.2	158.4	188.7
177.2	301.4	301.6	206.3	439,8*	250.3	135.7	120.4	105.6	148	126.9	110.8	207.1	197.7	162.5	233.7	167.7	190.8	106.9	205.3	141.9	102.6	254.5	119.7	93.1	237.9	176.6	171.3	108.2	127.4	134.4	0,0*	211.3	155.2	128.6	150.7	182.6	251.9	323.5	172.4	265.6	213	89.9	128.1	131.7	126	86.7	95.4	166.6	175.9
						128	120.9	87.8	149.2	123.1	127.3	218.9	206	163	260.8	167.4	201.5	114.5	223.2	129.4	115.9	256.1	129.2	123.9	257.5	175	243.4	123	136	166.3	355	218.1	135.2	98.3	159.6							126.5	82.4	119.8	98.5	89.4	110.3	167.9	178
175.8	280.8	248.5	212	244.6	253.1	130.7	129.3	220.8	143.8	153	116.2	213.6	194.2	185.1	228	161.2	217.5	113.9	240	134.9	101.7	506,6*	140.6	157.1	248	141.5	202.9	103.7	182.4	155.8	102.9	225.8	130.8	106.4	137.9	183.8	230.3	350.7	172.3	261.5	237.9	117.6	111.2	193.4	140.8	109	128	169.7	178.6
						128.9	139.6	126.3	148.6	126.6	89	207.7	190.1	167.7	248.4	167.8	211.1	85	171.7	119.9	101.1	175.5	100.4	131.3	246	150.2	175.4	109.8	144.2	141.7	104.6	219.6	137	113.4	129.5							126.8	94.4	137.1	120.1	118.4	104.6	165.2	173
175.3	280.5	254.9	272.1	192.6	264	128.5	140.6	186	151	115.4	93.6	203.5	205.8	162.3	238.6	164.2	241.9	189.8	210.6	128.9	100.2	112.3	111.4	145.6	232.6	145.8	162.6	139.8	122.5	155.7	111.3	248.1	147.3	111.9	132.9	212	234.7	332.3	184.3	259.2	196.4	139.3	72.2	107.4	120.3	116.2	108.3	184.5	181.6
						129.1	127.6	127.4	156.6	132.2	121.3	253.2	212.9	164.1	231.7	170.7	208.5	157.3	221.5	129.3	97.9	138.8	130.6	57.9	243.3	174.3	145.6	100.6	180.7	231.4	97	205.6	143.9	98	124.6							101.6	75.3	167.7	129	105.3	100.5	168.3	205.1
171.6	284.2	249.2	213.4	229.6	250.9	133.8	120.7	141.5	174.8	131.8	99.7	201.7	205.9	171.2	230.3	160.1	220.7	208.2	195.2	134	104.7	105	149.5	141.8	242.5	161.4	168.9	98.2	170.6	163.1	153.3	208.1	153.2	133.2	108.4	209	226.7	333.7	171	246.1	215.1	114.6	69.2	238.9	87	96.4	94.3	197.6	196.1
						0,0*	283,9*	119.2	158.1	120.5	98.8	219.1	209.7	161	238.6	159.1	206.8	185.6	70.9	130.8	103.6	146.5	96.2	100.7	244.4	145.8	167.5	97.8	204.8	157.7	98.1	215.8	127.7	107.8	113.4							137	112.6	0,0*	110.8	95	105.5	171.7	183.3
165.7	261	264.9	201.8	222.2	253.6	141.5	223.3	109.1	154.6	125.2	146.3	216.5	212.1	166	210.1	180.9	265.1	199.6	257	140.6	115.5	140.8	123.5	95.3	218.5	172.5	173.3	108.2	161.2	146.6	96.7	210.6	143.5	89.6	126.9	208.8	238.9	301.5	177.8	238.7	234.5	174.2	84.4	166	125.2	103.2	99.5	185.2	186.1
						126	133.1	122	148.9	130.4	91.3	203.8	240.2	169.1	220.5	392,2*	191.9	157.5	125.6	129.1	99.1	138.3	97.6	101	168.5	287,1*	168	111.6	116.6	161.3	118.2	204.4	162.5	105.7	181.8							0,0*	82.5	242.8	115.8	144.1	106.9	188.1	192.5
173.2	310.6	238.2	200.8	237.9	254.1	138.6	139.1	145.2	172.1	138.3	96.9	226.1	199.2	172.3	221.8	0,0*	187.9	146.2	182.1	132	105.2	141.8	88.9	45	152	142.8	174	122.1	196.7	149	86.6	194.9	146.5	120.8	144.1	180	260.1	334.7	176.7	227.8	199	111.6	80.6	194.4	104.3	100.7	113.4	176.8	192.2
						129	137.4	126.3	169	136.2	102.5	242.5	226.7	158.5	199.9	102	217.6	205.9	154.6	148.3	117	137.3	112.1	233.6	160.4	109.8	152.8	176.7	146	143.5	82.8	195	145.4	109.3	138.5							95.7	89.3	65.5	116.6	100.3	108	185.1	197.5
180.3	301	261.1	337.8	209.2	263.5	138.6	216.1	117.9	147	129.7	117	218.8	212.4	156.1	220.5	122.4	175.4	196.6	151.8	129.4	98.3	164.9	119	79.7	231.9	117.7	166.6	120.4	158	132.1	92.6	205.9	150.7	109.3	163.4	197	247.8	340.9	180.6	249	245.1	107.5	78.1	92.4	126.8	129.3	116.6	176.6	181.8
						103	183.3	108.6	157.3	122.2	101.9	198.3	200.7	159.1	199.8	144.5	234.1	128.3	159.5	143.9	105.6	87.2	176.3	154.4	401,9*	122.6	139.7	199.2	155.6	202.7	91.2	195.5	131.2	100.1	153.6							112.3	100.6	121.1	117.3	109.7	109.9	183.3	194.4
188.8	326.6	229.4	276	228	264.5	141.4	164.6	133.4	171.2	118.1	121.9	180.3	213.8	153.9	225.2	157.6	199.6	147.5	149.2	129.1	96.4	97.7	104.1	63.4	411,9*	129	153.8	176.2	87.6	175.5	95.4	202.6	156.7	135.8	145.1	187.7	256.9	343.5	181.4	319.1	195.8	118.3	125.8	142.7	103.3	107.9	87.3	179.7	187.8
						132.7	175.8	103.8	173.3	124.6	118.9	222	208.9	246	202.5	172.6	193.8	120.6	156.4	140.9	95.6	279,9*	165.5	228.9	356,6*	128.6	238.3	180.6	152.6	153.3	94.4	193.5	158.6	112.6	152.1							105.1	154.4	141	123	106.3	122.8	170.3	200.9
177.5	293.1	256.2	225.3	207.9	267.6	124.9	193.2	109.6	167.3	202.9	108.9	244.1	220.8	0,0*	207.2	166.4	185.4	155.7	144.1	137.5	99.6	429,6*	136	126.3	195.2	119.7	175.7	149.5	116.4	231.2	99.9	209.5	164.8	86.9	206.5	218	254.6	332.9	174.5	277.2	204.6	133.7	126.8	166.4	94.3	108.9	164.3	180.3	196.6
						112.4	166.3	129.9	165.3	128	96.6	202.2	219.8	252.4	200	164.2	193.1	154.5	151.5	133.6	107.2	0,0*	107.7	113.3	138.6	129.4	166.9	194.9	154	193.4	102.9	195.1	149.5	106.2	132							110.7	89.3	152.3	101.2	141.6	96.4	176.8	186.1
180.7	308.9	248.1	232.1	202.9	264.3	133.4	170.8	113.5	167.4	101.1	100.2	198.6	180.3	109.3	209.5	157.9	170.9	139.6	159.5	131.4	106.9	221.8	108.3	136.9	146.1	123.5	164.5	175.3	150.6	176.7	102.7	174.4	165.3	113.8	142.6	185.3	256.5	330.2	179.3	270.9	193.7	97.1	69.6	145.8	123.1	96.1	114.8	174.2	221.9
						125.2	208.2	113.5	154.6	87.1	124	189.3	201.1	154.1	218.8	220.7	203.4	166.1	187.4	162.5	113	108.4	92.9	118.2	165.8	127.1	198.4	190.1	148.5	151.2	98.4	187.7	143.1	101.7	141.2							156.1	129	162.1	79.5	77.4	103.4	165.3	197
182.6	244.6	251.4	284.6	208.9	283.3	122.1	154	201.7	185.2	77.8	113.3	188.1	206.9	158.8	210.3	321,2*	218.3	153.8	173.1	183.3	99.6	78.6	105.2	93.5	152.7	125.3	172.2	177	181.7	154.2	85.8	185.3	151.6	97.5	153.8	183.9	270.9	323	184.2	264.6	204.6	231.8	74.1	163.1	112.6	86.8	98.4	177.2	204.5
						119.4	175.9	125.1	166.3	107.8	136.4	200	214.2	177.6	217	142.8	188.7	183.3	210.3	177.2	98.9	113.4	103.3	97.6	156.6	126.1	171.1	197	0,0*	144.5	98.5	222.9	162	115.7	156.9							122.5	132.1	157.9	106.2	97.3	118.5	170.7	216.3
188.9	305.1	265.6	173	212.1	278.2	129.9	159.2	136.9	116	99.3	121.4	201.8	219.5	172	212.3	134.6	190.3	220.3	165.4	155.7	101.4	94.5	103.4	79	140.8	126.9	153.5	220.4	169.1	192	90.9	182.6	272,9*	150.5	139.8	195.8	239.1	312	182.1	255	196	104.5	75.5	160.7	100.6	99.3	138.3	166	202.2
						118.5	192.1	176.7	144.9	105.4	98.8	199.3	205.3	169	226.7	136.5	193.3	180.9	174.3	147.3	112.6	129.9	100.8	72.9	153.5	131.2	162.9	228.7	214	133.3	118.4	202.7	151.1	114.2	139.1							129.5	116.9	166.4	100.4	103.8	85.3	164.7	194.9
186.9	280.9	338.8	247.6	215.7	274.8	120.9	249.6	122.3	153.3	96.6	113.3	217.5	212.4	175.5	266.9	147.1	196.2	151.3	170.4	210.6	103.2	73.8	99.3	368,0*	156.9	129.2	160.4	195.5	270,1*	169.8	88.1	214.6	134.4	94.3	144	203	256.6	315.4	198.8	256.2	185.7	71.6	82.1	157.5	98	97.5	110.5	165.1	198.6
						119.6	334,8*	114.3	156.2	106.6	133.7	211.7	211.3	170.3	197.1	149.8	200.1	164.5	190.7	152.6	113.7	91	147.2	150.7	155.1	137	206.6	176.6	271,6*	241.6	90.5	190.9	145.5	103.5	136.2							66.9	82.6	154.7	97.5	104.9	121.9	171.6	222.6
207.8	326	235.3	249.8	205	281	117.1	221.3	142.9	161.1	108.6	103.1	215.1	220.4	189.9	231.1	144.9	182.3	148.8	172.2	154.2	111.9	86.5	104.1	66.5	147.4	133	195	211.3	218.1	165	96.8	196.2	169	101.8	149.7	236.7	227.3	310.7	200.8	238	199.6	148.6	78.5	192.5	198.5	115.1	107.2	172.2	212
						124.6	55.4	133.7	207.4	104.7	173.3	222.1	212.2	170.3	195.1	145.6	212.6	187.7	184.6	136.7	104.3	95.6	108.5	73.2	160.5	150	157	213.1	98.1	195.2	97.8	205.4	184.4	98.8	136.8							146.4	91.1	163.7	99.1	121.5	89.4	169.5	208.5
213.8	287	261.8	222.5	209.8	282.8	128.9	82.9	142.3	170.2	102.9	84.2	219.2	206.2	161.9	225.8	146.5	188	236.7	180	142.6	110.3	105.9	117.4	78.3	154.6	140.9	153.4	174.6	111.5	207.4	100.3	204.3	147.4	104.6	154.4	182.9	243.2	315.5	184.3	242.3	199.1	139.3	88.5	190.1	145.9	114.7	118.9	174.5	220.5
						119.5	63.2	126.8	158.3	107.9	123.2	220.6	215	170.9	229.1	136.4	207.6	0,0*	173.3	182.5	112.9	221.4	94.1	156.2	143.5	143.3	178.5	213	136.7	150.7	97	196.9	148	110.5	150.4							141.2	74	146.1	148.3	125	100	180.5	227.9
155.2	295.5	249.3	219.9	212.4	279.1	119.3	67	118.6	166.9	111.8	108.4	236.8	208.2	179.6	222.7	139.7	201.6	523,3*	180.5	206.7	101.7	174.4	104.6	172.6	172.7	134.7	161.6	189.7	98.4	155	89.6	179.9	141.8	133.6	150.9	193.7	263.4	298.3	0,0*	220.3	194.6	159.2	96.1	176.6	165.3	113.4	103.2	168.1	207.1
						127.7	75.7	123.3	143.4	111.6	108	214.4	205.1	176.8	227.4	146.6	225.8	0,0*	164.9	139.4	121.8	147.9	104.9	111.3	156.2	138.9	165.5	223.1	137.7	150.4	92.9	207.4	149.6	100.4	151.7							153.9	109.1	149.3	132.9	114.9	99.1	178.7	207.6
190.5	328.2	247.1	207.6	213.9	268	143.3	82.8	113.6	173.3	113.1	98.3	202	206.1	174.8	215	138.1	233.2	140.7	170	197.9	115	145.2	94.9	75.7	154.6	119.9	166.4	207.3	192.2	274,9*	142.5	197.3	189.2	123.2	159.3	200.6	254.8	288.5	183.5	230.8	266	163.2	154.5	178.6	121.9	102	120.4	175	204.8
						118.2	82.1	187.1	170.6	160.2	145.7	186.1	207	173.7	211.1	138.4	218	120.7	184.5	160.3	114.3	91.4	107	86.5	169.5	125.7	198.5	182.4	197.3	145.8	92.5	203.9	148.5	85.7	190.6							155.5	129.8	171.8	147.7	99.9	106.3	184.5	199.4
192.6	274.2	264	214.1	216	261.8	121.7	140	162.3	170.3	173.3	95.9	185.4	212.8	195.1	236.9	137.4	179.6	138.4	186.6	161.3	112.7	92	96.6	69.7	171	138.8	180.8	173.1	0,0*	178.7	135.5	191.1	168.6	128.8	138.7	206	247.5	318.3	176.2	106.3	202.3	98.3	73.4	183.6	105.8	124	96.4	180.3	203.4
						120.8	94.9	108.5	191.7	148.7	96.3	204.1	209.8	174.4	230.6	134.5	207.4	140.7	209.9	160.5	111.5	86.8	103.4	73.3	172.4	138.3	162.4	240	442,5*	110.8	90.3	212.3	152.4	121.8	186.3							107.7	84.2	175.3	107.8	115.2	153.3	180.6	207.3
207.4	283.2	244	226.8	210	251	95.6	83.1	135.8	144.2	113.7	96.2	201.1	198.2	183.5	220.8	126.3	189.1	88.2	174.8	156.6	113	96.8	94.9	88.6	134.9	137.7	171.7	205.7	0,0*	95.6	100.6	211.5	159.7	115.4	149.6	185	251.8	298.1	176.2	144.6	207.7	116	97.8	174	120.9	87.2	109.7	164.6	224.9
						132.7	89.7	134	142.4	121.2	111.9	213.7	195.8	192.8	347,6*	146.4	195.2	148.1	177.2	199.9	124	104.5	104.2	0,0*	173.5	233.1	185.7	214.7	0,0*	0,0*	97	237.6	153.4	127.4	150.6							116.7	77.6	158.1	149.4	120.1	130.6	170.3	208.6
176.7	318.6	255.5	230.4	213.3	277.7	176.4	132.4	109.7	157.7	115.1	113.8	274,7*	172.7	172.5	198.8	151.5	163.2	83.8	198.9	171.2	129	111.9	105.4	127.3	177.2	231.6	161	177.4	215.2	0,0*	109.2	197.6	137.8	120.7	195.5	207.7	251.2	287.3	177.6	170.4	211	150.3	85.4	163.8	120.5	106.9	118.8	172.8	205.4
						121	44.4	102.5	150.1	118.2	115.3	270,7*	149.4	170.4	219.8	146.8	179.3	107.4	175.7	122.5	104.6	107	114.8	71.4	185.7	423,4*	155.5	210.5	128.6	93.7	108.9	200.1	137.7	150.9	164.9							98.3	163.1	161.7	115.3	95.9	195.3	175.8	196.9
198.4	335.3	255.4	196.1	232.4	257.9	145.2	92.4	109.6	165.1	134.9	98.2	276,9*	161.8	181	271,5*	143.6	194.3	109.6	181.4	134.4	106.6	101	88.6	73.9	207.7	161.2	150	210.6	281.4	0,0*	100	210.8	137.1	121.4	186.5	197.3	261.7	337.2	165.5	170.4	240.4	101.9	95.8	139.3	164.9	92.2	116.5	177.7	213.4
						121.7	107.4	93.1	155.3	145.8	116.4	0,0*	152.9	193.6	221.9	146.3	201	143.8	230.1	135.7	102.4	105.4	105	95.3	206.5	72.4	152.7	200.2	482.6	535,0*	107.5	247	149.2	129.3	163.8							90.3	123.2	162.3	149.5	168.9	159.4	188.5	221.4
206.8	263.6	267.5	228.6	229.4	269.7	121.1	107.3	103.9	177.2	131.4	85.7	276,8*	156.4	180.4	254.5	156.8	203	109.4	188.4	153.6	121.4	90.6	106.3	70.3	190	211.9	145.1	173.2	146.9	92.6	100.3	226.6	152.4	120.6	164	194.5	243.7	307.5	176.7	177.2	221.4	128.8	103.2	157.1	122.9	111.3	102.5	180.9	211.4
						152.3	121.6	127	173.4	122.3	89.7	159.1	172.6	177.3	228.8	143.6	218.2	112.4	189.9	169.9	106.8	88.2	102.1	109.9	197.7	134.5	173.1	203	156.8	172.5	131.9	236.8	172.1	121.2	203.1							114.3	87.7	144.2	124	111.3	133.2	181.4	203.9
182.4	273.2	266	208.6	218.6	276.5	124.7	112.9	107.8	149.7	125.7	118.5	160.8	166.7	197.3	196.4	149.2	204.7	116	195	166.4	141.6	94.6	100.8	82.3	214.1	144.5	147.5	212.1	160.3	144	134.5	152.8	139.3	128.7	160.6	199.9	212.9	312.6	286.1	184.8	189.3	89.2	155.3	138.9	121.7	102.4	89.1	182.4	231.9
						124.5	126.7	163.9	137.7	101.4	125.8	196	185.4	206.7	240.2	156.9	192.6	151.9	176	144.1	130.1	90.7	111.5	138.7	203.5	150	128.8	216.1	131.7	164.5	110.2	197.4	188.9	123.5	152							92.2	279,4*	145.6	121	84.8	108.9	182.8	243
199.7	280	271.7	361,5*	216.9	274.9	123.1	130.1	130.2	160.7	127.9	97.4	152	172.6	203.4	209.4	145.6	226.5	125.6	210.8	130.1	111.6	100.9	140.7	80.8	200.6	157.9	83	213.4	122.7	126.2	115.7	206	153.8	127.6	179.5	199	256.1	294.3	165.2	167.5	201.6	101.6	61.6	138.1	169.9	144.3	111.8	176.8	228.6
						131.6	126.7	129.9	169	122.3	83.7	154.8	193	188.1	216.9	149.4	204.1	112.6	239.1	170.6	124.7	96	110.9	71.9	198.1	150.9	178.6	197.5	125.9	143.9	177.8	195.8	152.9	112.2	183.2							113.3	86.9	145.2	148.9	144.5	120.4	172.8	235.3
207.9	319.7	311	245.5	225.4	282.2	116.1	149.5	74	148.6	176.2	119.8	148.6	187.1	215.2	231.9	144.6	200.2	109.4	208.9	163.9	194.8	102.4	111.3	79.5	204.2	173.6	157.6	209.4	0,0*	151.2	108.1	195.3	153.9	118.1	193.9	222.8	261.8	312.9	201.2	159.3	214.1	100.4	139	144.7	103.3	131.6	95	182.6	214.9
						115.8	104.2	0,0*	186.6	159.7	109.9	144.4	212.8	195.3	227.4	150.1	200.5	122	179.3	187.6	198.8	130.8	124.1	72.1	189.6	173.7	155.6	228.7	124.1	138.6	106.1	251.2	156.1	108.7	183.5							109.2	84.8	145.6	114.7	124.8	104.4	186.4	217.6
193	325.8	268.3	206.6	235.6	277.7	115	115.2	86.8	148.5	106.4	116.4	150.4	233.8	182.5	232.7	159	192	78.4	104.8	171.6	105.2	0,0*	96.5	45.8	200.6	191.3	150.7	225.4	152	159.5	126.1	230.9	149.9	115.5	187.7	222.2	258.7	304.5	238	167.4	205.1	86.6	89	135.9	116.2	118.7	211.4	184.4	216.6
						127.6	106.3	93.7	158.2	109.4	149.6	134.1	218	213.6	126.9	158	191.9	205.3	144.6	147.9	131.3	679,8*	108.9	62.6	199.9	184.6	138.1	289,4*	269.5	151.7	114.5	194.4	178	145.8	216.4							95.1	75.6	146.5	104.9	122	93.7	182.8	222.3
208.6	279.7	264.4	243.1	220.3	288.8	114.2	133.6	101	156.4	154.4	77.1	182.9	209.5	113.9	231.1	157.6	189.5	151.9	167.2	124.6	170.6	88.2	124.7	66.4	216.5	164.9	148.9	229.7	156.7	156.4	113.5	207.7	215.7	140.6	190.9	203.7	291.3	314.3	187.1	161.5	198.1	128.2	88.5	130.6	120.2	150.3	109.3	179.7	244.2
						119.6	125.9	108.1	204.2	143	82.3	141	213.2	69.2	222.8	156.3	227.2	158.7	163.7	161.2	122.5	89.8	118.3	72.8	241.4	196.6	163.8	227	206	171.3	192	252.3	184.7	133.6	292,1*							107.6	131.8	163.7	106.8	113.7	114.5	188.8	234.7
201.4	283.3	247.1	199.7	249.8	359.1	119	127.1	114	144.4	144.1	106.1	145.5	208	150.7	235.5	150.3	207	159.3	158	155.9	132.3	84.1	103.7	58.1	229.9	182.7	158	236.8	114.5	143.8	119.7	218.3	193	106.6	223.5	279.2	276	315.2	292.8	159.1	189.5	92.3	134.3	197.1	125.2	121.7	145.7	178.9	228.7
						119.2	111.2	123.3	159.1	112.1	91.4	142.8	214.2	141.1	216.2	158.5	192.1	101.6	159.9	132	125.9	97.3	108.6	86.8	218.6	205.7	154.8	223.3	173.3	134.7	154.4	210.5	166.3	128.1	196							126.8	81.6	116	125	121.9	112.1	180	217.4
234.2	310.1	258.6	237.5	222.6	260.6	118.8	130	202.6	169.3	123	101.1	152	218.4	143.8	240.1	147	192.3	224.6	152.3	127.4	130.2	93.5	131.9	78.1	217.3	220.1	155.9	223.4	148.2	159.1	114.6	220.3	180.7	138.7	169.6	202.2	277.7	310.8	258	156	195.4	89.2	69	134.5	134.7	115.4	133.9	175	202.6
						113	116.9	146	164.1	124.6	83.3	176.6	206.3	154	226.6	161.1	188.7	125.7	143.6	155.3	112.1	208.9	121.9	90.1	221.9	155.5	155.2	220.3	181.9	151.2	124.5	231.4	161.3	111.4	165.9							84.4	123.2	127	116.7	120.5	109.6	177.9	260.3
216.1	292.7	255.3	421,9*	232.4	293.1	118.1	146.7	142.4	160.2	125.1	112	188.6	208.1	156.5	223.2	156.1	184.7	133	151.8	148.8	175.3	149.9	119.2	104.5	211.7	149.4	139.2	226.9	196.2	155.7	126	242.1	165.3	115.6	158.4	209.6	281.4	318.8	202.8	143.5	248	93.6	98.5	133.4	109.5	116.8	108	175.1	225.5
						119.3	119.1	153.7	168.4	120.9	106.9	161.9	214	158.4	240.3	168.7	176.1	129.8	147.2	142.9	123.6	129.8	98.5	55.2	214.9	129.4	158.7	232	149.1	169.5	127.8	210.1	153.6	112.2	217.8							104.3	63.4	169	125.3	116	81.2	172.8	215.3
204.2	300.1	262.1	330.1	237.8	287.8	109.2	110.9	110.5	147.3	121	103.3	152.2	214.6	157.9	220	158.7	210	132	167.8	158.8	180.9	66.6	123.5	68.6	222.9	187.1	161	190.3	149.4	167.7	125.8	208.3	172.4	111.6	168	260	304.5	318.5	204.2	152.9	283.2	108	84.5	117.3	101.2	128.8	142.7	171.9	210.4
						154.5	137.3	133.1	158.9	117.2	83.9	139.9	213	165	241.1	152	192.9	130.4	164.4	169.8	157.5	126.6	112.6	59	225.8	173.8	153.8	241.4	74.9	152.1	114.5	187.9	155.7	122.6	178.9							128.7	135.3	142.9	80	102.5	141.2	176.3	207.3
192.3	353.8	259.8	176.9	231	291.5	109.3	115.3	124.2	149.9	119	83.9	140	205.1	170.5	223.8	147.5	198.1	160.1	176.9	148.1	135.2	150.6	121.9	56.2	224	209.9	180.8	233.1	192.7	146.8	114.5	203.1	177.2	193.5	162.8	221.6	294.6	319.3	203.5	144.5	262.2	136.3	123.3	133.5	118.1	115	103.7	189.5	216.6
						123.9	112.9	161.9	137.2	110.8	77.2	159.1	213.6	155.3	223.5	201.8	214.8	139.3	188	146	134.8	91.1	125.6	76.9	218.1	177.3	148.4	223.6	133.8	151.8	108.6	186	176.8	137	176							116.1	85.2	148.1	107.5	115.5	127.9	192.1	208.4
141.4	523,6*	276.7	244.9	246.8	312.4	117.6	128.8	34,0*	139	88.4	87.9	153.4	188.1	172.4	301,1*	169.6	211.5	133.4	163.3	154.1	129	130.7	125.9	76.6	229	135.2	151.7	191.1	177.9	160.5	110.3	214.9	150.9	140.6	188.1	209.7	277.7	247.6	199.1	150.8	220.1	155.1	86.1	135.1	108.3	107.6	104.5	198.8	231.8
						111.5	94.6	148.3	146.8	104.3	107.1	149.6	216.4	186.7	292,3*	176	208.3	136.8	166.7	151.3	114	104.1	118.2	53.3	243.4	195.6	143.3	258.2	261.9	198.6	116.1	201.7	146.3	116.6	168.2							109.6	95	178.4	111.4	109.4	115.9	195.3	212.9
230.8	342.3	272.3	185.2	233.6	283.6	106.3	122.5	152.3	166.3	113.7	98.6	140.4	215.9	166.4	280,4*	213.8	203.1	119.8	215.1	128.8	169.8	363,6*	104.9	87.3	241.1	186.5	160.9	208.7	237.2	201.8	148.7	175.9	153.1	110.2	196.8	198.1	330.1	312	207	162.4	212.6	98.6	83.9	114.3	103.4	111.4	87.4	193	211.3
						109.8	100.1	133.9	162.6	151.2	126.4	98.2	212.7	177.4	287,9*	191.6	210.8	138.9	150.1	149.6	105.5	112.9	122.7	61.9	243.5	159.8	157.9	205.1	86.4	153	115.4	183.1	169.1	103.1	246.8							126.7	87.3	152.4	112.5	102.5	83.1	188.3	233.4
208.7	305.2	259.9	0,0*	225.6	272.9	107.1	114.8	126.4	167.4	158.5	124.3	158.2	226.5	173.9	267.1	188.6	201.8	133	166.8	155.2	114	90.6	139.7	182.2	244.1	135.7	152.8	222.4	421,5*	159	130.1	204.4	179.1	118.8	156.1	197.8	299.2	312.9	201.1	165.9	235.8	83.9	98.8	160.5	0,0*	111.8	132.6	182.3	224.3
						98.5	122.7	113.2	153.2	132.8	75.7	153.8	218.7	172.3	281,3*	183.6	246.9	120.6	176.3	165.6	120.8	93.1	100.2	94.6	236.1	168.4	144.3	226.6	182.9	156.1	131	174	187	130	212.6							124.5	85.4	163.4	98.4	106.9	115.9	185.3	209.1
376,8*	287.6	254	218.8	247.3	285.8	117.8	133.6	138.5	154.5	122.8	0,0*	141	214.9	169.8	268.3	196	264.6	128.7	162.7	135.5	129.6	115.2	111.7	99.2	251.3	167	153.6	224.6	183.6	152.8	130.7	201.3	191.9	120	210.7	231.9	280.5	315.3	183.8	170.8	405,4*	109.3	63.6	206.3	107.8	50.8	94.4	191.8	218.3
						105	143.9	114.2	150	163.9	84.9	159.4	220.7	183.5	242	162.6	201.8	203.5	183.9	151.3	124.6	112.8	153.7	108.5	249.3	259.1	123.4	221.7	97.9	167.8	133.4	194.7	204.6	159.4	179.3							166.5	94	158	116.1	138.7	79.3	188.7	199.8
199.1	301.3	243.5	149.4	237.8	286.4	115.4	116.1	182	161.2	0,0*	86	153.7	224.9	184.7	257.3	158.7	231	84.3	146.3	155.2	130.6	100.8	120.3	50.3	239.3	184.3	143.7	238.8	91.3	162.1	130.4	196	178.5	118.3	171.2	216.6	268.5	300.6	190.4	166.5	228.8	100.8	66.9	179.1	84.1	117.8	81.8	183.7	204.7
						121.4	104.2	149.2	168.5	92.2	49.1	233.1	204.3	178.9	266.6	170.6	196.6	0,0*	177.7	217.7	113.8	92.3	106.8	76.6	254.2	170	147.6	225.5	79.3	176.2	162	207.2	164.3	131.7	168.9							99.7	121.6	140.6	147	122.2	118.5	192.4	212.4
213.7	286.7	220.6	0,0*	269.1	274.1	130.3	116.7	114.1	154.2	154.1	178.3	169.2	206.2	193.1	242.2	187	223.1	175.1	192.1	179.5	130	83.5	113.7	71.6	266.3	121.8	144	251.6	126.5	223.1	132.1	239.2	163.6	126.6	200.3	215.2	301	305.6	256.2	146.8	218.4	108.3	61.8	149	87.3	114.5	160.5	190.7	226.4
						109.6	109	113.8	167.5	129.9	130.1	162.6	228.6	181.1	256.5	174.3	195.4	116.5	192.7	147.1	145.8	172.7	149.8	86.7	260.6	122.3	143.5	240.9	126.1	154.2	127	217.3	173.3	129.6	205.9							98.7	130.8	119.2	89.2	145.4	107.7	187.6	215.2
220.5	265.9	273	91.2	246.6	280	106.1	132.4	108.7	182.8	139.8	94.3	156.3	227.8	172.5	283,1*	164.3	239.6	101.6	198.2	152.2	134.6	0,0*	134.8	126	246.5	134	146.6	267.7	143.3	198.9	152.4	204.5	178.3	110.4	183.8	216.9	279.9	315.7	204.5	155.9	207.6	95.1	110.5	294,0*	104	95.4	79.8	181.6	297,9*
						122.1	107	98.8	196.4	133	108.5	154	218.5	181.9	0,0*	181.6	204.2	122.1	200.2	237.4	130.9	134.2	125.1	81.7	244.8	117.1	144.9	241.1	185.9	160.9	141.3	196.3	167.9	126.2	204.7							105.9	113.1	494,2*	117	113.2	102.7	186.4	264.2
214.3	317.3	427,5*	129	247	303.4	136	90.3	96	165.3	134	109.3	153.5	240.4	182.1	110.9	210	206.4	123.5	204.2	166	126.6	86.5	142.4	84.5	249.7	157.4	136.7	197.9	134	170.9	134.4	296,1*	164.1	126	189	209.9	169.9	312.8	184.2	149.1	197	101.8	92.1	119.4	115.1	149.4	90.8	174.3	71.4
						127.4	101	108.1	193.5	106.9	105.8	146.3	238.6	185.4	187.9	177.4	204.4	128.3	193	148.6	120.7	161.5	117.2	86.2	215.9	152.6	242.7	211.7	84.4	164.3	172.9	216.7	154.8	113.6	184.6							79.6	83.1	127	109.4	104.1	66.9	191.3	0,0*
200.1	320.9	246.9	165.2	247.7	283.5	122	116	113.4	159.3	118.9	170.1	149.2	227.9	207.6	202.4	188	265.9	122.4	189.6	159.7	133.3	85.9	137.7	84.8	247.1	126	185.9	152	137.6	202.8	171.4	275,4*	247.6	124.4	201.2	211.9	359.4	313.4	211.4	175.5	200.6	105.9	123.6	405,1*	102.9	120.6	97.3	182.3	57.4
						126.5	97.8	97.9	141.5	115	102.8	163	221	182	188.8	187.9	241.4	145.7	175.4	152.4	130.8	62.2	111.4	85.5	257.8	187	139	209.1	119.2	186.9	113.8	214.1	173	136.1	221.5							85.3	91.6	0,0*	119.9	111.3	98.2	178.3	141.7
170.5	185.1	192.1	157.4	250.6	294.5	153.3	92.6	103.5	162.8	110.5	95.1	151	211.7	176.8	202.6	206.9	249.5	135.9	195.1	161.9	0,0*	90.5	131.7	58.7	269.1	169.9	147.1	210.7	98.4	157.7	118.2	149.1	143.7	122.8	260	215.7	337	307.9	253.4	175	196.7	165.6	87.3	51.4	66.7	107.9	103.2	173.5	167.8
						120.5	111.4	109.1	176.6	106.3	133.2	147.9	225.5	179.4	216	190.1	211.2	186.3	174.7	160.1	117.5	85.5	114	71.1	262.2	161.6	149.7	258.6	131.7	160.6	111	199.7	178.5	117	211.1							112.9	76.9	120.2	151.3	105.5	108.2	185.9	169.6
294	292.3	259.2	119.2	250.8	295.5	102.7	108.3	144.7	141.9	110.6	193.7	191.9	231.4	171.3	209	193	212.2	149.1	183.5	165.1	118.1	98.8	135.1	73.1	258.9	161.2	145.2	207.3	191.6	167.6	116.8	208.5	192.8	156.4	220.7	214.9	162.5	306.2	208.3	276.4	197.3	110.4	71.6	101.9	159.9	137	118.8	173.2	168.4
						108	113.4	110	169.7	107.8	91.8	205.5	232.7	186.6	211.8	206.7	196.4	133.4	208.7	163.2	125.8	95.6	126.8	102.3	271,1*	127.4	197.2	238.6	215.7	163.7	153.1	215.6	154.7	142.9	204.9							150.3	86.3	143.9	94.8	90.6	116.5	178.2	179.6
302.5	253.5	242.2	190.2	258.9	292.4	120.8	131.2	109.3	154.5	119.3	104.6	217.9	261.2	247.6	197.5	209	206.8	128.7	183.8	202.1	130.3	114.8	118.6	54.2	268.2	151.6	116.9	228.5	-4,0*	152.4	117.6	235.6	193.6	127.3	248.1	233.4	295.1	283.2	252.9	197.4	200.4	103.1	103	134.7	101.2	101.6	108.4	182.3	184.6
						100.9	113.6	162	232.3	100	144.5	192.7	279,2*	163.3	187.6	206.7	232.5	124.1	155.2	176.8	132	112.7	163.8	63.6	278,4*	141.4	137.6	249.9	128.3	148.7	111.8	234.3	159.9	123	190.6							172.3	76.2	143.3	100.3	84.9	107.7	182.4	198.1
208.9	282.8	281.8	109.2	241.8	295.4	120.4	120.3	97.6	118.9	92.1	167.6	197.5	267.5	181.7	175.1	190.3	228.5	124.7	89.2	208.7	123.5	84.6	109.9	59.9	272,2*	147.8	146.5	244.2	94.9	151	152.5	202.9	182	153.6	209.2	211.1	210.5	291.9	219.2	221.1	224.7	123.6	99.8	227.8	121.2	147.1	124.6	186.5	188
						105.9	96.9	113.7	174.2	100	102.5	192.7	281,5*	230.9	182.3	209.9	212.2	138.5	115.5	168.7	138.6	113.2	125.6	0,0*	260	152.7	141.8	262.9	91.2	215	114.3	235.3	184.8	130.4	203.9							100.1	126.4	174.6	95.2	98.6	112.4	194.1	193.8
199.7	236.4	282.9	139.6	260.6	299.9	117	91.7	133.7	175.8	106.5	122.4	155.2	275,4*	169.3	180.4	194.6	205.6	159.2	119.3	146.1	132	88.6	155.9	97.9	257.3	158	158.5	287,9*	237.6	173.9	119	194.8	159.1	136.1	200.3	209	243.8	313.5	205.1	175.1	187.9	107.5	116.6	163.9	71	111.6	93.8	187.6	192.1
						127.1	115.7	107.4	161.5	91.6	113.5	169	120.5	199.4	174.6	186.7	199.5	141.3	130.7	162.4	125.4	102.7	131.9	92.2	243.9	183.4	155.9	241.7	150.3	166.3	110.5	205.6	147.6	139.1	204.9							89.3	68.6	154.9	106.2	112.7	107.2	179.1	205.8
208.3	280.5	250.8	166.8	266.2	294.2	121.8	116.3	142	183.7	107.5	119.3	161.7	131.8	194.2	171.8	178.6	198.1	147.5	136.4	168.7	128.2	172.7	153.2	102	249.7	144	143.7	219.2	95.5	208.9	157.6	226.8	164.6	127.4	206.9	214.4	234.7	328.3	207.3	199.3	239.9	146.2	87.9	187.3	115.9	119.9	114.8	182.4	193.3
						116.4	130.2	32,0*	178.2	100.5	125.9	141.1	149.7	172.8	176	357,0*	190.4	124.3	114.7	162.5	132.5	158.8	142	83.1	264.8	185.5	197.1	266.1	105.9	226.4	111.3	231.5	201.9	148.3	204.4							97.8	125.6	154.5	100.9	112.2	103.2	189.3	195.8
201.7	292.8	236.9	165.9	224.4	294.9	125.1	127.6	91.4	168.4	0,0*	95	165.8	172	195.4	176.7	191.5	213	165.1	105.7	153.4	123	385,7*	127	88	271,8*	216.6	154.8	251.3	101.8	169	199.5	263.1	160.8	131	208.2	204.5	219.8	323.1	211.7	200.4	192.2	84.6	93.4	181.8	98.9	122.2	104.7	193.8	179.8
						115.5	102.3	102.9	164	228.8	144.1	148.7	173.9	185.8	168.9	114	213.5	108.3	104.6	181.1	123.7	72.9	116.3	74.4	269.3	137.4	175.8	255.8	162.2	192.3	116.7	231.8	183.7	134.8	219.7							102.9	79.3	169.3	41	114	79.3	190.5	181.8
383,1*	243.5	235.4	155.9	261	297.1	119.8	101.9	188	159.5	357,0*	120.5	186.1	186	189.7	172.9	154.6	190.9	134.2	100.9	192.4	138.6	61.8	130.6	174.4	274,8*	140.2	143.7	233.8	173.3	171.8	121.1	205.8	199.4	154.7	243.5	214.5	216.6	307.6	214.7	201.5	196.6	84.1	70.3	169.3	86.6	115.8	100.5	178.9	179.1
						118.2	185.5	136.5	153.8	-37,4*	164	177.3	195.1	186.9	182.1	179.9	222.6	136.5	135.8	247	128.6	96.2	159.2	163.4	285,9*	175.4	180.2	256.4	120.1	169.8	156.2	210.5	179.1	127.2	242.6							124.7	105.3	166.5	112.9	109.6	93.6	188.6	178.1
249.8	0,0*	257.1	148.3	276.5	298.9	146.6	103.7	105.8	170.1	309,9*	0,0*	202.9	210.4	205.7	165.5	190.5	191.5	130.6	190.3	153.2	145.9	83.7	130	99	271,7*	214.1	211	249.9	94.8	199.2	120.1	349,7*	172.4	139.3	203.1	222.8	232.3	305.5	204.8	201.4	217.1	167.6	136.8	161.3	118.9	118.6	106.3	182.5	179
						106.5	118	105.6	166.3	222.2	457,3*	178.8	207.7	184.3	170.4	177.9	231.2	123.2	161.7	150.2	131.1	93.5	163.8	73.6	269.2	159.1	144.3	257.9	98.1	187.6	115.9	166.8	197.5	131.3	236.4							106.4	88.7	178.9	128.6	118.4	99.5	180	176
193.6	313.9	239.3	160.1	218.7	306.8	123.3	119.4	113	172.8	381	207.5	169.6	212.6	162.2	178.4	185.5	211.1	122	178.8	155	116.9	105.6	140.6	75	258.2	179.9	154	242.3	159.8	182.1	120.1	225.3	152.6	145.7	237.6	241.1	224	307.7	222.6	200.5	189.7	117.9	81.2	199	102.5	104.2	92.5	189.6	185.7
						130.5	115.9	106.5	171.9	47.2	0,0*	166	221.8	163.3	169.1	195.2	241.2	138.7	159.9	182.8	132.3	97.8	120.4	107	265.5	186	143.6	191.7	113.9	192.4	128	228.1	194.8	180.8	226.3							109.4	84.5	147.6	90.7	109.7	80.4	185	177.3
216.1	232	225.6	135.8	250.3	301.8	128.4	105.6	153.2	163.6	101.3	76.4	162.2	223.7	183.4	279,8*	176.5	228.4	119.8	158.8	166	142.6	75.6	123.7	105.2	280,7*	197.9	167	271.2	144.5	163.6	126.6	227.6	173.5	135.6	210.8	290	230.7	274.9	212.7	227.8	191.3	109.2	106.3	166	116.1	97.1	109.5	176.8	174.1
						137.9	110.8	105.1	170.4	114.9	100.4	177.5	219.7	198.9	265	178.9	199.2	114.9	177.5	167.4	135.2	97.8	127.6	67.9	276,9*	163.5	158.8	261.1	192.5	185.1	121	224	175.9	143.3	202.8							107.1	115.2	178.2	95.4	102.1	98.6	181.5	173.8
276.7	277.4	243.3	167	260.3	303.8	117	106.9	107.5	183.3	126.2	105.4	175.2	223.8	176.7	269.3	183.8	197.7	138.7	163.5	109.9	132.2	91.2	133.9	115.4	292,3*	168.8	160.5	261.1	202.7	191.2	116	201.3	127.7	143.8	213.5	205.4	258.6	305.4	204.7	192.7	204.9	111.3	116.2	169.9	90.4	115.5	85.4	183.8	179.3
						123.2	111.6	93.9	200.9	129.5	71.1	208.2	249	217	334,1*	178.4	227.6	131.5	179.2	107.4	115.3	75.8	143.9	111.9	281,4*	216	136	259.1	176.5	181.7	141.6	228	205.6	135.7	208.8							86.5	47	162.8	397,6*	104.6	80.4	180.3	170.2
91.3	274.6	253.1	125.7	258.2	286.2	123.1	136.8	99.4	165.4	150.4	201.7	201.2	221.8	178.1	331,1*	191.8	206.4	140.7	171.8	116.7	126.9	91.7	134.5	49.5	281,9*	241.7	159.1	271,6*	133.5	188.1	124.3	194.4	158.8	125.8	189	211.9	284	305.4	257.8	194.5	220.2	113.1	78.1	160.2	101.8	111.3	111.3	186.1	181.2
						131.3	121.1	113.2	160.6	132.7	129.5	156.5	210.8	194.1	275,0*	171.3	206.1	131	158	122.8	140	96.3	135	88.3	289,6*	202.5	240.2	256.3	111.3	171.2	128.6	204	0,0*	150.9	190							111.7	73.5	159.1	100.1	110.2	114.2	187.3	184.7
212.3	288.5	295.1	206.9	269.5	297.9	118.2	100	108	194	136	88.4	154.7	218.3	182.6	281,4*	170.1	255.9	119.8	156.5	136.7	114.3	105.5	112.3	90.4	274,2*	217.2	136.4	251.3	124.5	182.1	137.8	192.3	493,8*	141	208.1	211.5	290.5	311.1	232.7	235.3	196.3	84.2	84.2	202	111.5	115.9	105.1	195.3	174.4
						118.7	93.5	99.3	168.5	139.3	128.6	164.6	226.9	193.2	397,0*	166.1	215.3	227.5	187.2	140.2	163.9	148.8	125.5	89.3	278,0*	207.7	130.2	244.9	194.1	186	122.3	186.2	0,0*	140.4	236							132.1	38,3*	168.6	105.7	110.9	108.6	183.2	180.5
166.7	293	321.6	153.2	264.8	302.9	116.1	117.4	77.5	347,8*	138.7	88.3	169.6	208.4	182.7	0,0*	146.4	214.3	125.9	161.5	144.2	129.6	77.5	137.3	50.5	276,0*	193.9	148.3	285,8*	131.5	169.1	124.9	180.1	155.8	146	211.5	208.5	288.8	319.5	232.6	212	208.9	135	91.6	143.3	108.3	103.2	135.6	178.8	191.2
						117.6	104.4	84.1	220.2	139	141	189.4	212.4	190.5	262.1	160.9	264.1	147.2	164.9	147.3	129.8	0,0*	136.6	69.7	273,5*	212.4	146.9	261.6	111.2	184.1	126.1	192.5	110.1	228.5	217.7							114.8	140.4	175.6	111.1	114.2	95	182.9	188.5
282.5	284.8	277.9	163.8	260.2	300.5	119.8	136.7	122.9	158.9	135	102.1	178.4	214.3	221.2	204.8	138	209.8	123.5	158.8	139.4	132.1	93.3	129.2	73.2	271,4*	214.3	152.3	235.5	100.8	213.5	123.7	185.6	136.5	171.3	197.8	218.4	300.6	312.6	212	209.4	227.8	130.3	134.3	173.9	103.6	91	84.9	184.5	193.5
						126	117.9	100.3	180.9	141.5	178	214	284,1*	133.5	195.6	166.5	213.6	117.8	170.4	146.1	116.5	97.4	131	112.2	269.4	190.5	154.1	266.6	147	164.8	183.4	176.4	129.6	132.9	214.8							113.5	131.4	168.7	89.9	112.3	105.8	196	177
199.8	286.6	282.3	135.3	254.7	291.3	127.6	147.7	122.6	177.3	132.6	94.3	170.8	0,0*	296,8*	215.9	167.4	224.8	125.9	160.6	156.6	129	101.8	145	59.3	263.5	219.6	120.4	246.3	140.8	183.2	135.1	219.6	127.5	139.6	215.7	234.6	333.8	313.1	217.9	208.5	221.7	139.4	127.2	173.2	109.5	129.9	125.5	203.6	195
						114.1	113.4	87.5	177.1	142.8	139.8	199.9	223.1	92.3	214.2	174.1	208.1	131.5	153.7	161	117.8	121.7	145.6	157.9	242.9	228.2	176.3	251.9	99.1	179.7	131.9	183.3	141	151.1	195.4							111.4	84.3	143.5	156.2	105	100	197.3	211.4
251.8	292.1	312.6	152.5	265.5	306	129	102.9	91.2	201.6	138.4	99.7	165.4	219.5	45.8	225.2	167	207	134	160.3	158	119.3	88.9	114.4	67.1	224.2	206.4	154.1	246.9	205	164	122.6	251	330,5*	135.1	253.7	208.8	316.6	296.8	232.5	218.6	213.2	152	49.9	167.5	117	93.5	97	183.2	216.3
						116.8	121.8	97.3	165.2	134.4	95	170.3	171.3	156.9	220.1	154	207.2	132.3	155.1	176.7	128.4	119.6	128.3	124.5	244.8	252.7	186.3	248.3	161	188.5	141.1	162.6	98.8	152.7	210.2							111.3	87.8	181	110.4	127.5	90.1	186.5	220.8
171.2	309	253.7	140.5	218.6	293.5	119.7	142.6	104.1	180	132.1	134.8	161.7	183.6	171.9	214.5	153	209.2	144.2	153.8	173.6	133.8	105.3	136.4	56	259.5	234.3	151.5	250.5	131.4	174.7	134.8	140.6	124.6	136.3	213.6	228.8	311.1	316.1	247.4	218.2	204	102	167.2	177.6	105.5	86.1	71	177.9	185.8
						129.6	133.3	97.3	176.2	130.9	95.6	202.2	194.9	172.2	198.4	174.6	231.5	121.1	160.8	170.7	131.2	96.8	142.7	184	259.1	238.8	119.4	251.9	149.2	186.2	138.7	219	125.9	152.5	275,8*							141	262.8	159.8	100.5	101.3	109.5	182.4	217.7
157.2	247.4	251.5	184.9	175.1	296.2	116.7	128	111	158	134.8	96.3	203.9	199	173.7	207	174.5	217	145.5	153.8	190	117	198.8	146.3	127.7	263.6	205.8	118.2	249.7	138	189.7	142	209.6	123	161.7	214.8	219	303.3	286.3	232.3	248.8	218.6	156.2	270,9*	156.2	388,2*	108.1	107.6	184.1	215.9
						125.5	110	98.2	187	133.7	141.8	210.8	202.7	177.2	197.1	182	197.9	124.3	147.1	176.1	119.4	219.8	144	86.1	257.1	173.5	150.5	243.6	183.7	177.5	145.6	216.8	132.3	155.5	209.3							128.4	0,0*	143	96.1	102.6	100	179.4	212.1
293.2	297.9	264.6	136.7	237.7	290.2	130.1	122.4	84.8	174.4	130.8	142.5	205.5	203.9	160	195.9	172.5	225.5	117.4	148	168.1	125.1	419,7*	118.9	110.1	241	222.8	147	247.8	253.3	203.4	138.2	204.8	121.9	154.8	238.5	206.1	309.2	294.7	220.2	234.7	213	158.8	81.5	155	106.9	100	97	182	206.1
						121.7	126.3	96.9	160.8	129.3	142	178.8	197.9	166.1	203.1	163.7	228.4	113.9	142.3	197.3	119.7	270,6*	121.8	79.8	255.9	199	219	273,9*	121.1	198.1	135.3	196	120.2	155.1	218.1							115.5	0,0*	166.8	111.7	99.3	103	196	205.9
219	294.6	267.1	145.5	254.9	287.8	120.6	131.5	98.4	180.7	0,0*	83.6	180.4	208.8	170.8	206.3	173.8	221.1	130.7	157.1	264.2	131.9	0,0*	138.7	75.5	255.3	196	210.3	262.1	229.6	183.3	136.7	254.9	151.5	194.3	222.7	212.5	314.3	292.4	225.9	237.1	207	129	57.1	168.7	109.2	98.2	97.1	194.2	205.7
						113.6	125	92.3	171.6	0,0*	100.4	192.8	210.3	157.9	210.2	165	202.1	123.9	155.4	181.3	125.2	71.1	141.9	84.3	257.4	204.8	149.9	241.5	113.2	198.2	191.8	224.9	118.8	165.8	236							99.4	110	181	117.2	98.7	106.6	179.7	211.3
0,0*	289.5	256.8	165.2	221.1	307.7	129.3	118.3	83.5	193.2	0,0*	144.2	198.5	208.8	161.2	176.3	169.6	218.1	129.1	162.2	37,9*	141.1	199.9	130.7	190.3	260.1	199	137.2	260.7	89.2	216.5	144.1	217.5	131.8	147.7	234.3	223.7	0,0*	277.7	210.1	233.2	237.1	96	80.7	160.3	143.2	110.2	39,1*	179.9	207.6
						127.9	113.1	86.9	199.9	105.4	92.7	191.9	207.7	167.4	201.7	174.5	213.5	144.9	157.1	84.4	134.8	128.7	141	75.7	272,1*	197.7	130.4	263.6	166.3	215.5	145	199.2	159.3	149.9	211.1							199.5	85.5	171.4	101.3	113.8	159.6	183.5	205.1
206.5	303	276.9	144	249.7	314.1	120.7	107.1	92.1	176.5	0,0*	117.4	184.8	217.8	162	200.3	290,9*	204.3	139.5	141.5	73.8	123.9	329,1*	182.7	283,6*	260.2	217.2	144.3	259.5	145.1	182.8	141.1	219.6	127.6	160.1	206.5	218.8	245.6	316.6	233.6	219.6	207	142.8	204.1	162.9	130.1	109.9	103.3	165.4	203.2
						118	111.9	104.3	189	0,0*	116.2	199.3	208.5	157.2	192.6	372,1*	204.7	176.2	159.9	201.5	123.7	32777,8*	114.2	128.7	274,9*	188	163.5	271,9*	110.5	198.9	133.9	199	119.5	150.1	203.5							163.2	79.5	130.1	106.8	98.5	106.9	188.4	211.4
250	264.2	271.1	176.4	251.7	307.5	148.6	115.8	104	174.5	453,9*	184.1	204.2	202.3	161.2	193.5	310,9*	208.5	132.8	148.6	111.9	128.3	0,0*	161.9	117	280,5*	200.3	149.7	274,5*	161	220.4	132.1	197.7	121.8	166.2	203.5	235.1	244.2	287	212.2	248.2	209	104.9	87.7	148.2	106.4	89.2	80.2	204.4	211.4
						248.6	135.4	94.2	194.3	0,0*	95.7	189.5	202	158.2	258.4	0,0*	212.3	134.6	140.4	219.8	120.7	0,0*	125.3	74.1	291,2*	240.8	147.6	259.9	240.9	182.4	150.8	209.9	131.3	162	228							114.8	131.1	134.2	107.7	79.6	98.4	196	211
450,4*	300.4	260.6	168.7	259.3	306.1	172.4	189.1	146.4	197	0,0*	91	182.7	215.3	160	351,1*	174.1	225.6	497,0*	143.6	0,0*	148.5	248.8	130.1	63.3	268.8	201.3	152.5	283,5*	156.3	278,3*	146.3	202.4	129.5	200	221.8	207.8	218.8	271.4	236.8	246.5	220.9	111.8	81	155.6	102.1	135.4	105	191.4	224.5
						155	140.5	96	193.3	0,0*	124.1	216.1	220.8	159	280,2*	217.6	211.2	157.8	157.9	112.2	154.6	147.7	128.5	139.6	288,9*	202.7	154.6	274,3*	91	178	143.9	189	120.7	175	212.2							111.1	93.7	173.3	111.8	123.1	103	195.4	233
273.4	296.3	338.5	158	264.3	298.4	137.6	128.2	93.6	174.6	163.4	129.6	180.1	214.6	158	131.7	235	206.8	140.4	135.9	129	115	140.6	136.4	81	292,1*	209.7	140.5	256	149.8	238.1	125	185.1	113.1	159.9	212.1	216	210.9	303.2	230.3	251.7	221.1	103.1	95.3	173.8	111.3	128.8	111.8	187.7	205.2
						0,0*	122.1	96.7	206	143.8	98.7	192.9	212.5	159.9	210.1	231.1	236.3	172.8	153.5	157.5	105.9	140	120.5	74.9	275,9*	134.1	141.6	245.5	115.9	190	124.9	181.8	123.5	146.9	233.9							105	125	174	112.8	116.6	88.9	196.1	227
270.8	304.3	236.1	171	223.1	302	121	125.9	92.8	191.8	166.7	126.5	220.8	195.4	158	206.6	0,0*	217.4	107.6	132.5	144.9	121.1	137.3	121.9	133.8	260.6	0,0*	134.9	248.4	164.6	195.8	133.3	161.5	132.1	174.1	259.9	229.6	259.1	316.2	223.5	230.3	218.2	108.9	84.3	178.1	112.3	137.7	100.8	198	234.2
						0,0*	139.4	92.9	147.8	190.8	93.6	188.3	203.5	161.3	208.2	110.8	218.4	189	159	147.6	141.8	133.9	129.2	64.8	258.9	177.7	142.2	271,4*	164.1	188.6	152.2	172.2	137.7	173.7	232.5							115.6	88.3	159	95.5	103.7	117.6	199	215.5
167.3	278	245.7	175.7	232.3	321.2	178.6	53.8	76.9	154.4	173.7	129.1	184.4	197.4	169.8	206.7	183.1	209.2	157.3	165.4	156.1	121.9	133.9	167.3	78.8	210.6	178.6	153.7	183.3	138.7	199.3	159.9	229.8	129.2	162	0,0*	221	242.7	308.8	229	245	213.5	123.6	81.9	176	102.7	135.6	90.6	202.1	226.1
						156	160	90	176.9	200.9	160.2	184.9	202.3	159.4	213.1	184.7	209.8	174.1	135.8	172.1	114.4	130.7	149.3	71.5	224.2	135.2	124.5	183.4	179.9	198	209.1	202.7	137.8	188.5	226.3							122.8	81.4	161.1	128.2	114.3	99.2	185.4	227.1
276.9	256.7	261.1	159.7	242	363,3*	136.3	132	124.6	164	191.1	136.4	187.6	202.3	201.1	202.9	197.3	217.2	177.2	172.9	208.6	110.2	127.8	148.6	174.5	185.1	271,8*	183	216	210.7	208.1	133	201.8	158.7	181.4	198.9	219.1	236.9	328.4	250.3	218.3	207.2	138.7	104.3	149.6	146	129.6	131.1	282,6*	234.2
						96.8	113.8	123.1	165	191.3	80	178.7	194.4	142.7	208.9	193.6	205.9	141.7	149.2	184.5	108.5	130.3	146.7	80	190.1	135.7	151.4	230.8	225.9	195.8	128.2	193.2	132.2	175.6	248.6							91.4	78.8	167.9	98.9	120.4	119.8	160.6	174
287.5	298.5	285.7	171.5	197.6	262.5	131.3	152.2	90	147	179.1	96.7	164.3	202.5	167.9	203.1	195.4	220.5	134.2	158.4	183.4	121.3	109.3	188.4	66.9	188.4	0,0*	164.8	240.6	100.7	213.9	131.1	201.9	118.5	153.3	204.3	216.8	237.6	294.8	231.9	239.7	222.6	118.7	79.3	142.7	88.6	124.2	127.6	327,0*	201
						126.3	149	191.9	157.6	195.6	161.1	198.2	199.5	177.3	209.6	177.6	238.2	146	162.9	200.1	130	121.4	187.7	50	199.2	0,0*	162.3	251.6	166.4	200.5	136.5	194.3	125.4	194.7	201.4							95.4	73.1	158.9	82.9	114.6	118.9	117	196.3
195.1	333.4	300.1	127.1	223.8	302.1	159.1	165.6	110.3	154	183	76.2	172.5	204.9	183.7	188.5	0,0*	182.3	153.8	161	198.7	141.6	108.8	190.8	94.5	228.7	95.9	135.3	250.6	133.1	205.4	128.1	187	118.2	215.1	223.9	215	233	304.6	250.6	126.7	217.3	141.5	78.2	171.1	92.5	106.8	212.3	330,3*	204.9
						124.7	147.8	92.7	156.1	161.1	80.4	182.1	213	176.9	193.4	185.9	231.1	155.3	176.6	161	125.9	106.4	155.6	112.8	200.7	102.1	135.2	245.6	87.7	241.4	131.8	187.1	114.7	141.5	220.5							110	79.9	166.2	93	105.9	140.1	36,9*	211.8
208.6	309.1	266.5	180.2	225.6	281.9	96.5	148.4	70.4	179.5	205.1	163.5	184.3	219.6	186.9	198.9	156.3	218.2	135.9	138.3	171.4	125	121.8	149.6	93.2	209.3	112.7	104.8	259.5	109.6	210.1	142.6	187.6	130.8	156.8	241.7	220.1	249.9	308.6	222.6	207.4	218.8	82.5	79.8	176.3	123.5	112	113.6	146.8	220
						139.5	116	135.7	160.9	174.6	184.2	208.3	226.5	250.1	211.3	170.8	237.1	132.2	140.9	187.1	134.9	122.1	172	86.6	183.5	173.3	135.8	250.6	228.9	224.3	130.6	200.4	126	150.7	250.1							115	74.3	147.5	103.3	116.5	92.5	154.4	213.4
222.1	334.7	306.8	205.4	231.1	181.8	134.8	155.6	95.5	164.3	174.5	101.6	189.9	243.1	156.3	181.5	212.1	237.2	130.7	222	191.9	134.4	119.6	163.7	136.2	203.2	150.7	151.2	246.6	181	223.4	131.1	190.4	120.4	168.5	210.4	228	252.1	279.1	229.5	171.8	215.2	109.3	108.5	170.1	110.6	102.4	124.7	160.2	224.9
						0,0*	128.2	88.2	195.7	173.8	125.7	194.6	232.6	217.9	181.1	176.6	254	134.9	155.4	196.7	148.4	104.2	164.3	90.7	226.5	153.4	149.5	262.7	173	208.1	132.4	197.2	118.7	165.8	219.4							144.8	92.1	188.6	109.8	106.6	95.2	172.1	205.3
318.1	321	270.7	171.3	215.7	66	144.8	122.5	96.2	151.6	180.1	109.4	163.6	208.2	182.5	188.1	238.3	230.1	136.2	168	177.8	126.6	126.5	181.5	167.1	238.3	169.1	128.6	251.4	166.6	223.2	133.2	243.9	121.8	171.4	213.1	231.6	250.6	323.9	511,7*	200.7	228.1	133.9	88.3	140.9	67.4	100.7	157.7	172.1	205.6
						138.9	139.8	87.5	152.8	186.4	74.2	171.3	222.4	178.1	186.9	216.2	257.8	174.4	173.3	180.3	131.6	122.1	169.8	100.4	235.2	203.2	161.4	264.3	147.1	231.5	154.4	200.3	117.8	208.6	200.8							121.6	110	144.8	130.9	102	131.3	173.8	204.2
271.1	291.7	304.8	207.7	241	250.8	130.9	172.6	93.2	146.4	149	184.8	170.7	218	194.3	181.5	196.7	210.6	132.2	164.3	176	140.4	107.8	144.2	65.2	238.1	149.3	140.8	234.8	177.8	194.5	132.6	197.4	114.1	229.1	211.4	256.4	260.4	319.3	40,5*	211.3	210.1	118.3	89.4	172.1	110.8	93.8	157.4	178.7	210.9
						113.1	144.2	127.5	187.1	166.1	80.4	174.8	209.2	292,4*	191.9	0,0*	233.8	136	154.1	188.8	154.4	113.7	152.5	201.5	234.8	153.5	150.3	245.7	190.8	200.2	144.2	218.7	165.9	159.6	211.1							133.1	78.9	200.4	98.2	94.7	91	175.6	211.6
311.8	286.8	267	183.8	222.4	254	122.2	223.2	114.5	178.7	170.7	81.5	186.6	209.5	126.1	180.9	0,0*	226.7	175	138.8	204	147.4	158.4	146.3	106.8	237.3	148.4	165.7	257.4	117.4	213.8	122.8	202.5	127.4	159.6	218.7	228	254.8	296.5	244	220	234.6	118.5	78	0,0*	91.8	107.8	121.2	178	216
						102.9	154.4	97	156	158	89.3	196.4	215.3	173.8	174	79.8	226.7	214.3	146.3	169.1	135.4	101.6	187.6	89.2	232.1	150.8	127.9	231.5	202.5	238.6	148	219.2	121.3	153	243.5							132.2	70.7	140.7	102.4	109.3	148.6	174.8	218.5
213.6	295.2	252.1	187.5	236.4	261.3	0,0*	184.2	97.2	158.6	169	149.6	213.2	215	186.2	182.7	199.5	222.2	279,2*	159.4	0,0*	125.9	102.4	145	71.2	245.7	166.1	128	211.5	155.9	296,4*	146.3	206.2	123.4	171.8	230.7	233.2	268.4	291.4	450,7*	214.1	227.8	156.3	83.7	369,4*	116.8	93	158.2	185.1	202.7
						212.7	153.5	99.4	156.5	177.5	133.7	203.1	231.4	178.8	168.2	49.5	220.9	174.6	153.5	164.2	150.6	101.8	146.4	65.6	229.5	153.5	152.2	210.1	173.3	266.1	140.2	186.2	123.9	168	191.3							143.2	91.3	425,1*	107	108.4	191.7	173.4	195.4
238.7	335.7	282.4	314.9	226.6	259	116	172.5	121	179.6	159.3	129.8	184.3	266.8	179.4	170.4	180.2	199	155.4	157.9	119.9	133.3	131.5	193.3	75.1	238.6	185.2	139.4	210.3	137.1	237.3	137.5	211.4	135.9	209.9	199.4	237.2	268.6	318.9	220	208.9	230.3	103	100.2	0,0*	111.3	122	185.6	174.8	215
						129.6	177.8	97	164.1	165.8	78.9	185.5	238.5	182.8	219.1	181.5	223.4	191.9	154.2	137.6	138.6	116.5	132.9	0,0*	240.7	197	169	297,2*	162.3	220.2	144.5	203.2	139.2	237.4	212.8							111.6	97.1	47.5	78.2	117.9	179.4	172.4	206.7
95.5	341.2	182	193.5	229.3	246.9	131.1	199.2	97	179.8	103.2	130.6	206.6	170.8	171.4	190.4	143.4	215.8	151.4	150.7	129.9	136.6	80.3	137.6	121.9	231.8	182.6	231.2	0,0*	145.7	202.1	145.4	205	114.4	221.4	266.8	212.9	251	287.2	144.5	203.7	265.6	103.2	105.9	68.8	90.6	101.4	103.2	171	209
						135	145.2	91.6	194.4	0,0*	123.7	218.8	129.4	181	173.9	162.2	225.5	157	163.6	90.4	144.9	105	136.4	122.2	230.6	178.6	140.6	627,8*	164.9	217.2	151.5	220.1	124.3	195.3	420,2*							125.2	94.3	104.6	172.3	133.2	102.1	167.2	205.9
38,7*	324.8	306.9	195.7	237	245.9	111.3	202.7	82.1	167.6	148.8	84.9	179	111.3	167.1	185.2	173.8	217.7	126.2	158.5	182.2	149.9	134.6	174.3	81.5	253.6	217.7	159.4	77.9	193.3	248.9	178.5	207.1	130.5	158.2	77	225.6	256.1	320	216.6	212	237.3	152.3	100.8	148.7	85.7	123.9	154.1	168.4	218.7
						121.4	124.6	101.8	161.3	153.6	141.7	185.4	169.7	181.5	177.3	181.1	209.6	121.3	170.7	117.3	140.6	109	146.5	118.5	239.3	186	102.7	143.9	94.1	228.9	140.2	201.9	128.1	165.3	129.7							107.1	112.3	136.7	85.8	100.9	193	161.2	222.8
182.1	320.1	328.4	193.8	236.7	257.4	89.3	152.2	97.7	173.4	156.1	94.7	179.2	181.7	186	295,6*	186.6	212.3	173.6	155.3	152.6	142.2	95.6	108.1	55.9	229	180.1	143.8	142.6	126.3	277,5*	142.6	187	107.2	174.4	154.6	232.3	256.5	325.9	206	207	228.4	108.2	85.1	169.3	215.4	119.2	101.1	174.9	262.3
						121.9	172.2	84.6	170.7	157.2	71.3	180.8	177.1	168.6	238.9	184.4	214.5	194.4	146.9	40.1	148.2	122.4	218.4	53.4	265.4	156.2	142.2	131.7	185.4	234.1	149.2	202.2	120	143.6	158.9							113	91.5	156.3	87.7	114.2	130.4	178.7	178.3
170.2	297.5	272.6	188.2	226.7	237	119.3	161.4	92	202.3	155.1	93	185.1	183.7	226.1	289,9*	177.6	220.3	124.3	142.5	120.1	164.4	84.7	139.6	75.2	234.6	181.7	137	126.1	166	229.3	144.6	184	135.6	164.8	135.1	210.6	254.4	335.3	221.5	242.7	230.1	164.2	96.8	152.6	94.6	184.7	164.7	160.7	184.8
						124.3	119.6	164.7	146.6	222.9	129.5	193.1	182.4	158.9	232.3	171.1	211.1	146.5	125.7	65.5	172.4	156.4	155.4	83.2	243.4	166.9	146.2	141	198	210	148.4	229.9	118.2	167	200.2							165.2	94.4	156.1	133	110.6	124.7	164.8	87.5
189.9	295.2	271.4	203.4	238.9	246	96.5	142.8	90.7	165	0,0*	229.8	177	176.6	177.8	285,6*	195.2	231	150.5	128.6	110.1	116.1	117.8	175.7	154.8	242.4	167.3	140.5	115.1	207.2	234.8	143.3	180.5	115.3	174.4	153.7	216.8	260.4	300.4	217.5	213	246.6	162.2	73.4	155.3	139.1	129.2	107.9	167.1	181.5
						196.7	154.1	94.7	190.9	120.2	78.3	185.5	184.5	179.4	0,0*	248	218.5	165.4	147.7	109.1	126.2	87.1	188.4	147.9	239	160.9	172.6	124.1	113.9	226.4	142.7	216.9	126.4	182.4	154.9							115	100.7	157.9	0,0*	115.7	118.8	161.7	182.9
202	293.6	269.4	294.5	234.4	232.7	115.8	197	93.2	172.1	0,0*	111.7	165.3	185.7	182.2	169.2	200.5	223.5	167.9	158.4	104.1	129.4	132	129.6	75.5	225.1	170.4	134.8	142.5	109.9	236	150.6	223.8	120.9	170.8	168.8	212	280.1	311	211	213.5	235.3	117.4	101.9	165.5	69.3	107	114.6	164.2	185.6
						110.9	171.4	83.4	176.1	123.3	166.4	226.4	178.9	185.1	211.8	254.3	218.2	162.8	183.5	102.6	148.1	135.9	214.6	144	278,2*	209.6	157.9	128.7	199.9	209.7	147.3	208.2	121.5	164.2	154.7							117.9	123.8	234.9	91	99	158.9	167.8	180.6
235.2	321.8	263.3	165.9	236.2	251.2	96.3	148.8	91.3	144.6	57.5	105.6	179.9	179.5	188.9	218.3	0,0*	226.8	167.4	137.2	108.9	156.4	105.3	149.5	78.3	232.4	168.3	146.2	146.7	160	191.8	138.9	190.3	147.5	189.1	147.9	254.2	243.3	319.5	209.8	227.2	286.5	91.4	96.4	175.5	108.9	105.2	123.3	170.8	183.3
						106.5	158.7	86.2	218.3	0,0*	75.7	187.7	169.8	180.2	215.8	0,0*	220.8	170.1	151.9	126.1	145.3	130	152.8	109.3	298,7*	180	121.4	167.1	158.1	221	129.7	197.5	136.8	200.9	178.7							86.8	105.3	162	110.7	100.5	135.5	169.8	185.4
167	330	113.7	241.4	241	243.2	53.9	159.9	151.8	181.9	30,0*	105.3	188.2	165.9	157.2	215.6	127	210.5	174.8	154.4	155.1	143.9	109.7	177.7	123.7	276,8*	170.6	130.5	152.2	201.1	187.8	146.5	199.8	126.4	198.1	202.7	228.4	270	174	193.9	221.7	222.1	128.7	92.1	173.7	107.8	103	140.9	167.8	186
						0,0*	172.8	174.9	180.5	0,0*	173.5	169	166.8	300,4*	211.8	108.8	224.2	170.5	147.7	147.6	108.3	135.3	139.5	81.7	270,5*	222.4	143.6	181.7	204.3	178.9	138.1	161.4	108	210.5	132.1							106	94.9	200.4	115.5	82.8	131.1	167.4	179.9
210.5	335.4	223.8	189	232.7	270.6	0,0*	205.4	77.3	203.2	0,0*	122.5	227	167.2	289,0*	236.5	111.8	213	241	160.4	119.9	177.2	127	154.6	143.8	301,6*	179.9	137.5	179.4	205.3	189.4	132.3	213.7	133.1	179.4	154.9	229.3	274.7	307.2	208.3	229.6	245.7	125.5	78	182.3	0,0*	106.1	103.3	168.6	194.4
						89.7	163.9	92.5	212.3	210.5	92.3	210.5	174.5	341,4*	217.1	111.2	214	184.6	146.3	120.7	156.4	125.1	148	96.9	0,0*	183.1	135.7	218.2	215.2	166.1	135.1	194.1	172	187.5	146.1							143.1	124.7	214.6	141.9	138.5	108.2	177.6	201.8
267.5	280.1	241.4	180.7	238.7	238.7	161.4	147.3	96.1	197.4	0,0*	101.3	203.6	181.3	244.9	192.4	115.6	214.6	168	151.2	140.3	136.2	112.5	138.6	83.7	130.1	178.8	150.3	211.1	184.9	172.6	161.9	186.9	110.6	172.5	169.1	241.5	272.6	322.8	214.9	209.1	243.1	114.7	79.7	142.7	108.8	145.9	127.8	169.3	194.9
						100.5	283,3*	105.4	178.1	385,9*	112.5	213.7	179.3	112.6	210.9	116.2	220.1	165.3	152.7	132	147.8	111.8	190.3	105.8	127.5	222.4	135	205	193.9	156	149.3	244.3	121.7	188.2	147.4							113.2	72.2	174.5	113	102.1	122.3	172	200.8
191.2	328.5	233.3	157.2	259.9	251.8	70	461,0*	82.7	258.8	443,5*	80.7	201.7	152.5	170	207.4	119.6	205	153	161.4	159.8	157	123.5	151	128.3	143.2	163.3	149.2	187.9	151.5	148	157.6	187.3	146.8	189.8	152.7	217.6	260.4	297.9	200.9	211.3	239.5	162.5	89.4	173.4	108.9	111.5	128.4	167.8	235.9
						108.3	0,0*	116.9	220.1	0,0*	84.5	228.5	168.3	157	208.4	108.6	215	169.5	155.6	132.2	152.8	128.4	165.4	146.7	153.8	165.9	129.1	197.7	142.8	136.6	161.2	172.1	118.5	181.5	145.8							163.9	95.1	172.4	125.8	133	126.8	164.9	206.3
192.2	311	231.9	275.4	253.1	253	106.2	0,0*	107.6	173.7	94.5	103.5	205.6	165.9	168.4	203	115	215.2	178.9	158.5	156.3	159.1	117.8	143.1	110.6	183.4	179.6	119.2	206.2	140	153.7	184.2	177.4	117.8	200.2	146.8	234.1	254.5	163.5	228.9	216.3	230.7	105.3	83.6	181.6	149.6	106.8	116.9	172.6	235.1
						107.8	0,0*	112.5	192.7	89.7	94.3	199.2	168.6	172.9	200.1	128.9	215.2	203.6	150	133.9	149.3	97.4	158.8	138.8	170.6	190.3	113.7	193.5	196.8	228.3	172.2	184.3	125.2	191.5	143.4							157.3	91.1	183.7	132.6	116.5	163.1	172.4	244.1
210.1	312.7	241.5	179.4	225.3	249.7	109.7	94.6	102.4	246.6	117.2	109.5	171.3	173.3	182	194.4	122.1	237.9	156.8	156	126.8	133.2	109.4	0,0*	142.7	198.2	200.4	137.9	202.7	169.2	273,7*	164.3	190.5	119.8	230.7	142.3	208.6	276.1	196.5	346.9	234.1	232.4	131.9	93.7	160.8	153.6	121.6	139.8	171.3	211.3
						107.4	108.8	200.3	432,6*	139	95.3	166.3	182.2	170.6	184.8	144.1	217.9	159.4	140.7	145.3	125.2	116.9	137.3	94.8	150.4	207.8	152.2	198.5	181.5	251.4	144.9	177.2	118.9	205.9	153.3							171.2	99.2	165.6	116.7	101.7	119.9	176.9	222.7
200.5	331	231.2	176.5	240	230	105.5	117.3	83.5	124.7	146.9	93.2	183.3	168.8	169.2	214.1	263.3	243.8	136.3	142.2	162.7	158.7	164.6	140.9	126.9	134.1	192.3	161.7	196.5	141.4	256.7	140.6	169.4	143.6	182.2	155.7	225.1	246.1	219.9	0,0*	229.4	246.8	116.3	88.3	164.8	111.1	108.3	113	180.7	206.2
						100.1	156.1	103.5	156.8	134.6	89.7	180.5	168.2	182.7	231.9	0,0*	225.6	128.4	151	146.3	142.2	116.9	132.9	79.9	178.8	172.3	159.2	192.3	145.8	243.8	146.7	157.7	114.9	193.7	142.5							117.5	74.9	216.8	168.4	123.7	153.7	184.5	204.5
215.2	327	240.7	190.8	245.7	234	112.4	163.6	99.5	161.8	118.4	91.6	189	157.7	171.4	205.4	240.7	209.2	141	156.4	135.8	157.9	164.2	140.3	142.6	200.5	148.5	158.6	205.9	155.8	274,7*	138.4	178.9	123	164.5	162.1	221.7	260.7	318.1	0,0*	235.4	231.7	147.3	80.5	119.1	113.7	104.6	144.9	174.7	203.6
						106.2	176.1	108.2	155.5	135.5	99.9	173.6	148.9	181.3	204.1	151.1	228.7	164.8	150	0,0*	132.9	108.8	173.5	55.1	195.2	241.8	156.2	253.5	135.2	265.2	161.5	169.5	121	209.3	139.7							100.4	85.7	135.2	87.9	91.9	129.3	173	200.4
216.1	298.5	244.8	209.2	250.5	255.5	113.8	130.9	109	171.4	124.9	80.6	188.3	145.7	160.9	189.1	37,7*	215	141.1	140.8	121.6	130.8	118	154.1	89.9	188.4	160.5	137.3	190.5	148.7	281.2	144.8	197.6	140.2	186.9	117.5	238.7	284.1	155	194.3	234.4	252	118.8	92	118.3	111.4	111	157.6	172.7	210.1
						139.3	137.2	116	158.4	153.6	87.6	190.6	156.5	161.3	190.3	115.2	280,8*	131.5	136.6	110.4	148.4	109.5	151	70.5	185.1	196.8	134.2	173.4	171.4	263.1	131.6	247.6	119.9	214.8	134.6							122.5	86.5	149.5	81.9	127.8	125.8	167.1	255.5
213.1	320.9	206.8	211.7	238.7	248.3	113.7	138	105.3	168.7	134.3	81.3	212.5	154.3	173.4	190	82.8	237.6	130.1	134.7	105.5	147.4	107.8	140.2	60.1	221.7	200.1	146.3	177.2	185.2	253.5	149.7	185.7	119.5	205.4	141.5	223.2	270.7	135	165	221.2	223.9	89.3	81.1	155.1	104	102.1	145.3	164.8	229.2
						99.4	137.6	110.2	156.5	141.4	124.2	249.6	157.1	171.5	172.4	100.3	234	152.3	132.4	121.1	171.7	116.3	154.5	61.9	188.5	162	142.8	187.2	240.4	266.3	145	208.3	132.8	211.6	137							113.3	89.9	145.2	194.8	105.3	135.1	168	228.4
231.8	340	238.2	414,3*	255.9	244.7	99	135.4	99.2	154.3	146.4	89.4	216.7	146	167.1	230.8	113.1	228.5	143.2	154	0,0*	153.9	102.9	157.1	150.4	204	172.7	158.9	178	221.9	271,2*	154.1	206.5	135.4	177	147.7	214.7	265.6	234.5	166	227	230	93.1	92.5	159.6	130.2	124.5	134.3	181.9	208.3
						94.1	121.3	121.1	155.2	133.4	95.6	202.5	151.8	172.8	288,9*	112.6	301,1*	181.4	150.2	132.6	147.5	101.9	183.9	53.6	200.9	198.6	142.7	203.7	169.9	261.9	159	233.8	123.5	205	154.2							93.8	90.6	152.8	122.8	107.1	153.8	165.7	210
258.2	375,0*	236.6	183.2	251.2	254.9	94.9	137.9	95.3	184.6	139.5	82.2	196.7	154.5	173.6	341,2*	113.9	272,7*	179.1	154.9	134.9	166.8	159.2	155	76	190.2	163.3	130.8	202.5	229.3	265.7	155.3	155.8	115.1	223.5	155.1	216.7	269.1	317	167.1	235.1	229.3	127.3	83.4	160.9	101.6	119.1	134.5	162.8	209.9
						91.9	131.3	120.7	166.2	155	90.8	223.7	171.4	174.3	322,6*	117.3	160.3	138.7	131.1	170.2	121.6	116.5	139.2	109.2	190	191.1	152.7	230.8	216.9	262.6	147	216.6	112.1	200.6	142.4							135.2	103.7	167.7	100.4	122.4	129.2	158.4	227.6
196.5	274.6	223.3	190.8	265.9	244.1	116.7	132.9	153.1	230.5	128.5	125.2	226.7	189.9	179.5	0,0*	115.8	0,0*	164.3	136.2	135.7	133.2	88.8	143.1	154	183.6	189.2	129	177.2	166.9	260.3	184.1	234.3	131.8	223.6	139.4	224.6	283.7	318.1	161.1	253.6	225.8	95	102.5	155.3	100	177.6	105.7	161.6	216.6
						105.7	134.8	109.4	168.6	135.2	91.8	192	156.8	172.2	0,0*	105.4	68	122.9	144.6	139.8	141.5	160.1	178.3	89.5	204	190.2	159.4	194.2	194.5	269.2	179.9	226.7	117.3	249.2	142.9							106.8	126.1	136.7	90.5	111.1	123.3	152.6	210.9
221.8	225.6	230.9	235.7	254.1	250.6	98.4	136.8	123.2	186.8	133.8	83.5	221.8	162.9	171.8	41.9	121.4	202.4	148.6	152.8	99.2	160.9	112.7	135.8	86.5	218.3	224.8	166.4	211.7	154.9	266.8	389,0*	215.5	126.6	214.4	156.3	222.3	277.7	311.6	161	249	227.3	134.4	119.9	143.6	105.2	125.1	134.8	153.1	225.9
						94.9	150.7	113.3	167.6	139.1	115.1	260.1	161.9	184	224.2	98.6	213.9	131.4	142.8	101.3	146.9	115.3	134.7	91.4	217.3	186.6	172.7	195.7	130.1	257	265.4	223	119.3	187.7	143.4							117.3	88.5	178.9	98.8	140.8	151.4	164.2	207
256.3	260.1	0,0*	291.6	249.6	257.3	115	141.8	115.3	185.9	128.5	79.3	178.4	173.2	164.5	233.8	112.5	217.3	173.1	135.2	114.8	141.7	101.8	133.4	123.8	189.9	207.4	196.1	190.9	123.8	250.2	215.2	227.5	122.3	174.4	152.4	231.8	270.3	300.7	141.9	250	240.4	153.9	101.6	154.1	150.2	155.2	143.4	175.7	213.9
						89.7	136.6	113.3	174.3	134.3	85.7	202	165.3	185.5	238.6	115.2	218.6	164.1	145.2	102.9	149.3	117.1	146.3	72.2	202.9	219.3	152.5	198.9	159.4	256.8	136.8	199.3	153.4	181.4	149.4							99.4	98.6	163.7	111	140.8	112.1	164.5	249.5
227.5	307.9	300.1	181.8	241.9	258.8	97.4	140.1	111.1	180.9	119.1	132.9	210.9	178.6	172.8	230.8	99.2	208.8	155.2	144	148.3	137.6	98.6	168.8	94.7	208	245.9	166.9	231.7	160.3	250.9	152.1	208.1	122.2	197.9	148.4	239.5	323.4	298	158.6	256.9	233.3	96.5	95.9	161.3	102.4	147.3	130.6	159.3	222.8
						98.2	150.6	176.3	184.2	119.5	91.4	205.6	176.3	176.3	236.4	106.4	213.7	146.4	149.8	160.8	136.5	126.5	160	62.9	205.7	205.4	146.4	182	185.4	259.2	160.8	269	119.6	203.1	152.4							149.7	121.1	166.8	100.6	133.8	125.2	149.5	222.6
238.3	311.4	214.6	301.6	265.1	245.8	97.6	148.3	147.2	160.8	122.3	128.8	220.3	191.3	175	241.9	121.9	228.3	144.7	137.1	113.1	138.2	100.1	141.1	74.2	210.2	223.1	158.1	190.4	159.6	242	159.8	199.2	128.8	182.2	151.7	217.6	280.4	241.8	57,2*	242.5	244.1	105.7	100.1	203.6	106.4	120.7	128.9	159.2	219.1
						101.5	85.8	104.1	155.8	138.8	116.1	209.5	179.8	165.1	232.5	121.1	204.7	139.5	132.4	113	136.5	138.5	167.3	141.4	229.3	229.1	138.3	193.4	161.3	232.7	160.2	184.9	124	206.4	176.2							87.8	103.1	159	116.7	118.4	127.5	157.4	236.6
206.8	304.8	240.8	192.4	244.5	258.2	117.1	137.4	89.5	164.3	138.2	92.2	216.6	179.4	169.4	236	109.3	202.9	158.6	0,0*	114.6	145.9	126.4	132.8	103	194.5	198.6	162.1	195.6	131.4	263.5	160.4	226.6	130	214.7	157.1	239	300.1	216.3	188.1	205.8	231.1	111.2	104.5	160.5	108.3	128.8	103.9	153.8	237.2
						104.7	173.8	125.2	164.8	185.9	103.6	213.2	181	180.6	200.9	123.7	193.7	157.8	149.8	114.9	127	84.5	126	88.7	222.6	223.9	149.9	200	161.9	227.4	241.2	171.2	131.6	211.6	154.6							132.4	89.5	165.3	119.4	162.2	125.3	153	211.7
227.4	300.6	254.5	220	260.6	246.7	96.4	144.1	138.3	162.5	0,0*	83	196.9	197.8	178.2	211.6	129.3	219.4	146	173.4	130.9	133.9	554,5*	125.9	122.8	207	248.1	139.3	211.6	233	268.3	174.5	292,8*	110.6	209.5	143.9	227.7	302.9	242.5	153.3	286.4	245.8	105.7	99.5	164.3	106.7	134.8	163.7	151.7	222.4
						103.2	133.1	124	173.4	152	120.4	192.1	183.3	175.2	211.5	159.6	191.2	180.4	160.1	154	126.5	127.5	134.4	85.6	200.9	224.9	133.2	254.5	211.4	233.3	157.2	247.1	122.1	215.1	167.1							98	85	152	113.2	174.7	126.9	159.2	224.8
203.2	302	243.5	187.1	254.8	254.8	98.8	124.9	95.8	186.2	135.1	84.2	213.6	187.1	172.9	206.2	115.3	200.4	151.2	156.1	153.1	143.9	151.1	151.1	133.2	210.4	231.8	133.4	222.8	121.9	232.8	177.4	206.5	119.9	214.6	149.8	234.5	274.9	278.1	149.3	298.4	228.3	110.4	329,1*	160.6	109.3	146	118.2	160.8	215.1
						100.4	119.6	107.4	174.3	128.4	101.5	216.5	184.8	178.5	206.4	142.8	200.3	105.3	133.2	135.5	129.3	122.7	0,0*	92.8	218.4	233.9	184.7	223.2	189.4	248	173.9	221.4	121.7	209	152							118.5	159	190.4	104.8	120.6	147.4	160.8	225.5
281.4	299.7	260.5	213.4	242.8	260.8	92.1	164.1	112.5	175.1	132.4	107	269.5	178.9	186.8	197.1	138.6	189.8	202.6	159.7	163.6	121.7	119.2	181.8	79.9	199.5	211	139.9	213.1	166.2	239.2	170.6	192.6	126.3	217.3	172.1	240.4	287	288.5	160.7	286.7	253.6	106.7	190.7	138.4	98.6	124.6	128.1	171.6	213.4
						89.5	135.1	102	165.2	124.3	112.8	197	185.6	190.4	226.1	130.4	249	138.6	66.3	136.7	135	131.4	104.9	130.4	205.2	220	114.8	228.1	185.1	241.7	168.7	204.8	122.1	203.1	165.7							110	76.3	136.1	128.6	128.4	81.9	277,5*	229
220.3	290.3	253.1	312.2	251.8	264.6	123	159	120.5	169.4	112.3	142.1	212.4	176.2	175.2	213.8	143.4	235.6	153.1	0,0*	126.3	144	96.2	121.3	74	271,7*	217.6	136.1	223.8	226.5	243.6	175.3	225.6	152.1	234.5	148.4	267.7	275	286.2	173	294.7	247	113.5	120.9	105.8	104.1	106.9	121.1	280,2*	219.7
						87.8	113.3	140.3	168.5	112.7	82.1	191.7	171.7	182.8	183.6	135.1	259.3	154.6	112.4	141.7	142.9	119.4	129.9	80.8	220.3	207.6	197.7	216.7	154.1	220.5	167.7	142.4	164.9	232.6	154							100.8	105.9	130.6	112.2	149	111.7	158.6	211.6
264.3	301.6	256.5	186.5	254.4	248.9	86.2	116.9	124.6	162.7	116.6	174.6	190.3	180.3	179.9	215.9	127.2	240.7	147.8	150	131.5	126.1	160.3	126	101.3	222.3	222.8	174.9	209.5	200	227.6	169.6	188.3	112.1	223.8	184.1	310.8	285.8	292	166.8	272.8	344.5	94.6	93.9	141.2	114.3	192	86.7	312,4*	219
						107.8	135.5	112.5	150.6	134.3	88.3	229.5	175.2	194.1	0,0*	131.8	240.5	148.2	139.5	187.9	126.7	118.5	141.4	120.7	223.3	207	91.3	216.2	297,6*	243.2	177.6	179.7	129.3	218.3	149.8							102.3	103.5	174.9	110.9	132.3	153.2	171.9	209.2
292.4	294.2	254.6	203.7	258.3	261.9	85.3	115.4	124.1	464,0*	125.7	100.6	201.3	184.4	176.9	206.4	124.6	264.2	143.3	152.1	175.6	136.3	102.3	151.6	88.4	208.8	224.1	147	224.7	204.9	255.7	175.1	208.8	133.6	221.7	161.7	334.5	273.1	292.6	155.5	127.3	248.3	105.9	86.2	193.6	117.1	90.4	110.9	161.9	202.2
						103.7	130.4	100.5	208.5	129.9	107.1	229.6	188.8	192.1	139.3	127.6	0,0*	142.4	171.5	128.2	115.9	122.7	147.9	72.7	209	223.4	155.1	187	172.3	222.4	164.8	200	128.2	242.5	152.7							124.8	85.2	155.7	100.8	185.8	151	250.5	229.4
275.7	282.4	252.4	306.1	262.9	240.3	76.8	0,0*	106.1	189.3	135.4	97.8	184.7	178.7	177.2	161.7	138.6	0,0*	139	161.4	161.3	131	118.1	156.1	110.7	221.2	227.7	169.7	204.6	195.4	239.3	194.2	210.4	149.1	248.2	150.9	262.4	277.1	297.2	171.8	0,0*	249.8	103.8	171.6	196.3	128.6	117.9	128.5	270,5*	220.6
						110.6	160.4	100.6	170.7	151.9	123	189.5	206	178.3	185.4	127.1	252.9	141.8	141.3	199.1	115.6	104.5	153.3	80.2	225.7	223.8	146.4	201.7	261.6	252.6	176.9	225.8	156.1	202.9	142							105.6	105.9	167.9	179.3	119.8	93.3	174	198.8
245.4	267.8	230.4	211.1	241.9	275.6	97.9	106.3	162.8	209.2	128.3	128.4	190.9	185.2	185	185.3	138.9	237.6	177.6	171.2	138	156.3	106	153.4	93.8	230.7	213.7	144.6	213.9	210	253.5	191.8	171.3	134.5	195.9	153.5	254.4	302.1	269.5	167.8	393,6*	249	137.8	88.4	151.9	87.4	129.3	265.5	186.3	225.6
						89.5	162.4	149.1	211.2	121	115	173.2	176.1	174.5	202.4	122.1	240.3	141.3	170.1	133.9	145.7	121	148.8	105.1	227.1	223.1	192	228.4	133.9	242.1	193.3	171.6	192.6	227.6	175.4							109.2	0,0*	165.9	64.8	119.7	280,7*	183.3	250.7
303	302.1	244.5	197.6	262.3	261.2	100.5	115.2	134.2	168.3	129.2	116.7	214.7	203.9	172.3	214.3	136.5	225.6	125.6	177.4	139.1	149.9	97	148.6	93.3	235.6	218.6	165.1	184.4	238	212.1	252	254	140.4	213.3	161.3	251	265.9	263.9	173.1	156.1	266.5	153.6	85.5	131.1	176.2	125.9	164.2	177.2	240.3
						127.9	150.7	117.3	187.8	139.7	173	180.9	179.8	164.8	190.4	131	214.7	135.9	165.1	147.1	142.7	131.4	145.1	81.9	214.3	218.9	134.1	221.2	198.2	260.2	172.1	252.6	137.2	273,6*	189.1							95.3	114.2	145.3	89.4	134	169.8	174.8	223
276.4	310.5	232.1	215.5	259.6	263.8	108	123.7	109.7	202.8	135.7	121.3	179.6	180	171.6	199.4	145.5	222.2	137.8	163.8	154.6	136.3	83.1	139.9	85.4	219	216.1	170	230	179.6	248.8	181.4	175.5	130.4	228.7	171.6	233.4	299	268.3	184.7	155.7	266.8	156.6	123.1	149.4	104.5	132.3	115.4	179.7	222.6
						85.1	168	123.5	209.8	116.8	115.1	203	189.5	179.7	201.9	139.6	228.6	121	161.2	138.9	124	102.8	191.1	84.3	221.5	227.5	159.1	237.9	159.9	247.6	191.6	216.8	170.8	196.7	174.1							133.1	132.9	142.4	108.6	126.5	144.5	174.9	207.8
251.6	252.2	245.8	242.6	249.7	251	93.2	132.6	125.9	262.5	139	104.9	174.9	185.8	160.7	188	125.2	215.2	120.9	160	154	148.1	161.1	148.4	108.8	218.1	227	214	207.3	217.8	256.2	176.8	221.2	136	210.6	179.7	220.7	298.4	279.1	190.8	191.7	243.8	103.5	101.4	148.9	167.8	123.8	129.9	173.5	238.5
						103.5	121.7	118.3	181.2	141.2	111.6	195.8	188.9	292,5*	194.9	138.5	226.3	129.3	169.7	0,0*	139.7	115.9	151.9	112.4	228.8	249.4	144.3	0,0*	150.1	284,5*	177.7	250.5	127.4	204.3	180.6							99.2	110.6	147.4	95.1	161.2	126.1	171.8	212.4
268.1	303.5	233.1	168.3	270.5	250.6	96.7	126.4	92.8	173.7	120	98.1	193.3	208.4	0,0*	185.1	129.7	229.2	122	160.8	186	146.3	90.3	143	79.9	223.9	245.9	146.8	515,1*	228.9	244.2	219.2	225.5	152.3	197.2	185	226	301.8	278.7	188.6	207.4	258.8	129.8	117.1	156	115.3	140.5	128.2	170.8	218.8
						99.1	133.9	113.8	167.2	140.2	114.3	194.6	212.8	163.7	191	130.2	217.7	122	163.7	319,5*	139.4	73.2	148.2	78.4	234.5	226.6	180.8	0,0*	190.1	274,6*	225.4	237.7	130.8	206.5	180.1							97.5	134	174.1	230	127.2	173.3	177.6	195.6
280.2	301.6	231.7	247.1	240.8	260.8	95.5	121.1	134.9	181.4	128.5	95.3	182.6	172.5	159.9	194.5	133.5	250	132.5	159.8	391,2*	134.1	146	136.9	129.8	227.3	223.2	133.1	42.5	156.6	239.1	162.3	183.1	134.7	199.3	210.1	240	308.2	282.9	192.6	224.1	247	98.7	93.4	186.3	95.6	127.9	127.3	177.3	224.9
						99.9	133.9	109.4	192.2	136.5	95.5	206	187.8	164.4	175.1	314,7*	224.7	129.1	162.3	0,0*	145.9	90	134.6	170.5	238.3	222.3	131.5	239.5	191.2	244.2	182.2	209	127.2	206.4	170.3							131.6	117.3	185.1	157.6	124.9	126	180.2	221.7
217.4	301	240.5	269.7	274.5	249.5	101.2	129.5	105.1	197.9	134.1	100.5	224.6	193.1	180.2	190.5	231.9	210	138.8	146.3	206	123.4	124.1	126.3	145.1	211.6	219.9	183.4	201.5	217.2	229.8	167.3	219.7	144.6	221	241.3	267.1	301	293.8	195.6	217.2	246.4	122.1	119.9	134	95.2	138.3	139.2	174.5	219.8
						98.8	122.2	130	255.8	118.5	146.1	197	189.4	171.8	173.1	312,8*	221.7	110.4	181.9	0,0*	139.3	94.9	126.8	103.6	225.9	228.1	143.8	187.2	200.3	264.4	196.9	220.2	131.3	215.5	200.2							123	111.3	200.7	88	148	115.7	182	216.4
246.4	281.1	239.5	203.9	264.5	291.6	103.9	128.6	101.9	209.3	128.5	97.9	189.4	206.2	175.2	183	251.5	209.7	124.6	146.4	183.3	125.9	124.7	121	84.6	212.4	201.8	148	199.8	211	255	122.4	212	177.8	208.8	187.2	63.2	280.7	273.9	204.1	211.5	250.2	99.8	120.5	147.6	108.4	126.4	135.9	177.8	215.8
						100.4	39,8*	97.1	182.9	116.3	112.8	199.5	188.4	171.2	256.7	193	207.5	153.2	147.5	253.5	354,5*	116	170.3	81.9	234	203.1	166.3	197.2	158.9	248.8	385,4*	287,3*	155.7	194.8	197.3							103.3	113.4	182.8	113.5	155.9	129.9	181.8	212.2
329.5	251	242.4	203.8	279.5	245.2	100.1	219.9	106.6	200.8	121	102.2	185.8	189.7	180.8	184.1	163.4	198.1	119	128.6	139.6	120.5	81.8	166.4	173.9	239.3	207.9	116.2	146.3	200.9	243.4	249.9	212.5	158.4	207.8	180.1	198.7	292.2	299.4	202.2	209	243.5	109.8	74.8	137.5	107.5	181.5	138.9	184.3	217.5
						99.1	289,6*	102.7	215.7	132.8	81.1	197.9	187.4	163.6	199.8	154.9	192.5	145.1	197.3	0,0*	117.6	207.5	172	100.1	250.2	221.3	116	226.7	169.8	232.8	239	213.2	177.1	225.8	169.2							105.2	72.4	179.4	113.3	119.8	140	175.6	211.8
173.4	285.8	258.4	199.8	291.5	254.5	101.2	119.4	136.4	203.6	133.7	86.9	199.7	191.1	179.2	190.3	155.1	199.5	139.9	148	0,0*	132.3	146	167.7	73.1	225.6	218.8	115.4	230.9	168.9	247.4	240.3	229.6	172.7	224.9	199.2	247.5	317.8	295	220	208.9	273.8	119.8	103.2	166	123.4	96.2	170.2	180.9	225.2
						113.4	199.8	98.6	180	116.6	91.2	196.9	209.3	167.7	203.5	141.2	200.9	156.1	175.1	0,0*	116.7	98.6	218.3	91.6	242.2	231.6	125.5	228.5	183	256.1	186.7	225.6	172.3	237.1	184.5							115.7	154.6	163.8	122.1	108.7	173.4	176.3	215
171.3	298.6	247.4	202.3	258.1	225.8	118	149.3	105	268.9	116.7	113.3	204.9	204.5	182.2	192.4	159.3	208.8	141.8	158.2	127.5	128.6	137.9	124.8	75.2	243	225.4	135.1	234.2	166.7	280,3*	174.9	207.4	140.8	219.3	189.9	181.8	322.7	281.5	207.1	206.9	256.7	142.9	105.2	145.3	116.2	195.5	142.9	171.6	204.3
						97.5	164.7	102.5	244.9	138.7	115.9	184.3	192.5	173.7	230.7	152.6	202.1	158	156.2	0,0*	135.1	115.2	192.1	77.5	267	216.4	124.4	237.6	214.5	252.9	186	217.7	184.7	231.9	186.2							88.9	109	160.2	97.4	241.3	130.9	181.6	212
184.6	288.3	244.8	224.8	273.5	207.5	99.1	125.4	103	195.7	127.4	115.9	193.2	197.4	169.6	234.4	153	202.2	313,2*	145.7	0,0*	131.8	110.6	159	86.4	255.3	218.8	142.8	176.5	168.6	210.2	172.9	247.6	180	221.8	192.3	186.2	319.1	354.7	203.6	205.8	255.7	156.9	107	158.9	123.9	247.6	120.9	183.2	214.7
						89.3	133.3	117.1	210.6	135.5	163	180.6	197.9	177.3	211	150.6	0,0*	525,7*	155.8	115.2	148.3	228.6	126.5	117.9	277,9*	215.9	128.3	252.5	203.1	247.1	202.1	245	216.4	213.4	223.2							153.4	133.7	186.7	101.2	0,0*	132.8	184.8	0,0*
197.7	203.4	242	227	267.8	299.1	102.4	137.3	135	207.1	126.3	101.2	194	192.3	169.7	191.7	149.1	199.9	404,3*	165	149.5	146.3	129.8	103.5	141.6	259	212.2	135.9	224.1	156	236.2	179.2	225.4	167.3	312,5*	205.6	185	315	312.2	204.8	216.4	273.9	111.6	150	147.8	119.4	0,0*	141.4	184	214.7
						102	137.9	95.9	201.8	117.2	138.2	198.2	196.7	171.2	197.1	137.8	256.6	0,0*	165.1	161.8	141.8	86.8	140.3	117.5	257	244.2	104.9	252.8	187	251.8	156	226	152	222.2	199							103.5	126.2	160.8	119.3	0,0*	120.7	187.9	245.9
192.5	0,0*	237.2	197	288.5	264.5	110.8	125.5	89.2	201.2	153.7	92.3	227.2	204.2	172.7	261.2	151.5	213.2	116.6	143	251.4	147.5	101.2	147.4	89.6	269.3	220.1	137.4	230.3	187.1	260	163.5	223.2	151.4	319,9*	230.5	184.5	336.4	324.8	185.7	312.6	241.6	98.1	117	156.8	104.3	191.5	120.6	183	162.5
						103	173.8	99.3	204.4	136.7	98.6	235.2	222.6	326,2*	0,0*	127.1	212.7	61.7	161.4	96.2	131.4	134.5	121.2	194.7	267.5	212.4	130.5	244.8	200.9	276,4*	162.2	215.7	132.3	380,2*	214							156.3	102.4	147.4	106.6	139.7	120.2	190.1	144.9
177.7	0,0*	254.7	186.3	263	155.2	102.8	224.5	98.3	213.9	48.6	92.4	221.6	207.6	156.4	156.8	134.4	226.9	76.5	156.6	65.5	151.7	137.4	145.6	232.6	280,2*	206.6	131	247.4	207.2	258.8	233	202.7	119.8	155.7	196.5	171.4	268.8	310.1	202.5	228.7	245.9	130.6	81.3	148.1	95.5	121.3	117.9	189.5	174.2
						97.3	0,0*	99.2	255.2	95.4	74.7	183.7	174.3	170.7	182.6	130.1	211.2	78.8	150.5	146.2	156.7	92.5	138.8	0,0*	278,9*	212.4	127.5	264.3	199.2	236.6	152	200.1	134.8	118	209.7							113.2	89.2	156.9	102.6	110.6	108.8	178.8	168.8
176.3	231.9	249.4	220.2	260.8	294.7	105.8	165.8	92.2	179.5	115.3	107.9	194	182.9	0,0*	202.7	142.3	222.2	73.1	149.7	103.6	114.6	102.9	131.3	80.3	289,1*	175.2	148.5	250.4	150.5	215.4	188	189.9	158.3	0,0*	206.5	179.8	264.5	330.4	211.8	236.6	235.8	98.8	76.7	141.8	119	112.4	125.7	179.7	197.4
						102.4	81.2	128.8	170.8	114	101.8	173.7	195.8	467,5*	210	141.3	226.4	105.8	200	90.4	175.4	126.6	129.7	80.9	268.3	310,4*	138.4	234.1	201.4	231.3	164.3	195.2	178.4	116.4	229.1							127.5	140.5	158.7	117.9	129.7	122.9	170.3	194.5
188.2	318.4	246.3	391,0*	269.5	247.2	105.5	0,0*	0,0*	194.9	136.5	91.2	188.8	195.6	307,0*	217.6	136.4	239.3	165.3	139.4	124.4	120.4	147.5	135.9	77.1	270,6*	207.7	119.5	254.6	207.3	243.2	169.9	190.1	144.1	123.2	221	173	259.7	307.1	197.4	222.7	379,7*	141.2	126.2	141.6	94.8	306,3*	138.4	178.1	203.1
						105.4	82.2	0,0*	204.2	129	92.6	208.3	0,0*	138.1	227.1	133.4	230.3	102.3	127.2	98.2	121.7	117.2	133.9	81.3	285,6*	218	131.8	247.3	192.5	249	165	231.5	154.4	95	155.2							150.8	113.2	155.2	102	110.9	118.7	190.9	192.5
183.9	320.4	261	194.5	251.7	239.2	97.3	119.5	77.8	212.8	157.7	105.2	212.1	0,0*	154.5	217.2	138.8	222.4	115	132.5	81.6	127.2	124.8	141.2	123.9	273,9*	173.7	145.7	269.7	220	245.1	169.6	207.7	145.4	96.7	272.7	230.4	234.6	310.9	203.3	248.2	246.9	104.9	84.1	127	113.4	103.2	113.7	183	200.4
						107	100.6	87.3	202.9	125.8	110.6	197.6	162.3	175.3	211.5	113.7	223.5	112.2	143.7	101.9	159.2	101.4	145	102.8	273,7*	178.3	151	253.9	270,6*	241.3	158.2	223.9	165.8	108.1	229.4							108.8	87.4	135.6	122.5	101	116.4	182.3	188.9
184.1	313.5	247.8	218.4	262	221.3	112.1	125.7	97.8	186.9	141.9	107.6	186.9	199.2	187.8	209.6	135.7	223.6	113.7	140.3	99.2	206.1	126.5	136.2	75.6	288,5*	204.8	178.8	245.4	210.2	250.1	164.6	216.4	149.7	104.6	214.4	161.2	229.8	323.7	234.8	220.5	254.7	144.9	0,0*	113.3	81.5	103.5	167.4	189.7	195.6
						111.5	45.1	100.5	187.8	84.8	141	195.7	197.3	178.1	211.7	110.5	214.1	112	110	148	146.4	100.2	142.7	79.3	281,3*	187.1	143.5	241.4	143.2	248.2	182	219.1	129	178.5	224.1							94.3	124.4	109.2	113.6	98.4	106.8	188	195.6
180.4	321.5	250.5	270.2	269.7	228.9	113.2	112.3	133	204	113.7	152.5	231	193.6	185.3	201.8	247.5	223	117.4	134.3	107.3	142.1	170.5	141.6	153.4	286,2*	184.1	124.9	233.5	267.9	280,0*	179.1	219	122	116	234.9	161.2	223.2	317.7	226.5	217.5	244.5	158	83.1	125.5	133.5	132	96.4	183.6	195.4
						98.5	105.5	187.1	121.3	114	88.2	175.1	206.3	183.3	194.8	315,4*	221.2	137.4	154.7	133.3	159.5	110.2	132.2	113.1	281,6*	197.7	139	261.4	175	249.5	190	209.8	125.5	499,9*	223.6							143.2	106.7	142.2	115.1	105.6	110.9	180.6	189.5
186.5	317.3	250.3	199	263.7	216.1	94.7	106.7	166.6	146	111.7	97	190.5	200.9	168.5	214.8	61.3	227.7	120.6	142	99.2	157.3	97	131.5	163.5	300,3*	198.7	182.6	238.2	194.4	237.5	164.4	220.3	149.8	99.5	220.1	156.5	224.3	270.3	404,6*	246.6	266.3	107.4	124.9	185.7	127.2	111.9	114.5	192.1	187.1
						308,4*	79.5	100.5	170	108.9	109.2	182.5	207.8	193.8	230.7	115.1	239.4	125.4	143.2	113.3	142.2	126.7	133.4	79.9	292,9*	201.9	120.6	248.2	240.7	246.1	193.9	213.8	124.5	91.1	227.7							111.1	105.8	135.1	134.9	117.3	115.5	195.2	190.8
186.2	310.8	245.3	270.3	274.8	217.2	102.4	119.5	142.4	200.4	70.5	117.6	198.2	214.7	170.4	187.2	0,0*	240.6	210	148.2	142.7	153	101.7	124.2	69.4	293,4*	205.7	123.4	260.1	205.4	259.8	178.1	214.9	150.7	94.9	222.1	168.9	222.9	298.6	248.8	241.2	240.7	185.7	109.6	120.7	106	112.7	103.5	194.3	184
						102.2	109.9	149	228.2	142.5	131	271,1*	209.2	184.4	202.4	79.8	234.9	94.7	200.2	146.4	142.7	110.1	127.9	105.3	282,4*	214.1	154.7	252.6	194.4	247.1	174.9	192.2	150.2	89.1	232.1							50.3	98.3	163.2	123.6	100.3	109	197.8	199.1
196.7	331.6	272.1	264.5	278.8	236.1	113.6	121.3	111.5	229.5	120.9	109.4	237.1	206.1	185.6	222.1	120.7	247.6	109.7	140.1	129.7	205.5	103.1	123.5	73.8	285,5*	183.3	221.3	249	211.9	244.1	162.7	250.7	146.7	89.8	232.5	161.9	221.2	282	287	231.9	245.7	224.7	117.3	214.3	111.8	110.9	80.1	189.2	196.7
						88.6	186.7	105.9	198.9	120.7	102.5	212.1	206.7	183.1	200.1	446,5*	192	122.3	162.5	105.4	137.9	99.6	131.3	162.9	277,6*	195.7	126.5	252.3	206.9	262.8	170.6	211.9	133.9	94.5	212.2							99.8	101.2	115.5	130.2	112.1	109.7	203.8	273,3*
177.7	326.5	244	205.6	252.7	229.9	152.4	136.7	113.3	200.2	115	116.3	181	195.5	185.2	193.1	93.9	58.6	123.6	155	109.2	127.1	96.8	135.3	89.8	302,4*	194	142.1	240	246.9	270,8*	160.5	200.7	134.7	97.1	215.7	193.3	223.5	270.1	136.8	254.1	258.3	112	116.1	126.4	120.2	110.2	114	195.2	162.7
						100.6	154.1	111.3	197.6	123.3	107.9	196.6	196.7	200.4	200.3	369,5*	0,0*	116.5	143.9	131.4	159.4	107.6	120.4	87.6	292,2*	198.7	139.9	242.1	199.1	249.2	156.2	204.8	133.9	103.7	202.1							100.6	148.8	128.6	83.3	136.7	105.6	193.8	199.6
198.1	327.2	242.3	388,4*	279.7	249.6	118	153.2	84.4	199.2	129.3	111.9	184.8	203.7	178.5	180.3	183.1	257.1	117.9	142.3	113.6	157.4	118.7	120.7	148.2	294,0*	197.1	135.6	245.4	181.7	253.8	176.2	247	197.7	103.8	208	159.5	230.5	172.3	212.1	257.7	249.2	98.4	117.3	195.4	139.2	109.3	141.4	185.3	0,0*
						115	190.9	103.9	187.4	120.2	99.9	203.6	195	184.6	204.2	259.9	205.9	123.8	144.5	117.5	152.6	98.5	117.2	130.8	292,7*	213.5	101.4	240	164.6	245	0,0*	221.1	185.5	99.6	180.3							123.1	90.4	146.4	104	98	99.8	234.2	0,0*
180.1	329.9	247.5	213.9	277.8	226.7	108.9	172.8	104	0,0*	125	106.9	203.4	200.1	185.6	199.3	0,0*	239.7	127.2	140.2	131	152.8	102.7	129.3	143.3	299,3*	194.9	149	248.2	207.2	267.3	179.4	210.5	179.2	142.2	201.3	157.8	223.3	232.3	213.7	256.8	280	158.7	115.3	106.7	122.4	106.1	98.3	205.7	159.1
						108.5	220.4	111.9	287,5*	98.9	131.1	168	203.6	187.4	191.2	0,0*	229.8	129	147.2	163.3	116.5	85	118.9	85.6	306,6*	197.1	141.3	212.1	155.5	235.9	163.4	275,7*	175	104	202.3							105.5	108.4	122.6	137.8	84.6	129.8	203.4	128
186	310.3	241.5	201.9	311.9	195.9	104.8	180.5	146	201.2	103	97.7	207.7	195.1	179.8	196.9	92.6	238	223.2	137.8	129.9	142	126.3	108.4	92.7	298,3*	192.2	138	238.9	170.7	260.8	178.2	211.9	156.4	105.4	206.4	157.4	230.2	274.4	304.7	241.3	239.4	98.8	123.2	127.4	126	100.6	116.7	208	140.3
						106.7	169.7	87.4	298,0*	116.4	97.7	187.1	190	203.4	187.1	111.6	232.9	122.9	140.2	161.2	192	102.3	104	80.5	292,9*	191.2	148.7	237.7	175.4	253.9	174	189.1	158.8	100.5	203.9							144.3	109.4	134.3	136	82.8	97.8	196.3	148.5
179.7	338.6	243.8	201.6	135.9	222.5	100.6	160.3	123.4	140.8	113.3	111	179.8	196.5	176.6	176	124.7	242.6	124.2	148.2	157.6	224.2	127.5	140.8	87.3	276,2*	197.2	99.1	237	173.7	276,7*	207.4	209.8	162.1	164.4	221	168.1	225.2	277.5	214.3	262.5	220	160.9	118.5	135.5	96.2	102.4	149.9	200.2	210.8
						102.9	166.7	110.9	247.1	118.2	76.7	176.9	195.2	194.6	169.9	135.4	245.2	129.7	153.6	123.2	91	139.2	158.6	81.3	289,7*	194.9	136.1	244.6	259.5	271,8*	189.1	227.4	137.8	118.3	219.6							154.1	94.4	190	102.3	107.3	114.3	201.1	175.1
188.2	315.8	226.2	272.8	266.5	222.6	105.7	160.8	110	133.2	135.1	118.4	191.8	197.4	195.3	216.9	144.1	222.4	120	148.1	135	117.7	96.2	107	81.8	231.8	190.8	146.7	251.4	198.9	266.6	164	213.8	167.3	96.6	207.5	160.4	237	283.6	196.2	234.4	234.5	111.6	92.9	135.4	91.2	95.8	162.4	202.1	168
						97.6	160.8	113.8	178.6	125.9	136.6	215.2	198.1	189.8	183.5	141.6	263.9	105.7	137	158	126.4	96.7	135	85.4	270,3*	187.2	126.7	250.2	231.2	265.8	152.3	239	145.3	103.8	219.9							104	97.5	106.2	119.2	105	137.2	207	176.2
188.9	325.7	233	117.9	269.6	240.3	112.3	147.5	118.2	192.1	115.1	124.5	178.7	199.4	197.3	193.4	143.5	245.2	113.5	154.7	145.6	145.1	115.5	116.5	74.1	229.7	197	144.2	239.5	246.5	270,3*	163.8	212.1	159.5	98.9	377,3*	163.9	234.2	284.4	229.8	252.9	237.6	146.2	92.1	116.3	109.2	156.7	110.9	196.4	152.8
						104.9	149.5	105.3	198.4	117.1	127.5	210.2	210.6	193.2	403,2*	149.4	227.5	115.2	123.8	137.2	139.5	141.1	115.4	125.4	221.3	199.9	157.1	230.8	231.2	249.1	148.5	196.7	136.2	95.3	239.3							132.6	74.5	128.6	139.5	107.9	119.4	193.3	168.3
193.5	337	239.3	246.1	274.9	221.9	112.8	161.1	127.1	195.1	122	97.6	188.4	195.2	181.5	215.6	148.4	225.9	121.7	142.8	144.3	143.2	130.3	119.6	86.3	174	204.9	159.3	205.4	218	274,3*	150.3	251.7	160.9	98.2	261.7	164.7	229	283.8	205.5	272.9	236.5	155.2	90.9	132.3	140.6	72.5	119.2	204	170.6
						96.7	154.6	125.9	193.8	119.8	106.8	175.4	201	203.9	312,3*	147.7	229.2	98.2	145.4	163.1	145.9	119.6	111.8	99	438,7*	202.8	143.2	435,4*	184.3	285,1*	150.5	250.9	152	92.2	264.1							179.6	103.8	137.5	104	99.4	106.2	201.8	159.5
198.4	343.7	243.4	245.6	261.8	240.3	106.3	156.4	88.6	221.7	121.4	108.4	230.1	197.5	182.5	152.5	143.9	228	97.2	137.8	143.6	148.4	86.9	118.5	130.7	160.6	286,8*	148.6	150.4	209.6	244.1	156.7	190.2	177.6	105.8	249.8	164.7	230.5	277.5	224.2	254.7	238.9	100.5	122.7	124.4	120.2	163.1	129.4	202.7	188.6
						108.6	163.8	103.8	171.9	100.7	109	228.3	201.9	214.9	208.8	129.5	229.3	95	145.4	148.8	127.2	90.6	191.6	174.8	130.8	260.2	121.3	165.5	172.5	259.3	145	220.2	142.6	94.1	261.3							145.9	101	137.2	96.3	92	169.3	211.8	162.4
203.8	274.9	138.4	243.4	279.6	229.6	119.7	157.6	140.9	142.5	104.9	133.2	205.7	200.9	100.3	211.2	127.6	217.3	116	126.1	0,0*	149.7	83.2	114	94.4	151.3	218.9	153.7	162	159.2	273,7*	179.7	194.3	162.4	110.1	240.3	205.7	229.6	284	222.4	262.4	244.5	129.8	108.1	140.4	113.9	92.9	117.1	194.9	174
						103.9	182.3	81.4	183	0,0*	109.8	185.4	200.6	214.5	228	126.3	263.8	107.1	167.8	103.6	143.5	179.1	0,0*	99.7	121.1	181	151.1	189	176.6	308,7*	159.3	222	139.2	108.9	244.1							131.7	87.1	100.9	94.3	96.5	76.9	193.1	194.6
197.1	281.1	237.9	96.2	244.8	235	109.8	165.8	86.5	198.6	109.4	105.8	255.8	212.6	0,0*	225.3	126.5	227	94.4	141.6	134.7	142.7	95.3	167.6	79.4	238.5	195.6	167.2	219.3	164.9	322,2*	153.4	178.3	159.2	88	237.3	198.3	259.1	275.4	214	270.5	236.5	168.6	112	123.6	117.5	92	104.2	190.5	155
						109.1	129.2	106	190.9	126.4	177.9	231.7	185.3	170.7	230	112.1	228.1	118.3	217	0,0*	137.5	153.7	0,0*	83.8	50.7	203.3	161.4	0,0*	183.4	0,0*	152.7	207.4	136.1	99	232.6							146.6	94.2	172.3	161.2	107.8	95	193.3	165.8
203.4	298.6	245.8	247.6	249.4	240.6	106.5	161.6	106.5	194.4	140.8	160	167	192.5	230.5	232.4	115.9	230.1	152.3	114.8	161.6	140.9	85	89.2	77.8	358,6*	202.3	136.4	442,2*	252.6	149.5	168.3	194.3	178.3	108.7	220	166.4	243.9	285.9	178.2	236.4	237	108.7	94.6	119.7	117.6	197.9	158.1	191.4	199.7
						110.4	176.9	121.8	186.6	202.8	140.5	175.2	206.7	191.9	224.7	109.2	228.4	126.1	170	316,8*	131.7	133.9	95.4	75.2	88.3	216.3	167.6	260.4	204.7	219.6	0,0*	202.5	124.4	105.1	218.1							163.9	91.8	170.9	102	90.8	127.5	187.6	170.3
195.2	295.8	243.9	291.4	232.5	233.1	178.7	163.7	112.5	182.3	121.8	136.8	185.3	207.4	196.2	221.2	106.9	253.7	120.7	182.4	0,0*	137.3	129.2	170.1	103.6	111.2	183	168	117.3	131.6	169.4	204.8	210.9	161.6	96.2	208.5	159.3	259.4	294.7	195.4	271.8	283.9	140.7	100.5	137.7	98.4	96.1	81.6	188.1	167
						112.6	181.6	100	188	137.2	119.8	210.3	193	250	221.4	124.6	223	107.9	0,0*	93	145.9	110.3	164	86.6	141.6	185.1	153.2	0,0*	184.8	175.9	205.2	199.7	162.3	97.5	204.3							156.5	95.2	147.9	103.4	109.5	137.9	186	178.4
212.2	306.1	227	189.8	242.5	240.5	113.3	173.7	106.6	185.2	144.6	118.3	210.6	203	223	215.7	238	229.1	107.5	174.6	149	163.5	85.3	489,3*	76.7	141.2	182.3	148.9	230.5	144.4	227.9	192.4	230.3	142.8	96.3	211.3	165	248.3	282.5	237.3	262.4	239.7	129.3	101.1	124	110.1	90.2	111.1	181.6	175.6
						123	185.7	118.8	198.5	149.7	112.9	184.7	204.2	181.4	215.6	435,8*	236.7	102.8	172.6	185	134.2	103.3	40.9	81.4	138	184.9	144.3	107.9	197.9	182.3	217	256.5	157.2	111.8	207.5							191.3	105.6	148.5	124.7	129.9	96.4	183	164.2
202.3	293.6	241.6	208	232.8	248.7	107.1	174.8	114.9	197.1	123.3	114.8	184.6	203.6	195.8	300,0*	81.4	226.2	135.4	173.5	100	141.6	113.4	88.7	85.6	171.3	231.1	130.9	153.4	158.7	183.8	190.3	312,0*	146.4	93.7	210.1	166	245.3	292.6	170.3	258	256.1	132.1	105	158	109.3	84.4	141.8	187.6	181.4
						180.7	184.1	103.2	0,0*	144.5	93.5	193.3	200.7	197	342,2*	144	249.1	111.5	140.8	191.3	132.9	67.2	105.1	85.4	133.6	250.1	122.1	178.2	194.5	165.3	195.4	242.1	159.7	99.6	200.8							141.3	121.5	147.9	109.7	98.2	119.7	187.9	201.4
212.1	298.2	242.8	219.5	245	226.9	114.2	160.5	105.8	196.1	140.6	110	224.2	206.6	203.4	195.2	190.4	259.9	104.3	152.5	166.9	136.6	122.1	105.9	93.4	135.8	268	124.8	240.7	180.1	208.6	322,6*	256.2	146.6	155.2	271,5*	162.8	236.7	287.3	138.1	281.5	234.6	116.6	102.1	142.9	127.9	92.3	76	182.1	165.1
						116.3	181.5	109.1	198.2	144.2	106.3	0,0*	204.6	206.8	305,6*	83.1	246.6	169.1	162.1	184.3	124.3	77.4	128.6	84.9	153.7	198.5	126.3	168.2	220.7	216.1	234.3	230.2	165.1	94	287,0*							124.9	91.8	134	105.5	180.7	93.8	180.3	159.7
211.7	299.3	235.6	213	221.3	214	103	184.9	112.2	185.1	135	111.2	213.9	207	205	301,4*	91.2	237.3	118.7	163.9	207.1	174.9	76.2	112.1	83.5	145.9	203.4	133.4	166.4	209.2	205.7	216.4	564,7*	147	91.4	238.5	169.6	249.5	280.1	162.7	294.8	260.4	106.9	120	137.8	116.7	173.2	98.2	192.8	187.2
						121.9	179.4	103.6	202.6	143.2	134.7	198.1	204.3	201.9	290,4*	101.5	248	115.4	166.4	169.3	138	87.9	113.7	83.3	156.1	212.4	130	160.8	193.3	183.4	153.2	0,0*	148	98.8	222.3							155.6	103.8	136.4	120.6	146	159.5	187	182.3
207.9	288.4	229.4	197.8	247.9	235.9	102.8	178.6	120.1	203.9	135.7	102.3	197.7	207.8	194.5	283,5*	110.6	218.6	123.1	164.6	181.9	182.5	83.1	116.2	83.5	156.7	211.9	237.6	173.2	226.5	208.4	103.2	209.5	170.9	95.5	216.1	167.4	251.5	279.1	170.4	265.1	243.6	125.8	118.5	113.1	108.9	152.6	139.3	184.8	189.5
						111.6	215.9	136.2	186.3	133.5	126	200.8	200.3	225.7	300,5*	121.8	249.1	111	170.1	183.9	133.7	110.3	102.2	102.1	172.5	202.8	147.2	175.4	190	245	110.8	157.5	184.5	97.5	205.9							193.4	96.9	162.3	155.2	152	83.5	220.1	242
204.2	288.4	248.8	181.7	250.9	217.2	122.2	184.4	106.4	173.7	121.2	118.3	187.4	204.9	254.5	287,6*	114.3	229.2	161	166.5	188.8	163.9	226.6	98.5	158.6	164.9	196.1	154.4	199.9	229.8	250.8	110.3	173.4	151.7	101.4	232.3	160.5	248.4	292	186.9	315	255.4	170.6	106.5	140.3	113.8	123.1	84.9	203.6	148.2
						120.4	151.4	109.3	185.5	147	100.8	179.4	206.8	216.1	274,7*	113.3	245.3	148.9	141.2	182.1	120.9	97.6	107.2	187.8	195.1	207.3	154.4	194.6	240.6	253.7	106	204.8	164.3	98.4	214.4							108.5	122	100.4	104.2	95.2	97.8	195.4	174.2
213	275.5	239.8	176.1	246.3	232.2	111.3	172.9	111.8	164.6	0,0*	120.1	201.6	203.5	212.6	259.2	169.6	248.3	107.7	146.3	102	133.2	91.8	103.3	108.2	171.8	210.9	150.3	225.3	198.6	213.9	94	181.8	157.7	104.3	240.7	172	248.2	297.8	151.7	122.4	226.8	150	112	127.3	105.8	94.4	155	192.2	190.8
						116.5	128.2	95.4	164.5	133.1	103	197.7	202.9	216.2	266	187.2	247.8	136.7	166.9	127.3	142.3	90.8	101.8	99.9	175.5	189.6	133.7	199	229.6	231.9	122.9	189.2	163.6	105.7	241.4							131.4	104.6	141.3	105	129.2	117.9	191.9	192.7
201	271.5	256.5	134	238.3	242.6	140	215.3	111.8	191.7	176.7	103.8	163.7	208.1	232.9	275,5*	236.7	240.5	144.3	146.7	139.6	135.1	89.4	109.3	98	157.1	189	134.4	234.7	220.9	196.1	124.2	187	164.2	100.8	263	179.6	274	296.1	172.6	234	249	132	112.6	129.7	104.8	129.5	140.8	203.7	194.7
						141.1	155	130.9	165.2	114.3	109.5	185.6	217.4	211.8	228.8	202.6	255.6	93.6	276,4*	187.4	128.4	92.8	109.3	97	163.3	199.6	138.5	228.2	196.8	208.5	104.8	217.1	173.3	106.8	242.2							94	78.7	131.8	116.2	88.1	130.7	198.3	189.7
215.8	281.2	72.1	334.7	232.3	240.8	119.1	189.3	207.7	173.2	127.6	137.9	179	203.9	196.2	230.9	108.4	210.9	203.3	213.5	178.5	126.7	110.2	111.4	92.9	159.9	201.4	125	219.6	252.3	250	115.7	186.6	165.9	112.1	241.9	168.5	261.8	295.4	181.1	284.1	239	167	86.7	135.6	43.6	82.6	184.7	188.8	178.3
						144.5	162.3	94.9	164	138.7	137.4	177.9	215.1	198.4	279,7*	0,0*	232.5	128.5	175.5	188.5	144.7	155.9	107	85.6	174.4	187.4	146.3	225.6	239.8	214.9	102.2	188.1	177.2	109.6	233.4							157	98.3	115.5	121.7	90.2	132.9	189.2	199.8
202.8	273.8	213.3	0,0*	230.2	234.5	116.5	164.2	99.9	103.8	140.2	132.8	173.1	216.2	191.6	262.6	94	226.2	92.9	163.9	204.5	132.6	128.1	117.9	93.8	168.8	186.8	143.2	242.8	211.3	208	110	185.4	167.3	114.4	235.5	187.3	260.6	308.1	204.8	276.8	232.4	93.2	98.2	135.1	97.6	40.5	128.9	202.3	186.5
						128.4	166.5	103.2	280,2*	123.8	101.8	175.3	219.2	250.4	98.9	190.1	242.2	94.3	112.9	138.5	137.3	89.6	100.2	84.2	164.6	197.1	137.7	245.1	175.6	221.5	113.6	180	146.4	110.4	186							106.2	117.1	129	122.9	118.1	145	194	222.2
205.2	275.8	241.5	138.7	237.2	239.4	106.9	146.8	107	225.4	125.6	101.8	162.9	205.2	188.6	161.4	0,0*	237.2	109.7	137.5	214.5	174.5	61.5	111.7	71	170.6	174.4	146.1	234.8	244.8	208	108.3	175.5	149.5	100.8	252.1	156.6	258.9	289.6	233.7	287.6	249.9	145	106.7	160.7	119	114.1	109.2	187.7	209.1
						127.8	164.4	99.2	222.6	166	111.3	167.1	217.6	209.3	198.3	141	236.2	120.7	124.4	174.3	119.4	119.8	103.4	96.1	173.5	194.1	129.5	233.1	226	249.7	116.5	212.9	173.8	97.5	246.1							106.7	92.9	195.5	157.1	75.2	117	188.1	204.7
216.3	275.1	247.8	148.6	243.3	245.9	109.6	160.4	90	220.5	118.2	97.7	162.3	216.1	191.1	221	112.4	217.5	123.2	150.2	177.7	131.2	50.6	100.6	91.8	151	194.4	118.9	236.3	199.1	217.9	149.1	182.6	155.1	104.7	238.1	169.8	262.4	304.5	195	290	242.6	84.5	124.9	109	94	102.6	112	193.5	199.3
						116.5	158.6	100.9	218	114	131.2	171.8	202.9	169.3	236.9	170.5	216.5	200.1	155.5	138.7	137.8	99.4	101.7	77.9	155.8	194.4	108.2	198.6	179.9	218.2	117.1	170.5	172.7	113.3	230.7							104.4	116.8	134.9	138.3	92.3	106.2	188.8	207.6
221.1	275	244.8	146.2	248.2	246.5	109.9	201.9	92.8	204.3	121.8	126.2	177.7	205.7	199.8	242.2	214.3	227.4	192	158.5	223.1	145.1	82	95.8	81.6	182.6	264.3	130.2	200.6	216.6	217.7	145.4	159.7	173.5	112.9	230	175.9	277.7	300.5	217.8	292.2	243.3	83.6	110.3	138.8	100.7	137.7	121.8	181.3	189.8
						126.6	181.5	101.3	217	129.9	102.2	175.2	191.8	183	238.2	130.1	236.7	129.1	149.7	209.8	127.1	95	98	82.1	180.6	273,8*	161.3	197.4	180.8	227.2	107.7	193.8	169.6	119.8	242.1							106.8	108.2	172.2	95.7	110.5	85.7	188.5	200.9
214.6	278.7	239.7	148.6	244.1	251.7	110.2	203.7	131.3	195.7	122.2	134.7	182.8	214.8	195.3	252.6	171.4	242.4	126.4	144.9	154.4	149.5	139.7	100.9	79.1	150.7	179.5	113.3	212	185	211.9	108.5	179.4	159.8	109.9	240.1	168.1	269.4	283.6	214.7	274	258.3	120	96.4	128.1	116.5	109.7	108.8	211.2	203.3
						115.5	149	99.2	191.1	133.9	103.9	137.5	215.2	196.4	236.2	217.9	273,4*	142.1	164.9	236	133.1	106	104	79.2	167	214.6	136.5	218.4	215.7	195.2	97.9	175.3	203.9	106.5	480,9*							162.1	100.7	134.6	98.5	91.4	116.8	208.9	200.1
209.6	279.5	237.2	168	247.7	257.1	126.7	139.9	98	173.8	130.8	121.3	132.8	206.8	194	235.7	174.1	244.4	153.3	156.2	223.8	136.1	87.3	99.6	113.3	168.4	154.5	169.6	266.5	207.1	196.9	139.3	172.7	140.3	123.4	33,5*	243.2	274.1	295.5	206.2	301.5	321.1	105.3	106.1	151.4	117.9	102.8	121.4	196.7	197.5
						92	136.2	72.5	177.5	128.8	113.8	261.5	205.5	210.8	233.6	195.6	234	202.6	153.1	149.5	132.8	148.6	98.6	84	161.3	179.5	125	240	185.1	222	100.5	169.8	178.5	98.4	118.1							105.5	94	146.8	208.8	92.4	135.3	196.2	210.4
169.6	277.9	240.3	145.9	255.2	278.7	131.6	155.4	156.7	195.5	175.7	108.5	219.4	158	184.6	235.3	143.4	240.1	96.1	148.5	217.1	121	85.3	182.5	93.2	175.7	211.8	139.9	242.9	190.2	227.8	147.7	161.6	163.1	111.2	156.6	181.1	318.9	300.2	183.3	300.8	203.5	116	120.3	191.6	110.7	103.1	146.7	195.7	197.5
						106.7	151.9	162.9	193.1	130.7	127.5	212.5	198.5	203	236.4	200.1	250.1	95.5	145.2	181.9	134.4	90.4	123.7	77.9	160.7	123.2	132.1	239.4	205.7	216.1	109.1	157.6	173.9	113.8	150.2							107.3	106.9	148.5	105.1	145.5	119.7	202.5	207.1
205.3	289.2	230.8	169.3	244.6	240.1	111	145.9	75.8	175.9	126.5	106.9	233.1	197.3	175.6	237.3	168.5	246.2	153.5	140.7	115.3	149.6	102.1	103.1	108.6	162.8	126.1	138.7	241.4	208.2	236.4	106.7	166	205.5	107.4	300,8*	180.1	278.4	300	214.2	287.8	229.7	104.6	91.3	159.9	108.4	95.5	138.9	193	204.8
						115.1	152	96.2	180.6	130.1	162	219.5	258.9	196.7	235.6	151.1	240.2	114.2	174.6	181.7	132	119.4	100.4	80.3	186.5	122.8	131.6	234.9	214.9	210.1	109	156.7	180	122.9	137.5							103.5	124	168.5	374,3*	94.1	114.4	191.7	204.2
307.9	277.8	236.5	174.8	252.5	257	119	140	115	166	111.4	108.2	212.3	289,2*	343,4*	236	190.4	231.6	124	122.7	220.9	135.6	118.9	106.2	99.4	154	176.6	133.3	231.4	222.1	215.2	105.8	168	181.3	107	176.9	187.5	296.9	292.8	195.3	294.6	220.9	90	109	147.7	111	84.2	134.3	205.7	193.4
						110.9	138.2	132.1	171.5	132.3	103.8	220.9	270,8*	240.4	248.7	237	232.9	129.9	129.7	211.9	117.3	93	105.8	128.3	160.1	188.3	111.7	257.7	199.2	207.4	108.4	170.3	219.6	110.1	193.8							136.1	100.3	134.9	144.9	90	142.6	206.2	200.3
234.2	278.9	233.8	158.9	258	261.5	114.8	132.7	184.2	175.7	137.5	99.9	218.4	244.3	256	222.8	185.6	240.5	117.2	137	358,5*	133.4	85.7	100	104.9	177.3	172.2	134.5	242.8	201.3	232.5	134.7	172.1	227.9	110.1	177.9	184.6	255.9	300.3	217.7	283.6	214.1	103.9	83.3	132.9	77.9	45	129.9	209.4	214.8
						101	143.8	111.1	125.9	134.4	131.8	234.9	233.4	228.1	255.7	163.4	256.8	146.5	141.5	224.3	132.6	81.8	98.5	129.2	176.1	142.9	115.7	255.6	239.9	207	166.3	161.7	216.4	118.1	188							100.4	81.9	153.5	99.1	158.8	90.5	205.3	209.3
244.4	268.9	228.6	172.7	264.5	242.6	112.5	138.3	116.7	220.5	138	128.1	226.3	235.1	181.7	223.6	203.9	230.4	144.5	111.3	0,0*	111.6	184.3	102.6	199.6	177.1	157.2	194.4	250.9	208.3	205.2	125.2	177.8	227.1	145.2	164.3	171.5	284	298.6	209.9	0,0*	202.5	91.4	76.1	152.5	112	90.3	152.8	212.4	195
						102.5	111.3	112	177	128	121.8	202.7	257.1	179.5	230.7	200.1	250.4	127.6	131.8	50.9	131.9	115.1	100.8	128.1	215.7	175.5	72.3	226.3	221.6	216.8	124.1	122.7	197.9	120.9	151.1							102.9	86.4	119.1	123.9	97.6	107	201.8	196
Fentanyl
WT Kontrolle						WT Fentanyl 0.2						WT Fentanyl 0.1						WT Fentanyl 0.05						WT Fentanyl 0,3						S375A Kontrolle						S375A Fentanyl 0.05						S375A Fentanyl 0.2						S375A Fentanyl 0,1mg
						102.6	144	91.1	117	112.8	194	96.2	118.1	157.8	186.2	163.8	148.6	166.7	185.2	195.4	164	164.6	227.6	121.9	117.3	119.8	100.9	90.2	103.2							148.7	141.7	140	123.2	148.3	163.6	80.1	129.4	106.4	96.7	94.1	86.4	110.3	127.5
408,9*	337.8	110.6	266.4	96.5	370,2*	99.9	138	73.8	116.6	109.9	130.2	99.2	160.8	140.3	170.4	160.4	140.9	181.2	166.6	206.4	161.5	150.1	217.3	92.6	124.5	117.2	99.1	95.6	87.7	319.3	367,1*	178.5	288.7	99.1	52,4*	110.2	148.1	156.6	128.3	150.1	149	81.7	75.3	104.7	96.1	87.8	83.9	120.8	92.9
						102.4	140.1	89.8	114.3	115.9	65.6	91.9	94.2	145	163.9	157.8	127.4	181.6	167.1	193.9	166	148.7	215	144.8	120.7	114.2	99	87	69.3							121.7	151.4	150.3	127.4	162.3	148	79.7	150.4	103	86	103.1	100.3	433,5*	77.5
329.7	308.2	237.8	281	183	353.5	95.6	136.2	87.4	114.6	109.4	147	93.4	84.9	144.7	151.3	155.8	120.6	182.8	164.4	189	168.2	152.4	213.2	94	114.7	111	97.5	84.1	97.2	315.4	298.4	270.9	334.4	275.8	272.7	138.4	143.5	135.1	128.1	158.9	153.3	78.9	95.9	105.4	95	94.7	79.2	42	159.7
						104.3	159.8	95	117	111.8	130.2	93.5	96.2	138.7	164.8	154.9	132.2	184.1	151.7	188.6	162.5	148.5	206.8	94.2	110.2	122	98.9	71.6	117.6							128	147.4	160.3	133.9	152.5	164.7	80.4	103.1	106.9	95.8	93.8	86.7	203.1	135
362,3*	348.9	259.2	276.4	227.2	116.9	101.8	142	91	121.9	100.2	74.1	90.4	123.5	134	146.6	152.4	117.6	176.1	172.6	175.2	186.7	133.5	203	140.5	116.1	111.6	99.3	74.5	85	289.5	332.2	240.8	183.9	210.9	49,5*	140.1	136.9	134.9	190	111.5	171.8	82	90.7	99.2	93.5	90.1	129.8	110.5	87.4
						130.2	139.1	84.2	124.7	110	69.1	90.8	92.9	126.8	152.1	148.7	121.6	180.9	146	172.8	150.2	133.1	204.1	93.6	96.9	105.2	91	94.8	83.6							0,0*	150.7	138.1	148.7	139.2	163.8	82	80	102.2	95.4	100.2	87.4	132.4	104.1
64.8	321.6	308.6	269.6	364,9*	283.4	102.5	132.8	85.6	125.6	107.9	66.4	120.9	100.3	118.2	145.7	152.4	118.4	177.7	147.5	178.2	163.3	137.2	201.1	92.2	97.3	107.7	125	89.1	101.7	257.9	197.4	253.6	290.7	229.9	0,0*	0,0*	153.6	109.8	121.9	137.1	156.5	96.6	93.2	102.7	81.3	80.1	80.7	102.6	92.8
						91	135.3	77.8	119.5	115.3	60.1	78.1	101.4	119.2	142	144.4	140	178.6	142.1	168.6	168.7	137.1	175.8	119.8	124.1	110.1	97.5	122	94.5							126.5	157	137.8	125.2	140.1	159.3	82.8	124.8	101.3	117.5	105	87.9	117.2	95.1
245.9	0,0*	328.4	255.1	273.6	310.2	107	141	89.3	120.7	104.7	99.2	0,0*	113.6	125.2	146.3	149.6	120.5	168.3	139.5	169.6	143.1	129.7	182.6	130.9	102.6	95.1	95.9	140.8	106.7	261.9	353.4	262.5	286.1	244.9	56,7*	127.4	151.3	131.2	117.9	144.6	159.7	69.3	130.5	102.5	91.1	91.8	91.8	115.7	0,0*
						106.2	130.3	86.2	109	96.6	131.9	91.4	96.7	121.4	148.2	145.7	110.8	172.4	138.9	165.8	141.1	148.3	205.5	90.1	107.9	107.3	94	92.3	98.3							137.1	145.4	142.9	123	167.1	161.6	75.2	119.8	78.7	82.8	78.2	90.8	115	125
245.6	330.8	335.3	246.1	286.6	338.1	121.3	126.2	92.6	119.4	105.8	236.2	89.6	101.4	123.7	135.3	143	110.8	164.2	159.8	183.3	162.8	129.1	192.6	103.5	129.7	105.9	95.1	99.7	96.1	263.5	360,1*	256.1	296.6	0,0*	174.4	130.9	143.1	149.5	126.3	131.9	156.1	83.5	163	71.8	88.3	81	133.6	104.1	113.4
						104.5	129.1	86.9	123.4	104.1	128.6	86.5	108.7	116.3	140.6	146.5	127.5	170	150.4	160.6	165	128.9	180.2	132.3	99.6	113.2	89.7	97.1	100.4							129.8	147.9	126.8	108.5	128.3	148.7	107.4	100	78	85.6	88.8	123.5	115.4	126.6
225.4	256.4	344.1	218.6	298	342.4	97.7	126.9	88.8	109.7	104.6	124.3	85.1	103.8	125.1	148.7	136.4	72.4	164.4	129.1	163.5	144.7	147.3	222	96.4	130.9	106.7	92.5	104.9	77	269.2	339	257	313.3	160.1	177.3	100.1	133.4	125.9	120	163.6	147.3	82.2	96.2	83.1	83.9	72.2	75.4	113.6	128
						90.4	122.3	83.2	104.9	103.8	144.9	85.6	108.4	117.6	140.5	137.2	108.9	167.5	125.2	159.6	149.7	139	187.7	95.1	114.8	86.7	99.2	96.3	99.4							117.8	137	128.2	144.9	149.4	154	80.4	99.8	112	91.5	87.3	93.2	108.8	127.6
235.6	299.7	346.7	207.9	300	346.5	93.5	134.8	101.8	96.5	97.3	155.6	76.5	109.6	110.4	138.4	134.2	109.2	165.1	132.2	165	136.5	141.6	166.5	0,0*	121.5	102.1	87.8	131.2	107.5	82.1	345.7	248	292.5	126.6	200	127.9	134.4	119.8	120.9	127.4	151.4	87.8	106.2	87.6	92.3	93.1	89	124	111.2
						107.1	117.8	95.6	102.4	98.1	148.1	79.8	94.6	119.3	141.8	133.3	105.2	160.7	134.4	159.8	134.5	134.3	161.8	95.1	121.9	128.6	100.8	89.7	110.7							129.6	106.2	158.1	165.2	140.8	161.4	92.4	177.7	94.5	77.4	74.4	87.7	107.4	129.7
349	311.4	347.3	174.8	288.8	335.8	107.5	119	86.1	110.5	103.6	156.1	71.3	101.1	148.6	141	143.6	113.3	199.6	181.4	141.9	155.5	133.4	170.1	109.4	120.5	131	99.6	103	99.5	251.1	343.5	248.8	295.1	187.8	200.5	126.3	120.4	130.8	107.4	126.6	153.2	81.8	98.7	123.2	76.4	96.9	90.8	122.7	124.4
						100.4	113	80.9	112.9	93	146.3	103	115	111.3	122.1	139.6	143.3	0,0*	0,0*	162	145.8	142.7	176.8	88.2	140.3	102.4	90	102	98.8							135.1	136.3	155.4	118.9	124.3	148.9	103	125.1	93.8	83.8	77.4	91.1	114	107.3
371,5*	315.9	341	171.4	295.8	311.3	142	115.6	87.9	114	93.4	145.5	100.4	110.1	137.6	140.7	132.7	82	160.2	180.4	154.3	122.1	139.1	155.1	84.1	118.8	113.5	98.9	109.4	91	256.2	344.8	245.3	296.4	172.1	241.3	122.4	145.1	139.9	112.8	112.6	169	79.6	102.8	95.8	206.9	95.5	94.4	121.1	123.6
						108.8	115.2	88.2	116.9	101	155.4	84.9	97.8	133.7	141.2	145.9	116.2	220.1	130.4	179.3	146.4	71.1	144.7	155	115.4	96.1	97.3	93.1	102.2							124	146.9	132.9	99	125.1	151.8	126.8	173.7	76	101.7	92	85	152.9	98.2
0,0*	328	342.4	186.4	362,3*	323.9	89.7	102.5	86.7	118.9	91.4	156.9	82.8	101.9	107.6	142.1	136.2	99.4	169.5	136.7	150.7	155	91.2	170.4	129.8	124.2	67.6	103.1	80.1	89.2	291.9	327.8	244.1	300	200.3	291.8	119.6	86.3	126.2	131.2	139.7	157.3	82.8	159.9	56.8	67.8	93.7	87.7	119.7	115.5
						79.8	130.4	92.7	108.9	0,0*	157.9	83.7	94.9	109.9	123.9	141.8	112.4	164.2	134.6	159.1	137.7	133.6	141.2	149.1	135.5	122.3	106	109.6	258.2							124.6	135.8	146.1	103	126.3	148.8	80.5	88.7	71.8	132.4	78.9	81.6	118.7	119.8
0,0*	312.6	345.7	125.6	320.3	316.3	98.5	117.1	73.8	117	0,0*	158.4	73.5	105.3	0,0*	141.9	132.3	116.1	155.7	136.3	166.7	141	138.7	150	96.2	124.4	115.2	111.4	107.5	43.5	300.9	334.4	241	307.6	202.3	166.1	136	136.5	149.1	101.5	256	155.7	82.6	97.5	79	102.5	80.7	95.7	113.2	120.3
						88	103.3	88.4	118.8	0,0*	154.1	83.4	115.7	113	151.2	141.1	100	154.1	127.1	141.2	145.7	138.9	140.1	92.2	134.9	109	96.9	142.5	104.4							184.6	140.4	138.1	118.7	140.8	154.6	72.7	154	82.6	116.1	86.1	86.1	103.1	97.8
249.2	329.8	332.7	100.9	319.7	317.4	108.6	107.1	75.9	92.2	0,0*	156	86.7	114.4	93.6	146.5	139.1	105	162.6	129.8	158.9	138	144.7	140	86.1	113.5	108.2	107.3	109.7	110.2	315.1	351.4	242.9	293.9	223.5	187.6	137.2	127.8	125.7	142.9	114.2	150.1	120.7	220.1	130.6	89.1	86.7	85	93.7	110.3
						102.5	107	84.2	106.6	236.9	153	89.6	110.5	95.1	156.1	127.9	96.3	165.1	125.8	154.3	149.4	132.4	0,0*	102.8	132.9	104.9	103.2	105.4	101							110.6	141.5	164.8	112.5	121.1	147	76	96.3	102	112.7	73.5	96.4	110.4	106.7
273.9	316.9	341.5	106.3	320.8	321	94.5	114	73.5	107.1	178.5	0,0*	82.5	113.8	224.7	145.5	132.3	105.6	155	145.8	152	136.5	145.4	195.9	99.2	155.9	108.5	99.1	183.7	96.7	309.9	345.1	240.1	390,3*	238.9	182.5	137.7	138.2	163.8	147.7	131.1	146.3	78.4	97.8	97.5	97.5	80	84.9	113.4	98.6
						95.2	117.1	94.8	113.8	0,0*	117.6	89.2	113.9	298,7*	140.3	138.1	110.1	168.5	154.9	148.7	128.4	156.8	251.6	90.3	98.3	160.2	110.2	106.2	103.4							102.4	145.5	132.5	72.7	127.4	138.9	83.1	77.3	97.1	80.2	77.2	97.4	116.4	105.6
279.1	305.9	318.7	119.3	329.7	320.4	94.9	112.6	70.2	125	0,0*	138.1	89.2	113.4	368,6*	140.2	135.8	108.2	155.3	102.4	150.3	139.9	142.5	314,8*	94.2	142.5	101.4	85.4	104.6	99.1	313.3	334.9	246.7	210.5	245.2	189.3	119.3	131.9	133.8	214.2	101.7	151.7	102.3	78.7	123.5	96.3	70	127.8	115.8	109.9
						174.4	126.8	85.6	100.6	0,0*	158.7	115.5	118.8	0,0*	139.9	119.4	177.1	160.7	169	143.1	140	140.4	233.4	88.8	120	115.1	108.3	100	100.4							113.6	143.5	141.1	101.6	0,0*	150.4	76.7	128.6	93.6	84.3	94.8	101.4	107.9	109.3
236.7	344.7	334.2	135.6	354.6	324.8	93.2	100.6	80	115.2	470,3*	157	145.3	93.1	99.2	128.5	138.6	115.8	143.1	105.7	148.2	128.5	162.5	187.8	81.4	152.5	105.1	100.1	103.8	98.2	325.1	352.2	240.2	216.1	258.6	172.5	184.4	134.8	131.5	113.5	390,5*	137.4	74.9	151	76.4	94.7	98.5	87.1	94.9	102.2
						93.5	132.5	90	115.7	0,0*	139.9	94.5	109.3	147.3	134.3	142.1	105.5	157.7	156.2	141.5	131.3	140	228.9	121.6	119.2	105.5	108.8	114.6	96.5							123.6	167.6	137.5	118.3	418,6*	142	79.7	121.7	85.9	83.7	92	101.1	104.7	116.3
239.7	313.1	327.2	124.9	373,1*	321.8	99.7	103.6	81.4	123.2	0,0*	146.2	131	111.3	137.6	127.1	139.2	116.4	144.1	154.1	170.2	119.1	134	175.6	86.6	139.1	147.7	98.3	106.2	99.7	268.4	345.6	244.4	26,0*	228.5	194.9	139.3	136.7	143.8	105.6	123.4	153.5	87.2	81.8	119.1	89.8	91.3	78.7	118.7	105.8
						82.6	110.4	83.5	102.8	0,0*	144.6	100.9	105.7	149	126.6	135.3	104	151.4	101.7	150.8	132.4	137.9	157.4	84.1	123	140.2	107.5	113.1	105.4							122.2	132.4	120.4	107.4	99.6	139.2	433,7*	135.2	94.5	79.4	79.3	59.8	116.4	138.5
252.5	350.3	325.7	127.5	365,2*	315	87.9	103.5	91	94.8	66.2	157.4	128.7	110.3	176.2	130.5	138.8	115.9	152.9	105.4	155	138	134.3	199.8	93.3	147.8	126.5	98.8	104.8	94.3	253.9	358.4	247.2	182.1	258.4	182.8	116.5	135.6	140	101	113.3	140.4	57.1	91.8	83.2	100.5	73.5	74.7	121.8	110.5
						98.8	80	83.2	107	133.9	152.1	87.8	114.5	146.6	110	131.3	106.9	148.6	107.9	145.7	142.9	138.6	194.9	88.4	128.3	112.6	112.6	106.1	97.8							111.7	184.3	136.6	112.2	122.1	146.9	66.7	134.2	130.5	92.5	78.1	116.4	120.2	102.5
241	329.6	321.7	143.9	366,4*	318.6	0,0*	113.8	73.8	112	98.6	153.3	70.3	122.7	138.9	125.9	0,0*	119.9	148.4	114.5	143.8	99.8	138.4	166.8	121.1	273,2*	109.3	99.9	112.1	100.5	273	372,5*	257.1	202.9	295.5	167.1	102.9	109.4	141.7	78.5	118.1	138.1	73.3	159.3	97	89.4	85.5	91.3	119.8	104.5
						75.2	108.9	79.5	113.7	100.1	162.8	128.4	113.6	135.7	129	147	102.1	141.6	102.6	153	125.9	121.7	165.2	149.5	127.7	109.7	108.5	100.9	98							109.8	142.9	150.4	103.6	160.7	212.7	76.8	86	108.2	88.4	94.1	87.6	129.6	111.8
260.3	337.6	324.6	155.3	372,1*	329.4	102	105	89.8	113.8	99.9	139.7	76.6	115.5	136.4	125.2	115.8	102.2	138.1	109.4	148.3	139.2	132.4	192.7	145.9	117.5	98.2	105.7	97.7	80.8	291.6	318.1	241.8	213.9	226.9	176.5	112.3	127.2	190.2	105	127.6	113.3	76.4	86.7	117.6	91.5	89.9	79.9	87.9	110.5
						112.1	108.3	96.8	0,0*	102.7	151.7	76.2	121.7	131.6	123.6	130.3	122	144.7	109.7	136.5	154	137.2	178.4	116.2	103.7	122.7	106.8	99.6	90.4							141.5	123.9	263.2	113.3	161.2	140	80.1	119.7	61	72.4	67.6	86.1	96	102.1
295.5	351.1	306.8	133.7	362,0*	295.8	133.9	102.6	88.8	80.3	95.6	137.2	161.6	112.5	123.6	124.9	151.4	102.6	139.5	105.4	143.2	156.6	131.4	169.9	104.2	133.1	139.7	92.8	101.3	88.5	255.6	333.6	233.8	212.6	239.8	173.5	104.8	126.2	213.4	123.9	152.1	150.1	167.6	89.3	43.4	87.5	86.9	70.3	116.7	0,0*
						111.5	337,8*	88.9	110.8	95.6	152.5	84.6	203.3	133.5	118.1	150.6	161.4	138.5	138.3	182.9	128.1	134.4	201.2	98.9	110.6	120.4	107.6	98.3	98.3							146.7	128.5	153.3	107.6	116.3	132.6	78.7	129.8	100.7	83.8	78.9	90.3	90.6	94.5
285.9	344.2	311	0,0*	358.1	331.8	142.6	97.3	88.1	122.4	92.1	151.1	82.1	102	127.5	127.5	147.6	0,0*	140.5	115.4	133.4	147.4	132.3	171	79.9	105.3	105.3	107.4	112	100.9	272.4	369.7	225.8	217.4	241.1	169.7	114.7	144.6	118.3	108.6	123	183.4	82.2	109.8	100.6	83.5	70.2	93	106.9	101.7
						37,8*	104.5	96.9	121.8	103.3	152.2	74.2	116.7	119	169.1	149.5	116.3	134.3	112.6	154.3	137.5	126.3	155.4	87.1	112.8	106	101.7	107.2	84.1							0,0*	105.1	118	99.6	135.7	135.8	130.2	167.6	101.1	83.5	63.2	95.2	87.9	104.7
253.8	315.7	327.4	0,0*	277.1	351.7	0,0*	115.9	64.1	119.9	100	141.1	89.9	146.2	129.7	103.4	149.3	97.1	213.2	109.1	159.7	136.6	127.2	164.1	89.2	151.6	108.7	103.7	98.1	93	301.8	408,6*	302	203	233.4	172.1	140.8	127.8	122.7	150.3	117.5	142.3	96	107.2	98.6	81.7	78.9	94.1	108.9	96.7
						0,0*	114.7	94.9	122.4	101.9	143	70.6	96.8	121.4	130.8	161.5	152	158	117.9	141.1	130.1	138.1	161	91.1	128.1	120.7	99.4	101.9	100.3							111.9	109	123.3	75.1	116.7	136.7	87.3	91.3	207.3	94.1	104.7	142.3	111.8	109.5
272	377,6*	293.4	133.9	333.4	319.6	237.7	119.2	72.8	129.7	100.3	123.4	96.7	110	120.7	126.9	156.4	144.2	145.5	120.9	141.2	124.2	134.4	152.4	77.8	151.3	95.2	99.7	91.7	97.9	286.7	354	280.3	207.6	238.3	180.1	109.1	103	171.6	87.5	119.2	141.6	91.4	127.6	87.9	79.8	80.2	86.5	107	116.9
						198.1	164.3	83.3	122.9	96.1	149.6	94.6	113.3	127.6	122.9	154.4	123	157.7	105.6	165.9	138.1	128.7	155.7	80.6	129.6	99.9	103.6	119.7	92.8							114.3	124.7	129.3	114.2	117.3	129.6	120.7	155.5	87.9	86.8	100.7	0,0*	271,5*	113.2
318.3	323	302.3	168.7	376,0*	321.6	77.6	108.2	159.7	98.3	96.8	149.2	148.7	82.1	127.6	109.3	139.3	178	169.5	109	155.3	135.3	130.8	146.5	88.3	112.5	114	77.1	0,0*	89.5	268	422,3*	278.8	221.9	266.6	186.8	104.9	127.9	133.7	102.1	148.2	145.7	99	137.3	88.5	118.3	86.1	173.9	121.5	99.9
						67.2	110.8	89	84.6	97.5	141.5	137.2	101.5	128.7	138.8	144.7	109.2	186	98.5	274,8*	128.2	139.5	176.1	83.7	75.9	146	111.1	90.9	107.1							108.7	128.5	149	105.5	134.9	153.8	91.4	89	88.3	95.2	84.8	127.6	123.6	114.3
333.5	324.2	215.9	186.8	348.4	317.4	100.6	147	92.3	115.8	102	147.4	73.3	108.3	115.7	127.5	145	135.2	157.8	104.6	235.8	130.3	136.2	134.3	411,6*	129	101	108.1	100.7	91.7	332.6	377,0*	283.3	199.4	242.7	182	114	127.1	161	103.8	128.7	151.3	89.7	125.5	169	148.1	92.8	159.3	118.1	108.6
						107	107.7	82.8	132.1	94.8	144.2	159.7	110.1	148	128.1	146.3	117	160	112.5	148.1	126.7	0,0*	155.7	90.3	133	138.3	106.2	105.3	75.2							125.3	138	186.9	106.5	115	137.5	83.2	127.5	153.3	121.6	122.4	77.3	133	113
248.8	328.8	321.1	196.1	355.1	309.6	110	80.5	80.2	127.1	96.7	148.5	97.5	142.6	127.1	128.2	139.7	124	167.3	114.8	142.5	132.9	489,1*	149.8	172	139.3	111.4	110.2	94	57.1	300	355.4	545,9*	196.9	227.3	309.4	134.7	116.6	154.4	82.2	119.3	130.6	93.8	103.6	97.9	68.7	85.5	128.1	133.7	122.9
						106.2	111.3	86.7	118.7	97.1	174.2	77.9	116.3	114.5	114	134.7	112.6	164.4	0,0*	171.5	0,0*	391,4*	162.7	40.5	112.9	95.8	112.3	108	82.2							113.9	125.8	138.8	101.8	131	142.5	155.5	105	100.7	70.2	82.6	119.2	145.3	116.9
297.9	325.7	312.4	190.4	350.9	320.7	107.6	130.3	90.3	119	95.9	153.7	90.7	122.4	122	134.4	148.9	121.3	149.6	134.1	179.8	133.2	0,0*	149	137.8	131.4	106.4	106	104.4	84.8	315.2	359.7	251	193.3	226.6	252.1	102.6	126.3	174.7	100.4	147.4	147.2	67.9	122.4	104.8	81.8	96	81.7	142.7	100.6
						110.5	114.8	91.3	107.2	86.3	141.1	97.2	108.8	114.6	98.6	147.9	122.2	160.5	103.9	155.8	110.6	141.4	0,0*	98.7	148.9	133.4	109.8	114.1	91.4							109.7	124	158.3	105.6	123.9	134.6	71.7	104.2	98.2	98.9	94.1	90.6	137.5	106
286.4	346.7	332.1	257.7	248.1	313.1	100.2	125.4	82.4	111.5	86.9	143	98.5	108.9	117.5	112.7	140.8	118.9	161.1	99	288,8*	132.4	144.1	157.1	89.9	128.2	141	103.4	100.2	95.1	330.2	358	299.3	217.6	244.9	201.9	98.7	131.7	150.5	102.3	119	135	139	135.7	106.9	83.9	106.4	78.3	110.3	112.7
						107.7	114.4	82.8	117.7	97.5	136.9	126.9	129.9	122.7	119.1	150.3	139.2	128.5	110.9	184.9	145.3	131.4	117.3	100.1	136.9	172.7	109.9	107.2	87.4							109.1	128.2	143.2	104.6	136.8	138.5	76.2	148.5	107.2	120.6	106.5	76.3	134.2	146.5
313.2	337.2	313.2	179.8	63.1	312.1	108.6	114.1	86.9	106.6	106.6	0,0*	83.6	117.7	139.9	111	151.2	142	197.6	102.9	237.4	177.5	125	92.1	81.8	130.2	173.4	103.6	98.4	91.3	347.4	370,1*	295.5	190.5	219.4	170.8	146.6	200.9	151.4	102.9	126.1	135.3	93	78.7	87.6	76.8	96.4	73	131.9	112.2
						104.7	109.7	90	101.6	100.4	141.8	84.7	97.4	109.2	78.7	150.2	126.8	185.4	109.2	193.7	135.6	127.5	158.8	90.9	130.8	0,0*	0,0*	102.1	97.1							110.3	113.8	155.3	129.4	134.2	130.2	79.1	120.9	78.3	69.7	93.9	86.7	129.1	115.2
314.7	343.3	320.2	196.8	66.7	314.4	108.8	108.2	94.6	105.2	102.7	147.4	83.4	125.9	111.8	94.7	129.3	120.7	156.3	113.7	193.7	150.1	121.6	166.8	81.9	120.5	143.6	93.4	111	84.6	291.5	336.3	297.7	195.7	269.8	186.3	106.7	115.5	120.8	105.3	111.8	139.1	115.7	85.6	75.9	109.6	94.3	69.6	242.8	106
						92.8	118.9	72.3	115.8	108	173.7	93.9	108.1	154.9	108.6	141	109.1	149	108.4	190.7	101.6	120.8	162.5	113.7	118.9	110.3	107.4	121.5	95.6							117.8	126.8	165.9	192.2	122.9	138	83.4	97.2	55.5	86.8	92.1	76.9	121.1	116.4
349.5	358.6	301.5	198	298	323.4	99.9	114.5	80.3	139.6	92.8	158.1	79.8	115.7	130.8	124.1	151.6	112.2	155.6	101	183.1	329,8*	124.4	153.5	66.4	142.4	102.8	89.6	110.8	86.3	313.9	375,2*	291.9	194	254.9	181.3	117.9	172.3	149.1	91.7	103	142.9	75.8	86.8	72.4	84	86.2	78	138.3	102.8
						103.6	106.7	75.2	97.4	88	201.7	92	144.1	128.7	106.3	141.2	125.8	167.9	109.2	176.6	446,8*	113.2	162.7	67.9	119.6	108.5	103.9	106	91.6							109.3	130.7	152	98	121.5	0,0*	150.3	89.2	86.8	81.7	90.3	82	123.2	118.2
345.3	313.7	259	200.8	286	304.6	106	107.5	82.3	116.2	91.8	173	114.7	114.5	133.2	122.1	115.7	148.4	169	108.9	173.5	153.7	104.7	187.8	121.7	78.5	121.8	109.9	109.1	93.7	339.8	338.3	295.1	209.4	256.5	173.2	151	125.1	188.9	105.8	135.3	127.6	81.5	120.6	78.8	83.6	90	131.4	139	113.6
						110.4	113.5	78.1	118.9	92.1	164.3	153.5	107.7	127	123.8	155.1	107.4	130.2	106.9	206.7	147.4	113.3	139.8	83.2	131.6	143.1	108.3	109.8	89.7							116.1	126	154.3	126.7	142.4	110.6	82.8	76.5	127.2	85.7	96.3	80.7	136	104.6
326	313.9	286.2	211.3	307.2	315.2	83.5	103.5	82.9	114.6	95.8	161.9	80.1	109.6	129.7	115.5	152.6	0,0*	151.9	131.7	180.3	155.3	113.2	140.9	71.6	131.3	133.6	103.3	105.6	92.1	319.1	342.7	295.6	229.4	263.5	165.7	108.5	122	180.7	153.4	145.8	155	87	120.5	120.6	89	77.2	53.6	159.8	108.7
						105.1	108.4	78.6	121.5	106	151.4	88.4	146.8	131.2	110.8	153.1	126.6	158	104.3	223.1	152	118.9	189	128.7	125.2	131	109.7	99.7	102.2							110.2	125	150.5	99.6	139.7	121.8	80.5	147.7	107.3	72.2	89.4	81.1	120.5	115.4
0,0*	353.1	302.1	196.1	325.9	320.4	97	106.6	94.9	116.5	95.2	172.1	185	103.4	115.9	108.9	148.9	119	186.6	103	193.8	155	119.3	144.4	127.3	121.2	111.8	91.2	109.8	108.1	300.6	336.3	326.7	192.5	235.5	166	107.8	123.7	152	97.9	117.7	116.6	132	93.4	91	75.7	107.5	95.1	136.9	88.2
						103.4	108.9	83.5	92	103	157.1	91	112.6	122.5	113.1	135.5	117.3	162.7	107.4	189.5	138.5	116.1	144.3	77.5	127.1	113.6	87	112.2	89.4							98.8	120.9	152.1	100.6	115.1	119.7	73.8	100.7	102	89	60.4	86.1	134.2	109.8
351.3	341.9	298.2	236.6	280	323.2	96.6	105.2	77.3	120.6	100.3	122.4	139.7	117.3	120.7	114.5	137.2	115.7	162.5	111.3	205.3	150	113.2	143.4	94	108.1	122.7	112.7	105.3	91.6	334.4	377,0*	272.2	241.5	257.6	237.8	169.7	127.2	142.9	98	118.5	130	73.9	151.7	103.8	87.4	101.4	88.1	130.1	108.2
						103.6	104.7	83.5	105.8	96.7	151.1	82	126.2	129.5	118.7	140.8	147.1	170.1	104.3	184.7	150.6	102.9	138.7	146.8	114.9	132	95.5	95.6	93.3							114.4	121.5	170.1	99.9	129.8	136.2	88.1	89.9	197.1	106.9	97.1	99	139.2	113.2
0,0*	380,1*	302.9	207.4	304.9	306.2	102.5	119.4	85.8	88.4	98	163.8	89.1	136.6	136.5	124.4	214.1	143.4	157.2	105.4	183.2	141	115.3	137.1	128.8	128.8	143.3	103.3	100.4	93.5	345.7	368,7*	268.8	214.4	226.1	166.3	105.6	121.8	148	94.9	142.5	137.3	71.1	90.1	96.2	120	104.6	82.7	131.2	98.8
						99.3	114.2	90.9	97.9	96	136.3	168.3	118.3	157.8	140.3	139.7	126	160.4	110.6	187	144.1	116.7	129.4	105.8	95.6	106.1	117.5	104.9	95.6							102.6	128.6	147.2	100.3	117.6	152.8	78.5	164.5	183.1	91	89.9	85.6	113.1	129
463,5*	300.4	285.8	244.9	305.7	271.4	98.9	104	84.7	86.2	99.1	150.9	156.7	114	120.2	106.7	150.9	117.7	168	116.8	195	133	165.5	137.2	88.1	112.6	100.7	103.9	105.7	96.5	365,6*	365,6*	264.5	201.1	222.9	202.5	98	120.8	150.3	97.8	127.6	140.4	65.6	130.1	96	81.3	100.8	75.5	181	106.2
						84.6	115.5	55.4	123.2	90.9	152.4	82.8	129.1	110.4	126.3	132.4	159.9	158.3	98	0,0*	134.8	111.7	134.7	129.8	161.8	117.4	102.8	36,1*	100.6							106.2	120	144.6	92.8	123.6	132.1	114.6	130.3	104.7	81.3	102.9	94.1	106.2	91.6
217.2	311.7	305.4	199.9	301.5	266.9	96	120.9	77.1	98.1	93.2	152.7	110.1	124.8	127.4	119.9	127.3	122.3	164.8	121.5	132.7	128.8	116.4	132.8	108.8	143.4	126.6	106.5	80.4	89.6	311.8	363,9*	262.4	274.8	258.1	182	118.8	134.7	135.4	93.5	125.7	134.1	187.6	123.4	97.4	90	94	85.6	132.8	96.3
						108.5	95.5	81.1	91.6	98.1	132.2	120.8	115.2	115.5	127.6	141.2	156.2	182.8	125.9	150.9	135.4	120.4	138.1	124.8	138.6	118.3	111	83.9	92							276,1*	128.5	134.8	161.9	117	153.4	137.8	103.1	129	88.2	70.1	82.4	133.3	102.6
138.2	312.8	316.3	236.1	303.1	279.9	101.2	111.8	79.1	94.1	94.8	164.3	83.8	113.3	116.5	109.8	135	128.4	169.5	110.5	136.4	132.9	0,0*	162.5	82.2	141.9	122.3	101.1	89.3	94.3	350.8	344.4	314.6	203	257.6	168.3	136.7	128.4	148.2	86.8	117.3	96	67.7	122.3	113.1	69.5	106.5	95.5	97.7	108.1
						88.4	115.7	68.9	100.9	98.9	155.8	174.8	114.6	124.6	99.6	137.4	163.3	158.8	125.6	149.1	129.9	113.5	135.1	90.2	106.2	134.6	100.4	101.6	96.9							113.5	132.5	165.5	106.3	127.4	115.1	68.5	102.5	102.4	75.8	94.6	89.6	146.1	105.7
194.3	344.7	273.4	146.6	307.5	291.7	95.3	100.7	82.7	88.4	87.9	166.1	113.9	123.7	171.1	111.6	137.9	133.4	197.8	115.1	152.5	120.9	119.6	132.2	-12	103.7	134.9	109.7	78.8	89.7	297.7	332.1	321.4	220.8	226.4	222	115.9	132.9	154.4	115.5	112.7	111.9	87.7	104	92.2	71.2	89	93.4	114.8	99.4
						86.4	123.3	75.5	103.6	95.2	149.6	140.6	127	117	97.5	131.7	127.2	179.4	125.6	140.2	160.5	126.1	128.1	92,8*	162.5	138.1	96.8	88.7	95.2							113	120.3	158.3	105.9	125.8	111.1	62.8	88	90.9	92.5	89	106.4	134.1	106.9
184.5	297.9	295.5	237.6	295.3	284.4	82.2	93.5	82.8	117.8	96.1	142.6	149.4	127.3	127.3	119	139.3	116.3	162.7	116.5	152.4	133	137.4	139.4	91.9	137.1	169.2	90.4	99.5	93.8	334.4	376,2*	320.4	255.9	274.4	208.2	100.3	133.4	147.1	96.4	132.4	117.8	144.8	125.4	277,9*	114.6	103.7	79.4	96.9	111.3
						78.6	101.6	76.4	108.9	100.2	162.9	98.9	117.9	130.4	115.3	142.5	128.4	196.8	103.9	143	151.4	124.1	194.5	123.1	135.1	132.9	118.7	100.6	84.4							95	137.1	164.9	126.5	138.2	124.9	71.9	185.2	57.5	104.2	91.1	81.5	127.3	104.4
200	327.1	270.9	222.7	300.9	264.2	0,0*	110.1	71.6	110.7	96.8	154.1	80.1	121.4	131.4	119	137	110.6	163.3	130.4	131.8	124.2	126.5	126.2	390,5*	125.7	129.7	98.7	98.2	93.7	326.7	353.3	238.5	196.6	267.2	165.7	102.8	158.4	157.3	95.4	132.6	127.1	111.9	81.4	90.3	126.8	96.7	95.9	120.4	106.4
						104.2	170.7	62.3	97.6	85.8	143.3	102.6	131.7	125.7	115.8	155.4	120.4	190.1	109.6	138.9	124.8	126	155.2	154.2	122.9	111.4	94.8	97	73.1							105.4	115.3	139.9	98	118.2	137.9	134.1	211.5	58.5	86.5	89.8	78.2	126.4	77.8
198.1	326.9	289.5	212.6	259.2	286.2	84.9	169.3	62.7	90	94.8	146.1	84.9	132.6	112.8	109.5	133.3	118.4	149.3	105.2	175.5	134.7	121.2	182.8	234.5	142.9	112	92	105.1	85.9	302.1	340.4	359.9	205	238.5	191.5	116.5	172.7	165.1	129.4	160.6	125.9	86.6	0,0*	108.1	86.7	96.2	72.5	128.3	105.8
						169.4	121.5	81.2	112.7	95.5	150.5	156	121.8	163.3	121.4	147.3	113	158.7	116.5	132.7	173.2	123.2	157.6	90.8	118	107	115.8	102.5	207.1							103.6	139.3	135.7	71	130.4	127.6	81.7	64.3	96.7	92.3	78.4	76.2	123.9	108
226.8	326	322.5	214.2	298.8	278.9	93.2	128.4	93	119.6	97.6	146.5	140.3	130.5	129.6	179.9	135.9	122.8	174.1	110.3	135.8	132.4	119.6	155.2	182.2	126.6	113.1	103.9	103	75.7	354.3	355.4	302	211.7	209.4	216.3	112.3	115.3	147.7	96.1	125.4	128.2	78.9	88.9	202.5	100.3	85.5	86.7	122.8	0,0*
						68	159.9	80.5	96.2	90.3	146.8	79.7	128.3	164.1	110.5	127.6	121.1	186.5	119.7	135.5	128.1	173.8	128.9	178.5	114.5	107.2	97.4	100.3	66.8							112.9	134.8	155.1	103	109.4	132.6	69.1	249.2	67.1	82.9	91.4	93.3	121.3	107.8
195.5	313	273.1	275.3	305.9	280.9	94.9	130.3	87.1	105.3	87.2	0,0*	71	127	128.2	125.1	151.1	336,2*	142.4	115.5	134.9	133.2	120.6	188.4	106.7	151.6	88.3	108.6	109.3	92.5	306	349	311.7	213.6	289.1	193.6	111.9	136.5	157.1	98.2	118.1	130.4	118.4	181	78.5	100.8	80.2	90.1	126.2	103.7
						102.2	127.8	151.9	106.8	91.5	130.1	74	132.2	140.8	151.6	148.9	143.8	198.8	97.5	147.4	122.5	127.4	240.9	101.5	102	106.6	103.1	96.9	93.7							115.5	134.7	146.2	102.8	130.1	124.2	70.9	0,0*	49.3	80.6	97.2	85.6	102.6	106.1
206.2	317.4	292.8	204.1	282.8	281.3	97.7	127.4	143.7	91.7	93.5	147.7	135.9	125.9	170.1	121.2	139.8	121.6	170.3	94.5	140.6	136.9	128.2	147.6	86.4	120.9	108.4	105	91.1	81.8	310.2	342.3	312.8	209.2	217.5	198.6	148.3	130.8	142	102.7	125.8	173.4	90.9	0,0*	152.8	69.6	86.8	78.7	124.3	106.3
						116.2	109.7	74.1	92.1	90.1	161.8	138.7	122.3	137.6	157.7	144.7	125.6	224.9	124.2	127.8	139.2	121.5	144	96	128.2	158	108.9	86.6	82.9							112.5	135.8	159.9	141.8	127.7	121.3	68.9	45.4	152.2	84.2	89.4	60.3	108.8	106.1
199.9	329.9	284.3	213.6	300.6	312.1	91.5	116.3	88.2	100.6	101	175.3	123.6	117.9	105.1	162.7	145.1	0,0*	193.7	123.5	131.7	134.8	77.3	161.5	101.7	91.6	145	114.4	104.8	85.2	309.3	345.3	317.2	207.7	237.7	185.1	105.7	140.5	172	108.3	119.7	129.5	66.4	0,0*	95.3	86.6	84.6	78.5	102.9	113.5
						87.2	133.4	101.4	96.9	86.7	145.5	0,0*	110.3	148.2	104.2	139.4	329,8*	182.5	97	127.2	124.6	126.4	146.4	93.9	130.7	93.2	82.7	108.4	85.9							104.8	149.6	159.6	91.3	132.8	147.7	67.9	109.7	105	77	85	70.7	129.7	143.9
213.1	342.2	267.5	200.5	244.9	280.7	124	127.6	78.3	99	86.3	165.8	83	128	162.4	145.2	151.9	0,0*	164.3	103.5	144.2	129.1	129.1	122.5	97.2	130.4	115.7	117.9	94	87.4	281.6	364,6*	310.6	203.1	211.5	187.9	98.9	147.1	165.5	124.7	118	123.6	150.6	162.3	218.3	76.4	121.6	87.6	89.6	111.8
						107	121.7	56.5	96	91.8	170.1	99.7	134.5	141.1	153.1	148.1	172.4	210.3	108.7	128.6	128.9	116.9	192.5	91.9	117.8	118.1	94.7	97.5	71							112.8	123.9	187.2	108.8	114.2	129.9	53.7	160.6	143.5	70.7	82.6	73.7	117.6	47.8
274.4	300.1	287.2	227.5	291	293	90	116.3	78.2	90.9	80.3	157.2	67.4	136.4	129	163.2	138.5	159.9	168.4	109.7	140.2	136.9	132.8	152.1	89.3	131.7	120.2	104	91.7	96.3	333.9	366,0*	318.4	208.5	253.7	171.4	151.8	128.9	152.7	107.1	117.9	123.1	113.3	175.5	118.8	52	76.4	59.5	127.3	110
						91.6	129.2	94.9	106.4	88.3	167.4	80.4	137.1	174.5	141.8	144.5	121.4	178.5	110.8	133.9	134.8	130.2	127	106.8	123.9	116.4	98.4	65.4	95.6							113.4	120.7	132.6	72.7	127.5	201.3	121.2	93	92.3	89.1	94.8	54.3	91.9	88.1
208.7	317.7	316.8	229.4	327.2	292.3	91.3	125.8	90.4	93.6	93.6	142.8	54.7	105.5	139.2	157.5	153.6	135.5	176.7	110.8	203.5	135.9	120.8	135.8	93.7	114.1	110.5	105.3	103.6	85.3	311.2	358	308.6	212.1	217.4	189.9	112.2	121.1	158.7	111.9	104.2	151	66.2	36,4*	107.1	65.6	85.2	91.1	119.9	105.5
						95.4	125.6	74.6	99.6	91.9	151.6	101.5	138.4	184	151.4	144.9	116.6	172.3	116.6	144.9	102.6	131.1	124.1	75.6	115.9	111.7	98.8	101	89.3							173.5	157.4	166.1	100.9	183.4	168.5	134.2	0,0*	108.1	75.7	109.1	87	185.3	141.2
266.4	394,3*	270.4	228.3	312.7	279.9	84.9	128.8	83.8	100.8	88.2	175.8	73.8	109.7	130.9	146.2	136.7	123.9	173.4	103.8	162.7	118.2	120.5	139	100	105	113.6	99.1	125.7	86.6	316.2	364,6*	315.9	199.6	222.2	177.4	108.7	129.4	153.1	107.1	140.9	135	69.3	139.2	110.3	165.2	88	86	107.6	117.2
						110.7	130.1	79.3	109.1	97.3	152.6	81.6	107.7	132.1	153.8	146.6	111.6	173.6	121.8	156.7	168.7	115.8	157.8	89.1	142.3	105.1	97.5	111.4	94							111.3	145.9	179.2	109.9	143.1	130.4	145.4	74.8	97.7	124.4	84.8	119.3	89.5	120.5
271.7	273.6	311.3	218.8	321.2	272.9	118.1	141.3	96.3	82.9	90.3	152.1	117.7	114.2	143.6	149	136.6	108.8	167.8	117.7	156.6	145.7	131.4	156.3	94.9	125	124.2	95.9	106.6	101.3	307.3	425,5*	300.1	228.5	243.3	199.4	108.7	126.9	176.7	100.1	149.1	137.2	109.4	121.8	104.2	86	80.8	45.4	129.3	177
						112.6	118.7	88.6	96.3	105.1	0,0*	116.5	129.1	123.8	121.1	153.5	130.5	183.1	116	140.5	123.4	135.7	126.5	130.5	153.1	115.2	101.8	103.5	94.5							112.2	127.6	197.9	109.9	141.2	129.7	97	77.2	109.5	87.9	55	78.7	120.6	112
223.1	305.8	261.5	228.4	353	287.6	118.8	124.2	128.3	93.5	97.7	140.3	453,1*	125.9	110.8	135.4	143.5	116.8	206.8	127.5	154.2	129	135.4	126.4	86.7	121.1	111.7	98.4	85.7	114.3	301.7	359.8	318.4	221	226.1	256.8	107.8	127.9	186.4	106.1	138.5	137.3	74.1	192.3	196.4	110.3	95.9	73.7	126.5	108.5
						110.7	93	79.4	96.3	90.2	172.6	176.4	129.5	165.9	149.7	140.4	107.4	160.3	127.3	160.8	135	128.9	141.4	97.4	121	85.9	115.7	98.6	92.9							98.3	134.4	186.2	83	131.3	139.5	136.7	157.3	106.9	142.5	86.6	111.4	120	114.3
350.4	305.8	271.1	217.4	284.5	276.9	103.3	88	84.6	104.3	94	221.9	284,8*	128.1	129.2	143	131.4	104.4	172.8	156.9	135.5	132.3	168.8	219.9	82.1	113.3	101.3	103.3	102.5	92.6	349.8	372,5*	335.9	220.3	263.4	152.7	118.5	121.2	181.6	165.5	123.2	145.2	76.4	149.6	110.6	84.3	76.6	84.6	118.1	117.9
						95.5	97.9	76.1	109.3	99.3	219.2	125.9	138	130.4	119.6	154.1	106.4	179	122.2	163.7	139.7	128.8	120.7	97.6	45.2	97.9	84.1	72.3	82.5							115.6	123.8	178.2	95.1	127.9	129.2	73.9	96.6	111.5	78.6	97.7	89.4	119.4	113.6
387,0*	316.3	240	238.6	312.9	279.9	108.8	134.5	98.5	100.8	93.9	202.6	110	122.7	126.9	138	135.1	147.5	178.8	128.5	154.4	126.9	121.2	169.4	92.8	108	123.9	85	93.1	91.5	318.3	366,8*	329.1	245.2	241.5	185.2	107.3	125.1	152.6	97.8	127.2	145.5	73.3	121.8	81.6	92.6	99.2	84.3	128	125.5
						94.4	113.4	130.4	99.6	79.3	159.1	107.3	135.7	128.3	151.1	144.1	109.7	175.3	128.7	153.7	126	161.6	145	115.8	115.7	130.8	98.5	99.9	81.6							111.7	125.6	186.5	105.2	124.2	126.5	155.1	85	87.5	96.5	72.3	83.7	133.3	90.4
99.8	311.1	260.3	214.3	293.6	279.5	131.8	114.6	153.3	97.6	95.8	200.7	97.4	143.5	178	139.2	144.1	114.1	199.2	146.9	146	121.1	125.5	122.7	108	125.7	122.5	95.2	100.6	91	346.4	300.7	335.8	192.8	289.5	208.9	173.3	130	199.5	112.1	167.7	128.7	77.4	156.7	123.2	84.2	82.3	138	108.9	79.1
						117.3	93.8	78	94.9	89.1	205.9	96.5	132.3	128.9	145.2	131.6	111.6	176.3	148.7	144.4	74.5	139.4	115.6	88.8	158.5	130.4	101	126.3	94							113.6	131.7	243.7	103.5	157.5	124.6	130.1	138.5	112.9	91.2	90.6	93.8	126.8	119.8
184.5	197.3	289.5	218.3	321.2	278.8	114.2	125.8	71.1	100.1	93.9	143	94.7	156.7	126.6	137.2	118.7	142.7	167.7	130.6	145	118.7	137	120.9	103.4	127.3	121.4	98.7	101.5	92.1	333.4	343.1	334.5	248.8	261.8	176.8	113.7	131.5	314,0*	103.4	121	124.5	76.4	78.4	107.6	69	80.5	64.7	133.6	115
						109.9	138.3	100.4	105.5	90.8	171.3	85.2	126.9	128.4	124.4	159.4	100.3	158.7	104	136.1	131.1	135.8	225.7	109.4	152.2	96.5	88.4	79.4	88.5							110.4	126.5	87.8	103.8	151.2	129.4	82.6	105.7	96.5	85.7	86.3	90.6	133.2	116.9
196.2	189	268.2	221.4	275.1	282.9	107.5	97.4	84.4	91.5	83.5	143.1	77.5	134.5	145.8	134.9	120.3	104.8	157.2	102.1	144.2	126.4	116.6	137.5	105.5	119.6	124	109.6	99	235.7	332	397,8*	327	230.6	193.4	194.2	112.3	135.3	0,0*	107.6	142	123.6	76.6	86.1	110.1	112	82.1	77.7	121.6	102.6
						107.7	125.3	81.2	100.2	69.9	153.8	69	137.6	113.9	133.9	155.2	156.3	208.2	118.8	141.2	134.4	144.1	126.7	102.8	108.9	130.4	107.2	123.9	123							116.5	145.4	94.4	96.2	143.2	129.1	138.1	84.3	158.6	129.7	85.7	61.5	131.2	124.3
220	96.4	280.4	279.5	348.1	273.3	113.1	126.1	76.2	0,0*	84.6	187.2	76.6	108	135.2	150.1	154.6	106.2	167.6	128.7	157	135.9	98.9	161.6	109.3	119	129.1	123.2	108.5	99.9	332.2	368,1*	282.5	207.9	258.3	202.9	118.3	123.1	112	80.2	142.2	121.9	74.7	163.9	111.6	502,8*	93.8	87.9	132.3	117.4
						114.3	113.5	73.1	80.5	93.4	146.9	68	110.9	146	111.2	124.8	115.2	168.2	133.8	149.8	132.3	156.2	202.2	82.8	124	127.9	63.2	102.5	77							113.1	128.7	124.5	94.8	153.5	121.8	125	87.8	172.2	58.2	0,0*	121.7	129.4	85.8
204.6	209.5	420,9*	213.3	336	290	101.5	93	88.2	89.7	87.7	162.5	73.6	112.7	167	127.2	154.9	160.5	161	127.7	150.9	133.4	129.1	0,0*	105.5	113.4	121.9	110.6	377,9*	91.7	309.7	345.3	305.8	206.7	218.1	186	121	139.6	157.6	76.6	130	125.9	100.7	121.6	128.4	87.2	86.5	123.7	110.8	97.8
						97	116.5	102.7	80.2	95.6	188.9	60.1	118.9	148	125.5	154.1	105.9	165.4	127.4	201.3	122.4	119.3	104.5	99.1	135.6	121.2	103.6	129.6	105.5							118.3	162.8	124.9	107.5	120.5	129.4	0,0*	82.9	110.6	84.9	86.7	79	117	104.1
233.3	235.3	262.3	287.1	313.6	303.5	101.2	99.8	96.5	89.9	85.6	174.6	67.8	139.4	140.6	123.6	154.4	111.3	162.4	120.4	152.6	128.2	126.6	229.7	110.2	100.1	171.1	83.3	54.6	101.9	334.1	357.6	313.6	212.8	270.1	178.3	108.9	167.6	138.8	106.3	128	124.3	230.9	150.9	85.9	76.1	80.8	56.4	95.9	93.3
						93.1	114.8	93.8	124.2	101.7	159.8	63.9	116	129.6	129.7	153.5	100.5	169.1	124.3	162.6	130.4	126.8	182.1	65.9	220.2	152.4	96.8	102.1	90.5							115.7	140.8	122.8	111.6	137	107.8	0,0*	115.5	91.9	59.5	92.6	121.7	122.2	105.5
245.8	256.5	287.7	261	311.7	288	85.5	223.9	93.1	90.1	86.6	186.6	73.7	134	152.4	84.2	156.9	104.2	160.6	-59,9*	161.3	138.2	126.6	172.6	105.4	116	152.7	178	87.6	93.8	304.9	324.7	339.7	218.4	240.7	185.6	123.3	135.1	126.5	86.8	135	128.7	0,0*	103.7	106.8	67.3	78.3	77.4	123.3	113
						100.2	125.3	70.4	116.7	82.8	151.2	109.1	120.9	127.2	120.4	155.2	97.2	183.9	125.3	167.5	136.1	121.6	191.2	91.2	122	130.6	95	103.5	97.9							89.7	127.5	165.1	103.2	137.1	118.5	105.5	86.2	112.9	101.2	96.8	72.5	135.4	117.2
211	302.8	266.4	195.3	341.7	291.2	111.6	115.2	79.2	0,0*	100	165.8	106.3	119.4	121.4	145.1	171.5	104.1	172.7	110.6	170.6	125.2	122.8	180.4	127.1	107.6	135.3	89.3	97.1	91.3	329.7	383,3*	305.5	219.7	241.8	264.4	118.5	123.7	126.2	82.9	140.9	124.6	61.2	130.9	142.5	163.4	37,2*	62	107.1	111.6
						106.2	167.9	68.8	104.5	101.9	179.6	79.2	135.3	120.7	126	152.9	103.8	178.7	123.9	152.5	118.2	134.7	182.2	108.8	127.1	126	97.2	96.9	95							117	130.4	128	94.8	146.8	128.2	60.7	125.1	101.3	75.2	120.3	82.9	132.1	112.3
215.3	275	257.1	249.3	318.9	287.3	106.3	120.5	82.8	90.7	96.4	152.6	70	163.6	145.5	136.6	145.2	99.7	176.5	116.7	153.8	135.5	121.8	184.2	108.9	133.9	144	93	97.6	104.8	297.6	355.1	365,7*	226.6	254.7	171.6	159.9	150.9	186.1	103.7	140.4	130.6	68.6	88.4	110.8	86.4	77.4	46.6	124.9	122.4
						109.1	107.8	75	218.1	97.7	168.1	69.9	124.8	131.6	131.8	150.6	102.2	186.3	120.4	156.2	150.7	218.3	183.3	121.9	153.1	110.3	86.5	101.1	47.6							131.8	134.9	116.4	104.6	151.1	133.8	65.9	103.9	96.4	74.7	82.9	47	102.8	135.9
209.2	266.6	283.5	239.1	332.5	293.5	168.7	115.7	69	134.7	121	175.2	80.2	116.9	136.3	149.9	115	114.2	178.4	130.2	166.3	143.6	122.7	180.6	109.1	110.6	112	97.7	102.9	146.3	311.9	362,9*	389,4*	244	280.5	243.4	147.6	135.6	143.7	151.7	161.6	126.1	84.7	89.3	94.7	74.3	93.2	83	117.7	102.6
						116.1	173.3	77.7	104.5	93.7	150.4	71.7	133.8	133.5	124.6	139.4	108	186.7	130.5	156.8	133.8	121.4	186.9	110	109.1	133.2	96.4	119.9	83.1							32,8*	123.4	131.2	114.2	146.7	132.6	338,0*	183.3	65.2	80.3	82.2	78.6	137.6	110.6
227.9	293.7	248.3	243.9	317.1	300.8	87.4	282,3*	79.2	112	96.1	188.2	66.6	173.9	169.5	117.9	153.1	106.6	188.6	118.1	152.7	140.3	129.8	170.7	0,0*	105.3	114.3	95.7	112.5	75.5	307.4	374,2*	311	201.7	196.3	177.5	108.9	128.3	123.8	81.8	144.5	129.9	59.5	90.8	124.5	84.1	57.1	82.6	140	119.8
						88	90.3	89.1	118.2	88.5	146.9	70.2	136.5	131.5	123.3	166.9	108.1	176.4	111.9	156	112.1	143	189.1	105.1	161.9	161.9	101.4	108.2	96.1							111.3	126.5	141.4	74.2	139.5	128.9	70.5	88.2	122.8	242.2	90.9	83.8	124.7	134
281.5	282.6	276.5	233.2	316.2	288.4	80.4	117.1	81.8	109.2	102	151	66.9	132.6	144.7	130	126.9	99.6	197.5	119.9	235.6	118.4	133.8	157.4	120.8	125.3	127.5	102.2	103.9	99.5	326.2	384,3*	306	246	222.3	184.9	117.6	127.6	129.8	102	158.2	140.8	112.3	188.4	105.9	0,0*	64.4	95.2	123.2	121.8
						88.2	133	143.7	103.1	92.3	166.9	77.3	138.8	141.9	106.6	162.5	108.6	187.2	125.7	186.7	137.7	121.5	140.1	110.9	117.7	131.7	81.6	108.8	98.5							114	168.1	132.6	103.4	140.4	136	72.5	130	112.5	49.7	84.7	79.5	123.9	124.8
231.1	278.5	252.5	235.1	394,5*	309.2	89.1	122	74.9	116.6	104.9	167.7	65.8	158.8	199.1	138	143.5	117.6	179.4	113.7	174.6	151.5	132.1	144.2	104.4	103.4	177.5	102.6	105	96.8	315.5	348.8	310.6	224.8	239.2	196.9	110.4	125.7	143	96.7	138.4	129.2	78.9	97.5	108.5	90.4	93.4	71.5	124	161.1
						106.9	123.1	82.4	105.9	103.3	137.5	65.2	150	128.1	137	140.5	112	200	119.3	181.5	145	123.4	151.7	117.2	149.9	152.4	90.6	41.4	96							116.2	130	158.3	114.5	144.2	140.8	76.3	161.2	141.4	72.4	157.1	98.1	138.2	223.1
250	264.8	395,5*	236.8	227.1	287.6	86.1	135	74.1	111.5	101.5	164.2	127.3	132.9	151.6	137.2	174	109.3	193.8	109.8	170.9	142.1	119	150.9	112.4	101.2	139.3	105.6	109.1	97.3	312.9	358.2	273.3	215.6	213.3	180.8	115.7	127.2	117.7	101.3	135.4	142.3	76.8	101.7	215.8	89.1	74.6	78.9	131.3	132.3
						92.1	126.6	92.2	121.3	92.6	148.7	83.3	94.8	124.3	131.2	161.6	101.2	188.1	114.2	174.9	127.9	124.1	143.5	97.8	125.4	233.9	116.2	77.9	97.9							109	127.9	128.7	103.7	130	141.6	83.2	85.1	109.4	89.7	112.4	93.8	133.8	128.3
212.1	264.8	281.4	227.3	340	275	98.8	138.5	75.6	117.8	96.2	171	112.2	178	123.5	122.9	144.7	108.1	269.1	158.2	178.6	142.8	127.4	125.5	118.4	149.3	126.7	105.7	108.1	92.7	338.5	348.5	333.5	241.9	181.7	177.1	114.8	136.6	170.8	119	145.1	135.2	80.9	79.8	105	96.2	88.6	138.5	127.3	117.8
						100.9	120.1	155	127.5	96.8	185.2	66.7	157.4	131.3	129.8	163	101.4	221	127.1	234	134.2	117.3	149.8	109.7	118.1	108.6	80.7	111.1	99.8							0,0*	141.2	171.7	103.9	154.8	132.7	92.2	111.2	106.6	69.3	91	96.2	130.5	113.7
242.8	282.9	342.6	238.9	325.1	288.3	80.9	104.3	93.9	95.5	91.7	175.7	0,0*	141.7	126	132.1	159.7	111.5	197.8	127.4	230.7	147.8	123.5	128.7	109.6	116.5	139.5	97.9	128.2	94.4	316.2	375,4*	295.4	211.8	218.6	176.7	118.7	170.6	128.8	109.5	142.5	150.2	70.2	111.3	78.2	80.5	95.2	98.9	142.6	121.7
						83.4	128.9	77.5	113.3	95.2	186.5	69.6	141.2	126.4	117.8	162.7	109.5	186.4	137.1	177.8	134.8	127.9	138.3	69.1	139.6	108.6	95.5	111.7	85.1							110.2	219.2	132.9	112.1	142.7	133.5	76.3	100.9	82.4	74.6	88.5	151.2	131.7	119.4
246.8	282.2	297.5	276.4	321.3	278.2	87.2	139.1	73.5	118.5	101.7	183.7	79.6	130.1	108.3	123.7	170.1	132.3	177.6	132.3	188.6	138.9	128.9	139.9	90.3	43.2	109.8	94.4	109.7	94.9	312.8	375,5*	312.8	199.3	198.8	217.1	112.3	164.7	96	94.3	153.5	145.1	73	106.1	152.4	92.6	89.7	78.4	123.6	117.4
						96.1	107.4	85.4	106.1	107.6	186.5	169.7	138	117.7	111.7	125.4	123	180.7	134.5	193.3	133.9	128.6	128.9	0,0*	121	103	91.3	106.5	96.1							161.6	145.9	131.5	100.4	148.8	139.5	77.4	69.4	194.6	81.9	79.9	146	99.6	112.1
225.6	291.8	285.9	257.9	305.2	307.2	106.2	99.8	81.1	107.9	116.6	205.1	81.5	134.8	130.1	124.5	148.7	105.7	197.3	123.6	190.7	140.5	268	140.3	75.8	112.8	82.6	86.1	117.4	280,5*	334.6	351.5	325.8	216.1	286.8	170.6	116	146.4	151.6	97.6	120.2	155	88.2	120	164.9	92	87	195.8	170.8	114.2
						88.3	89.8	77.6	111	96.2	172.1	106.3	146.1	124.8	134	146.5	148.7	173.5	128.3	199.8	133.8	128.2	157.3	138.4	147.1	107.8	100.6	107.2	102.1							113.9	133.8	122.9	106	134.1	135.9	71.7	159.8	145.9	89	103	73.2	116.2	126
245.7	258.3	296.7	282.5	330.7	271.9	95.2	80.6	116.5	99	86.6	0,0*	98.2	139.3	133.6	128.5	104.2	126.2	188.7	119	196.6	148.7	134	129.6	112.5	131.1	105.1	98.6	111.5	102.2	352.1	404,4*	292.8	213.9	224	158.4	134.4	173	130.2	113.1	194.3	146.5	76.6	118.5	117.9	88.5	87	87.2	130.9	122.9
						104.1	96.9	64	108.9	94.8	211.4	92.5	140.3	138.1	132	142.8	115.5	178.5	110	185.9	151.8	136.1	142	113.1	111	98.1	141.7	104.7	110.2							105.1	118.1	155.1	104.6	153.2	149.5	75.6	91.6	140.7	84.6	87.7	85.2	134.2	126.8
240.4	294.2	290.1	224.7	305.2	291	100.2	76.1	82.2	108.2	105.8	198.3	93.9	139.7	124.2	130.9	147.9	113.7	184.7	217.2	185.1	134.6	137.5	141.3	122.2	205.1	104.5	109.4	110.7	103	321.6	375,4*	265.7	209.3	244.9	173.8	138.5	121	119.1	117.9	162.8	128.6	66	113.7	84.7	96.1	78.2	95.7	134.5	121.1
						102.3	158.2	94.8	117.2	99.5	212.3	86	135.3	129	128.1	158.5	125.4	245.3	318,5*	192.9	149	426,7*	160.6	117.4	130.3	101.9	102.8	104.7	95							107.4	125.6	126.8	98.2	160.7	142.7	74.8	165.2	145.4	87.1	96.7	45.7	160.8	149.1
248.7	278	244.5	220.1	276.4	282.9	127.4	101.1	86.2	110.4	107.4	222.1	134.4	141.8	149.9	129.6	134.4	121.9	244.5	213	183.8	141	143.2	147.2	111.9	135.3	90.3	99.3	104.9	98.8	297.5	375,9*	265	242.8	207.4	198.4	118.5	126.4	137.6	117	154.1	145	75	136.2	117.9	98.2	81	88.3	170	111.5
						116.4	97.5	86.4	109.8	107.2	164.2	87.7	137	141.3	118.9	152.2	124.9	194.1	119.5	167.4	141.5	133.6	138.1	120.1	155.3	110.6	92.7	115.6	102.6							115.4	128.3	141.1	109.7	147.1	135.4	73.7	70.8	155.9	91.1	88.8	92	108.4	122.8
358.5	262.8	293.4	249.6	301.9	291.6	127.6	83.3	95.7	118.9	117.1	206.7	90.9	151.4	139.5	119.4	141.7	119.8	224.7	123	183	149.5	186	140.4	170.8	138.1	101.4	97.6	115.2	85.8	339	317.7	279.2	231	191.9	158.8	107.8	122.7	122.7	108.5	143.9	142	97.7	131.1	217.8	71.7	73.7	65.8	131.7	122.7
						123.8	116.8	73.1	93.4	108	206.3	87.4	179.9	131	151.3	156.5	123.6	233.8	123.3	244.5	151.7	131	140.5	113.4	133.4	116.2	128	142.9	101.2							0,0*	124.6	117.3	104.9	180.8	151.9	66	139.2	96.8	89.4	90.3	96.7	135.1	113.7
247.4	281.6	275.8	246.4	277.6	287.2	131.6	130.9	124.2	99.3	107.6	200	82.7	146.3	136.2	142.4	0,0*	130.3	212.3	138.7	205.1	149	134	150.2	130.2	118	100.3	86.4	117.3	103.2	317.2	317.4	297.7	210.4	183.2	181.4	85.3	124.2	135.8	141.3	171.9	143.8	167.7	77.8	152.4	67	76.2	86.5	143.4	129.7
						104.3	143.2	230.2	100	105.9	175.5	84.9	133	166.3	133	123.6	131.1	204	130.7	214.8	150.4	133.6	0,0*	99.7	159.5	110.4	93.5	120.6	105.1							91.5	137.6	134.6	107	176	149.5	118.9	104.1	104.2	89.1	80.4	165.8	133.4	136.3
205.7	269	275.5	211.9	279.3	280.9	126.3	127.1	76.6	103.1	112.9	116.6	84.1	143.4	142.4	131	131.6	126.5	199.3	143.5	210	149.7	141.5	182.6	121.5	129.8	106.6	98.8	114.4	128.7	283.4	339.2	306	212.2	208.7	177.1	90.6	124.1	133	119.9	163.2	145.7	84.6	94.7	46.9	92.5	79.8	93.1	146	130.6
						117.6	123.7	125.1	94	101.2	161.8	85.5	116.4	134.1	133.3	162.4	0,0*	220.3	142.8	207.2	160.4	132.9	263.8	130.9	0,0*	136.7	94.8	102.9	102.7							87.4	129.9	167.1	120.2	154.6	188.3	89.8	84.8	91.9	69.5	91.4	57.8	144.5	112
265.8	272.6	313.9	221.8	322.3	221.3	115.5	109	80.7	100.6	126.4	179.4	85.4	140.9	131.6	139.1	158.8	124.7	196.3	139.2	213.2	143	131.9	237.8	114.2	161.8	123.1	121.1	115.2	106.5	286.1	322.6	302.9	201.5	196.7	255.8	107.4	125.4	133.5	110.3	152.9	168.2	68	70.5	91.8	117	69.8	83.2	184.5	131.8
						121.9	103.9	218.7	106.1	112.8	160.3	82.8	129.5	122.2	132.4	164.1	122.8	196.8	140.1	191.2	156.1	136.9	327,1*	113.6	120	104.3	126.4	110.3	102.5							0,0*	128.2	129.3	116.1	147	134.1	67	182.2	91.8	94.4	89.8	83	121.2	128.6
288.8	287.5	293.8	289.9	301.5	252.4	125	101.9	56.4	104.8	103.6	176.3	127.2	135.6	126.6	122.1	181.5	159.2	223.3	140.9	189.6	148.4	141.1	398,4*	82.6	154.6	122.6	96	119.2	174.9	367,0*	300.7	298.9	354.9	295	167.6	107.1	127.3	151.4	112.5	147.2	143.8	148.4	123.1	136.4	41.3	78.9	91.1	131.3	137.5
						103.2	107.1	124.9	104.6	112.6	166.4	131.6	144.4	133.5	135.6	156.5	139.7	187.9	131.6	196.8	163.4	136.2	189.2	87.8	157.3	113.9	110.3	116.4	100.9							571,2*	125.7	146.9	121.5	146.5	146	78.1	92.6	95.3	83.6	105.1	145.9	126.8	131.2
293	291.4	298.9	227.6	282.6	261.8	109.9	173.9	98.2	0,0*	110.2	193.5	85.5	116.6	127.8	118.7	47.2	127.7	209.5	138.7	200	149.8	130.8	230.5	106.4	129.5	100.2	95.8	125.2	113.6	299.8	334.9	309.5	218.6	298.1	181	164.4	133.8	183.6	117.4	147.8	141.5	91.2	93.4	163.3	100.2	74.7	91.4	153.4	127.4
						105	93.9	94.8	104	98.4	195.8	85.5	142.9	126.6	110.4	142.9	128.8	194.8	133.7	162	162.3	153.5	284,6*	87.8	119.8	160.5	101.1	109.5	90.9							137.3	166.7	144.1	114.2	152	143.2	102	155.2	104.9	69.3	104.1	92.6	132.8	127.4
220.3	322.7	282.1	281.9	62.7	255.4	122.4	101.7	68.2	103.8	116.9	187.8	83.3	143.2	93.2	130.2	158.5	112.7	202.5	143.3	181.9	158.2	158.2	236.1	177.7	119	140.3	87.5	110	116.5	285.9	339.5	302.3	236	219.6	178.6	0,0*	174.5	131.4	107.8	148.8	147.4	73.1	140.1	161.4	95.2	101.3	97.7	135.9	139.2
						104.5	114	74.5	107.9	109.1	177.6	84.3	128.2	124.5	144.1	149.1	129.9	287,1*	136.3	198.9	145.2	141.8	279,4*	141.4	111.3	155.8	163	95	100.2							115.7	132.9	135.2	93	142.4	132.7	71.8	165.5	111.7	104.3	76.8	94.4	132.4	114.6
333.4	300.1	306.2	206.5	263.6	257.2	115.8	128	180.5	177.2	114	178.6	86.8	136.7	122.6	143.4	144.3	120.6	304,2*	133.9	290,0*	155.6	233.7	256.6	121.2	102.8	146.9	95.5	41	84.5	301.4	310.3	306	206.1	315.1	182.8	114	153.2	153.9	110.9	150.8	135.3	103.6	144.7	113.6	0,0*	91.3	91.3	158.2	120.6
						108.2	177	86.7	99.2	111.1	194.9	73	151.2	101.2	127.8	145.9	135	205.6	138.6	219.4	159.5	204.2	261.7	71.6	109.9	113.6	99.8	115.4	113.9							100.2	134.7	141.3	112.2	165.5	132	75	156.2	161.4	68	99.9	99.4	124.6	136.5
288.2	305	271.3	216.3	194.8	267.3	91.2	250.3	73.7	104.5	127	175.4	139	153.3	118.1	136.5	146.7	127.7	160.1	121.1	198.6	162.6	139.1	230.1	129.6	0,0*	123.8	101.1	114.4	115.8	322.6	355.7	310	214	215.3	170.8	109.6	138.3	174.4	97.6	155.1	126.3	105.2	69.5	123.7	85.3	72	190.1	151.4	141.2
						98.9	122.1	87.4	94.7	123.3	182.4	108.8	264.1	0,0*	138.8	148.7	125.9	159.3	135.2	208	158.5	139.1	0,0*	84.1	134.3	115.9	90.7	129.6	137.4							110.9	132.2	147.2	111.3	144	149.2	73.5	61.1	148	111.8	89.9	100.1	152.9	125.5
310.5	348.2	499,4*	240.8	254.1	260.7	111.9	111.4	107	104.2	82.1	169.9	85.3	95.6	299,5*	119.1	155.9	130.1	171.9	132.6	263	142.4	142.6	340,0*	120.1	130.7	109.6	93.3	106.6	99.8	300.4	307	310.1	199	213.6	208.5	134.6	148.2	147.4	104.8	142.3	133.8	72.2	140.6	97.4	92.2	104.3	100	155.1	141.2
						114.8	128	71.8	93.7	110.1	152.8	77.7	127.1	265.9	139	155	130.3	174.2	121.1	203.6	154.3	136.4	185	116.7	132.1	128.5	90.3	173.9	115.5							100.8	131.9	158.3	100	151.8	143.6	93	70.4	159.8	92	109.1	102.2	148.5	132.8
228.9	325.9	213.1	223.1	261.1	250.5	110.7	96.3	80.5	109.9	102.5	164.7	77.7	134.6	168.3	141.7	147.4	122.4	203.9	127.2	224.9	151.5	146.8	171.3	95.5	158.3	194.9	141.7	102.8	144.3	287.3	292.5	306	219.6	196.8	165.5	136.2	133.8	160.3	100.1	158.1	133.2	74.8	97.2	119.4	94.7	90.5	87	164.7	128
						114.2	144.6	83.8	97.3	94.7	165.1	153.5	141.5	361,8*	137.2	141.7	121.4	175.1	124.1	220.8	147.8	148	168.1	185	133.6	136.9	80.4	105	110.4							123.6	154.2	159.5	99.1	151.4	170.1	77.1	149.4	105.7	114.5	101.2	89.5	144.6	127.5
240.5	303.5	264.5	250.2	254.8	284.6	116.1	95.9	88.1	104.3	100.2	157.5	102.2	134	270,4*	138.6	189.4	133.2	173.6	132.5	209.7	161.1	148.7	165.7	81.3	133.3	135.3	92.8	104.6	111	296.5	312	335.5	228.6	200.1	215.8	96.8	147.1	139.3	117.3	149	140.1	72.6	182.7	102.7	164.2	88.8	80.8	158.1	147.2
						109.3	141.4	93.1	84.1	92.1	0,0*	155.4	135.2	226.2	139.3	136.1	131.6	194.6	127.6	209.2	175.1	137.7	183.1	73.2	111.7	112.2	96	105.3	112.6							95.7	132.6	153.2	106.2	149.2	130.7	150.9	124.1	107.5	81	78.4	156.2	144.7	124
263.5	331	275.9	196.1	260.7	251.2	120.5	96	77.1	101.6	92.7	163.1	84	171.8	206.5	128	140.6	132	164.2	134.8	204.1	166.3	148.8	186.4	119.3	145.8	107.7	104.6	89.8	112.8	279.2	315.2	312.1	186.5	167.1	165.6	99.4	138.7	144.2	112.8	135.3	165.5	123.4	121.7	106.1	93.4	81.1	59.4	141.3	129.4
						107.6	98	80.6	109.3	89.3	202.5	88.7	134.1	46.5	133.8	149.6	130.8	173.9	138.1	200	158.8	149.3	182.7	114.5	140.3	101.6	110.5	143	106.1							158.7	131.4	151.6	110.5	140.3	149.4	84.2	91.9	92.4	89.2	77.6	87.6	133.8	142.1
282	296.6	251.3	234.4	249.6	265.8	115.7	78.4	82.1	121.7	106.6	193.1	82.3	129	114.9	94	153.5	126.2	169.3	127.4	229.8	148.6	148.4	250.8	57.1	133.9	131.1	104.2	51.8	116.6	350.6	288.8	314.2	185.8	221.6	207	99.3	156.9	151.2	121.7	123.5	146.6	81.2	82.6	86.3	0,0*	85.3	108.9	144.1	130.6
						108.8	101.4	79.7	77.9	133.6	194.3	97.9	133.8	152.7	124.8	176.2	121	165.9	130.7	208.5	158.7	190.1	183	63.9	141.6	112.3	139.4	115.6	86.5							105.2	170.4	159.2	125.4	193.3	183.7	70	152.2	75.6	105.8	85.3	85.2	146.7	130.1
252.4	321.6	315.5	249.4	257.8	278.7	112.5	107.9	80.1	107.7	114.2	214	134.9	167.3	135.5	118.1	142.6	133.4	155	138.6	211.4	168.2	137.1	192.2	61.1	147	106.8	96.8	120.7	91.5	320.2	317.1	252	217.3	198.2	162.6	115	145.6	176.7	114.1	175.6	152.1	82.4	92.8	111	81.6	119.2	88.9	147.2	131.5
						112.6	117.2	83	103.7	337,1*	218.5	115.2	154.1	123.4	147.3	130	125.2	194.9	144	212.1	157.8	153.1	190.3	75.6	102.1	126.8	94.9	123.3	95.2							103.4	142.3	144.2	121.7	166.1	165.8	71.6	95	96.7	90.9	92.6	137.8	127	114.7
213.5	296.2	270.7	186.8	249.2	290.5	121.6	104.2	95.7	102.8	292,9*	0,0*	178.6	148.6	170	131.4	136.6	127	185.8	137.3	204	167.5	147	173.7	99.5	127.8	117.2	99.9	118.7	111.8	301.9	311.2	348.4	211.1	203	171.5	101.2	149.3	139.4	113.4	159.6	146.6	74.8	96.7	90.4	87	91.7	95.5	174.7	125.3
						109.2	107.1	96.7	101.4	0,0*	200.7	106.6	127.1	122.7	91.8	145.8	123.6	156.1	133.3	261.3	180	157.5	178.7	103.8	85.6	120.8	101.9	160.2	103.3							130.4	144.8	145.6	111.8	159.4	123.4	76.1	81.5	93.9	90.4	99.3	92	139.6	119.8
240.7	261.4	249.4	357.4	241.6	289.1	115.2	105.2	73	210	248.7	158.1	101.3	121.1	122	122.7	127.5	129.3	173.3	135.2	224.2	194.2	152.9	177.6	83.5	110.1	106.3	90.1	112.1	92.7	306.1	404,4*	340.9	211.6	201.3	200	81.7	157.1	155.5	125.3	178.4	130.7	71.2	81.2	120.1	76.7	88.7	81.6	162.5	130.3
						126.1	106	84.3	98	82.6	120.7	130.9	169.6	116.5	124.2	132.3	131.9	206	139.2	260.9	159.8	154.4	171.6	82.2	128	116.5	103.4	104.4	173.4							150.6	153.9	152.4	106.3	154	164.8	77.4	76.1	110.8	75.5	106.3	77.8	142.3	134.3
296.6	308.6	311.3	319.5	85.1	286.4	127.5	89.6	86.5	106.3	69.4	260	97.3	80.5	129.2	152	132.9	134	163.6	136.3	241.6	157.8	150	178.7	170	133.5	248.3	97.6	120.3	104.1	295	281.6	370,5*	193.9	240.5	170.3	98.5	155.2	189.6	107.9	191.8	143.9	79.8	101.8	99	83.2	93	54.5	161.2	152.4
						126.5	96.2	83.7	119.3	110.3	116.9	97.6	93.5	111.1	139.6	42.9	129.6	157.2	133	241.1	186.3	149	188.2	109.4	146.3	110.5	102.4	112.2	103.4							96.8	160.7	176	119.7	148.6	136.1	82.2	236.6	96.5	95.2	91.8	78.4	144.8	125.2
0,0*	326.3	394,8*	226.9	0,0*	263.8	96.5	131	77.8	99.9	99.6	130.5	98.4	113.2	119.6	105.4	138.1	113.3	160.1	142	241.4	172.1	147.8	179	154.9	120.9	116.5	0,0*	119.2	108.6	316	371,7*	310.7	191.4	318.8	174.7	99.9	131.5	156.3	113.2	169.3	140.3	83.9	0,0*	100.8	86.4	83.8	90.9	157.4	142.9
						121	0,0*	79.6	91.3	95.7	85.4	102.4	138.1	115.9	132.6	151.3	133.2	160.6	139.4	243.5	174	161.7	173.9	46.5	107.9	110.2	67.3	116.6	109.3							99.1	140.9	156.6	194.2	167.1	148.2	76.4	34,9*	104.2	84.2	84.2	78	188.2	126.1
211.2	338.7	217.8	249.1	240.5	282.6	118.6	103.2	87.3	84.2	91.5	94.8	133	169.3	103.1	148.2	121.2	119.4	170.7	179.9	235.7	171.8	146.6	174	72.2	145.8	89.5	125.6	163.7	108.9	256.2	395,4*	333.6	227.9	0,0*	167	105.9	167.4	161.7	123.8	155.5	139.8	133.5	119.9	112.5	93.5	126.9	78.9	152.5	112.8
						126.5	108.5	92.4	103.2	90.2	106.1	96.6	89.2	123	136.2	151.3	140.8	166.5	129.1	205	170.2	153.8	177.9	76.3	128.3	111.7	84.8	120.5	103.5							96.4	145.8	159.7	117.8	168.7	141.1	78.3	129.1	114.4	87.2	82.2	80	125.9	143.7
173	313.1	268.2	242.4	250	280.6	110.5	114.7	77.2	97.2	97	144.3	96.8	129.4	168	128.6	141.1	129.7	161.2	135.1	213.9	178.6	140.6	174.7	91.4	83.5	126	109	120.3	113.1	300.9	374,4*	348	206.7	217.4	183	136.8	146.2	167.6	0,0*	176.9	145.1	77.8	133.5	89.3	61.2	76.2	86.2	130.7	140.4
						111.4	106.2	74.2	137.4	97.1	125.6	92.3	145.5	150.6	135	151	138.9	154.8	141.1	216.8	199.7	163.3	180.3	42.9	0,0*	92.6	11,2*	115.3	110.7							103	186.8	151	153.6	176.4	147.8	73.6	56.8	97.6	91.6	94.2	132.6	156.2	128.3
234.8	311.5	346.3	221.8	262.2	274.2	108	103.1	74.9	93.7	102.5	112.8	109.1	140.7	123.9	118.7	141.5	124.6	157.4	137.1	229.5	179.1	154.8	183	104.1	162.6	107.1	90.6	121.6	70.2	275.7	289.9	342.2	206.2	251.6	194.5	154	137.5	156.4	112.8	170.1	144.4	76.6	159.9	168.7	115.3	80.8	112.4	160.6	134.5
						103.5	147.8	84.6	95.3	103.8	140.9	90.3	139.8	116.9	135.2	140.9	144.8	160.7	133.1	211.3	196.5	184.5	179.6	88.3	89.3	111.5	146.7	117.8	114							104.7	156.2	151.1	111.9	182.8	146	76.4	55.6	122.5	86.6	79.4	64.8	122.6	149.5
216.2	293.3	280.3	254.1	261.8	269.5	119.6	108.5	93.1	105.5	76.8	143.6	90.5	143.8	105.9	120	139.9	118.3	144.5	136.3	209.1	180.4	156.7	206.5	110	136.2	142.7	100.3	100.5	113.7	354.8	285	338	207.2	226.9	181.3	92.2	152	169.5	96.7	162.7	142	110.9	155.6	112.6	106.7	112.5	69	149.7	141.1
						132.7	124	96	91.7	107.8	145.6	226.7	153.5	99.5	137	140.6	146	169.1	140.7	232.5	165.6	160.3	229.3	142.7	125	121.3	92.3	112.1	106							105.8	156.9	179	104.1	161	141.6	80.4	75.3	81.7	83.4	89.1	130.2	145.4	136.6
211.4	301.6	340.2	204.9	262.9	278.1	122.7	117.6	81.1	95.9	100.2	146	194.5	156.2	150.4	137.8	144.5	132.1	158.5	201.9	192.1	180.5	164	170.7	77.7	103.4	126.6	118.4	108.8	110.9	336.5	419,6*	309.4	192.7	222.6	178.7	99.5	144.2	127.2	96.3	160.5	156	76.9	90	127.6	88.8	101.5	86	107.1	128.5
						104	108.8	85.2	140	107.8	185	83.5	158.3	114.4	140.3	145.7	151.2	148.6	138.2	195.9	181.6	160.5	176.1	99.8	129.8	116.3	109.8	130.1	116.3							98.8	144.5	148.6	100.7	170.9	181.7	79.4	130.7	133.9	80.3	103	111.8	128.3	131.1
213	254	285	222.1	253.3	292.6	120.7	134.5	98.5	52.5	111.6	144.2	86.3	152.9	117.1	136.2	141.9	129.1	160.7	126.4	235.9	160	186	190.7	91	131.2	115.8	89.2	114.2	108.7	298.3	401,9*	326.5	195.3	229	208.1	93.1	153.6	159.9	91.1	165.1	142.5	98.2	133.7	107.5	83.7	105.3	94.4	151.6	145.6
						110.8	101.3	100.6	92	101.4	182	77	140.4	111.3	185.5	143.5	144.9	150.6	212.9	222.5	190	156.6	189.8	113.8	101.1	124	112.3	115.9	147.3							95	134.9	179.9	88.7	178.5	145.7	66.6	89.8	132.3	91.6	88.7	144.8	145.5	148
216.6	312.4	279.6	241.9	237.3	281.5	120.4	91.3	93.3	93	107.9	147.5	86	144	123.2	136.1	147.5	141.3	158.3	180.8	217	195	165.3	176.4	78.3	63.7	155.9	107.9	92	102.7	143.7	286.6	347.1	251.2	225.8	194.3	96.4	156.7	167.4	89.1	169.6	137.1	65.8	86	124.4	81.8	127.5	91.9	149.9	139.9
						123.5	144.8	89.1	94.4	95.9	153.1	83.7	179.3	113.2	140.6	132.2	131	161.2	185.7	304,8*	176.8	165	208.3	89.3	115.2	156.1	101.7	123.6	186.7							94.5	168	162.5	102.2	173.4	132	74.5	59.9	108.5	92.7	91.6	70.6	134.6	133.3
210	294.3	290.7	190.7	267.8	280.5	109.5	98.2	78.8	98.1	100.8	158	90.1	141.7	157.8	123.8	148.3	119.5	158.2	160.7	227.9	166.5	174.3	171	188.1	140.8	148.8	118.4	117.4	122.6	227.3	282.1	346.4	186.7	213.9	177.1	105.8	165.3	142.6	102.9	176.5	176.8	75.2	223.9	115.2	84.9	113	92.6	146.7	134.7
						111.1	122.5	90.1	113.2	137.5	155.5	88.9	145.9	113.3	128.5	167.6	146	166.1	151.7	251.5	167.9	171.9	197.2	89.1	164.8	134.4	105.7	109	95.3							95.6	145.6	166.7	106	169.9	144	80.8	186.8	125.2	79.1	91.9	69.8	134.2	126.7
221	348.1	255.9	219.3	266	273.9	126.8	105.3	87.5	90.9	0,0*	170.5	84.4	212.5	108.5	119	163.4	135	159.3	181.4	241.9	176	166.7	209.9	126.2	130.6	152.3	113.8	122.8	110.7	319.4	313.9	342.5	214.3	224.2	177.4	122.7	162	164.3	94.2	180.3	136.2	84.1	76.3	98.6	76.8	100.8	89.1	144.4	130.2
						134.6	86.2	72	107	104.3	153.9	85.3	157.3	113.1	136.1	158.5	154.6	156	241	217.6	190.8	159.1	211.7	114.3	114.6	143.9	116.5	112.7	134.6							105.2	187.1	154.7	100.9	173.5	134.6	82.2	87.7	114.2	86.6	98.4	92.4	152.8	141.1
223.9	108.3	288.8	191	251.9	311.7	111.6	101.3	82.8	112.7	103.6	155.5	78	135.1	122.8	135.4	158.7	162.7	153.8	178.8	219.8	173.6	172.4	203.4	90	63.1	120.4	119.5	125.3	147.5	338.1	284.1	341.6	191.5	219.1	215	91.5	208.6	167	105.5	177.9	150.5	101.7	151.8	110.6	0,0*	79.7	81.6	161.5	144.9
						122.8	100.6	83	100.9	101	168.4	85.1	143.3	136.7	133.8	151.2	120.3	149.1	184.1	226	190.5	194.8	187.7	74.1	0,0*	127.3	103.5	107.2	126.2							97.9	145.3	163.4	100.1	180.1	143.9	74.2	96	256.2	70.5	93.8	100.1	148.7	148.1
215.8	148	247.5	225.5	253.2	265.1	135.8	192.6	83.3	93.2	102.5	157.5	151	136.3	137.6	140.2	145.8	132.1	157.9	175	241.4	187.8	171.8	201.7	142.8	136.3	122.3	131.8	118	130.8	0,0*	269.8	287.8	200.5	227.3	177.9	101.2	146.8	147.3	100.7	171.3	163.7	74.1	78.1	135.1	88.8	81.7	84.3	147.3	160.6
						105.7	129.4	80.6	114.2	105.6	174.8	68.9	148.5	149.5	137.4	152.6	120.3	221.9	159.5	240.1	194.8	172.8	203	88.6	96	147	109.1	111.5	120.1							99.2	134	161.4	104.9	179.6	153.3	82.4	70	111	88.2	90.3	81.6	137.2	126.7
236.5	257.8	293.8	221.2	267.2	275.5	116.3	170.9	81.1	147.3	107.7	152.7	78.9	124.8	126.2	138.1	177.2	141.8	166.2	202.9	160.9	184.4	203.6	179.3	137.7	156.3	161.2	112.4	109.4	121.9	214	282.6	354.5	202.7	219.1	183.2	103.4	136.2	157.1	103.1	179.8	159.6	83.7	86.9	109.3	102.7	80	70.7	162.8	143.6
						132.8	107	97	177.3	114.1	0,0*	74.8	134.8	133	136.5	167.1	113.9	166.1	187	115.5	178.7	211	195.8	104.2	114.9	133.2	106.1	111.7	115.8							99.2	146	186.5	95.6	173.9	157.3	134.6	163.4	100.9	138.3	85	74.9	171.9	160.9
224.5	226.7	260.6	204.7	258.2	294.8	128.3	111.2	82.9	116.5	97.7	151.1	89.6	143.1	129.9	124.3	156.8	143.4	164	174.9	226.6	198.6	161.1	203.1	102	101.6	120.6	105.7	112.1	122.8	250	236.9	349.5	199.9	214	193.7	100.6	194.1	181.1	101.5	163.7	171.5	76.1	119.5	120	64.3	95.2	68.7	142.6	153.7
						111.7	119.2	91.2	229	112.1	168.2	79.8	141.7	119	132	159.6	163.9	155.7	174.1	164.5	190.9	151.8	213.9	62.9	183	117.2	82.3	110.3	129.4							103.7	137.4	167.7	121	170.2	138.6	80.8	70.7	146.6	80	95.5	95.5	161.1	130
316.3	258.8	300.2	319.6	253	280	126.6	121.7	83.3	219.6	109.9	172.8	74.6	123.7	156	153.5	162.3	183.2	169.9	174.8	182	193.3	113.8	204.5	162.1	116.7	137.5	152.8	229.9	117.4	257.5	268.7	348	282	230.6	193.4	101.6	182.7	196.9	95.7	176.2	138.8	81	169	125.3	108.4	95.7	101.8	140.1	147.5
						173.9	119.1	85.9	39,9*	105.5	172.2	100	131.8	172.2	123.8	216	147.4	164.1	172.1	180.9	170.6	162.1	233.9	138	169.6	135.7	104.4	106.5	104.7							105.1	171.8	182.1	101.3	184.9	146.1	84.7	126.1	119.1	74.5	94.5	77.5	140.8	148.2
0,0*	270.8	322.1	221.3	247.1	283.5	234.4	247.3	67.3	105	98.4	155.1	84.9	122.2	132.1	155.5	334,4*	152.5	153.3	161.7	182.6	176.4	155.7	201.4	120.6	116.7	107.9	106.2	120.3	127.3	261	415,5*	326.5	254.8	226.1	200.8	106.4	178.3	155.1	117.8	166.3	196.5	79.8	89.5	119.4	67.8	87.5	70.2	167.8	137.2
						144.2	105.4	65.6	92.6	95.5	163.3	72.8	132.3	118.1	137.3	280.1	143.1	156.2	160.2	192.1	193	163.8	179.9	156.4	117.3	104.4	106.6	109.3	120.7							115.4	170.5	175.3	101.2	170.2	162.3	85.9	105.5	117.3	122.1	84.1	88.1	144.8	143.2
296.3	274.3	541,8*	199.6	286.3	270.2	152.6	100.9	78.7	91.1	122.1	142.1	76.2	136.9	134.1	132.7	135.8	146	188.3	160.8	184.9	203.6	160	214.2	89.6	121.5	115.2	102.8	128	105	249.6	295.1	285.1	171.8	205.3	176.2	148.8	159.1	163.9	103.1	176.6	166.7	87.3	124.9	114.3	91.6	93.3	96.6	153.5	139.1
						160.8	110.9	84.7	84.3	105.2	149.9	86.6	115.8	121.4	147.3	183.6	149.1	173.5	158.5	180.1	200.4	172.2	194.5	93.4	0,0*	171.6	97.4	120.8	111.4							97.8	147.6	196.9	102.5	171	155.5	103	109.3	96.1	94.5	89.1	83.8	151.8	131.5
0,0*	283	270	232.7	232.9	267	173.3	112.3	88.7	100.7	103.2	175.3	81.1	131.9	129.8	123.1	181.3	163.5	161.4	174.5	192	200.2	171.5	227.4	147.4	135.6	119.2	100.6	111.5	109.7	255.2	269.3	336.7	208.1	224.8	201.3	103.3	141.8	156.6	108.6	188.8	87.5	73	105.4	109.7	117	87.3	91.4	147.6	151.7
						152.9	140	77.1	108.1	104.2	171.9	78.2	132	132.9	132.5	171.7	151.6	175.2	167.5	183.3	260.5	164.2	265	191.2	155.2	110.4	97.5	105.7	148.6							103.2	132.6	162.7	104.4	168.1	208	70.2	106.6	169.6	83	76.1	99	168.1	141.1
256.4	286.6	264.1	220.2	246.6	287.7	105.4	110.3	78.4	106	102.5	154.2	108.2	147.6	127.1	133.1	196.5	146.4	171	163.7	183.2	189.6	172.6	236.8	0,0*	111.2	124	276,2*	113	74.1	249.7	96.6	307.6	238.5	547,3*	180.6	109.5	140.5	155.9	101.3	180.6	187.2	75.3	112.4	118.8	88.6	83.9	96.7	172.5	116.2
						143.9	110.3	73.6	121.9	118.3	165.6	153.8	140.3	130.3	142.2	182.4	148.5	196.7	179.4	184.4	186.2	168.8	212.5	92.5	86	155.2	126.3	116.1	91.3							109.3	123.6	157.2	109.8	181.8	191.6	88	171.5	83.1	108.5	79.1	86.1	147.2	151.1
175.5	280.6	264.8	230.8	255.8	285.6	135.4	97.9	73.2	104.3	108.9	158.3	70.6	142.8	131.7	187	176	140.1	177.7	168.5	183.7	196.8	171.1	227.3	127.6	0,0*	129.6	99.8	116.8	110.1	255	275.8	315	208.2	208.6	194.6	115.3	120	153.7	98.5	172.6	174.9	68.7	129.6	118.3	82.7	97.7	64.4	124.3	154.4
						144.3	114.3	82.2	104.2	110	174.8	69.1	131.2	123.9	177.1	177.6	141	184.8	163	176.7	190.5	168.2	207.4	106.3	364,0*	139	88.1	133.3	107.2							109.8	127.9	172.7	89.5	202.6	167.1	83.1	139.2	125.4	79	79.7	92.3	170.9	125
188.4	225	284.1	255.7	237.2	290.5	148.4	107.3	79	107.1	105	163.4	63.9	134.7	135.3	122	173.1	137.1	184.9	172.3	165.2	187.2	165.2	213.9	134.4	274,6*	115.7	95.3	108.3	97.5	215.2	314.1	309.7	224.7	191.2	263.5	103.1	120.6	162	99.8	180.2	169.9	118.5	166.6	152.1	76.9	84.8	83.2	130.3	120
						149.9	202.7	87	110.4	105.9	141.9	81.4	142.4	130.5	117.6	170.8	148.7	172.2	156	175	182.4	164.6	216.2	177	92.5	139.5	92	118.8	105							109.5	130	186.1	108.5	175.7	190.5	79	145.3	94.3	79.8	79	106.1	149.6	144
170.1	269.8	255	209.4	239.9	270.3	144.2	140.5	70.4	110.9	106.1	158.1	90.8	112.8	126	145.7	165	145.3	168.8	161.1	179.7	212	172.6	258.8	127.7	103.5	147.1	98.5	145.6	92.6	225.9	250.6	314.4	230.6	215	189.3	114	142.3	178.4	91.3	181.8	173.5	83.4	129.1	124.3	105.1	90.7	103.7	165.3	123.9
						141.2	86.6	63.6	117.8	91.7	148.5	80.7	136.2	128.1	146.7	174.3	151.4	179.7	153	217.2	190.8	176.5	180.3	161.6	118.8	159	95.6	118.7	112.2							108.3	248	162.7	108.1	190.5	163.5	89.6	151.6	134	91.4	111.8	75.9	158.7	160.9
185.9	338.9	254.3	208	238	279.2	121.4	122.4	97.3	118.7	86.8	150.9	78.4	139.3	124.7	144.5	162.6	143.6	169.5	166.5	197.2	187.4	165.1	186.8	103.6	81.5	99.8	240	114	119.4	223.2	311.4	303.5	229.3	195.7	201.4	113.3	186.4	165.4	104.7	168.6	204.5	87	96.6	121.3	0,0*	94.2	76.7	134.6	142.1
						151.3	108.5	64.4	125.8	103.7	178.4	107.7	125.8	134.5	154.4	165.7	141.5	175.8	219.6	202.2	202.9	231.1	205.2	81.5	114.7	110.8	84.2	124.9	117.8							139.8	143.5	180.2	100.9	176.5	184.6	80.2	87.1	121.1	89.9	98.3	142.1	157.3	162.5
172.8	266.1	243.9	0,0*	246.8	284.2	134.8	79.2	75.6	104	100.2	168.4	85.5	137.6	143.5	144.6	167.9	128.5	172.6	205.6	191.3	194.7	197	204	127.5	120.8	134.1	87.7	114.9	112.4	250.3	289.2	312.5	223	301.4	212.5	111.8	143.2	148	90.2	186.1	162.7	85.6	193.9	111.4	89.7	79.8	186.5	145.9	158.6
						134.1	119.9	70.7	119.2	99.3	158.9	80.5	136.5	146	142.2	166.3	141.8	170	192.7	208.2	231.5	161.9	193.8	81	77	154.7	110	113.8	105.5							119.2	138	197.7	113.1	179.9	169.1	92.8	106.5	122.8	109.3	96.4	74.5	149.5	130.4
167.3	311.2	227.2	197.8	305.1	280.4	139.8	123.2	83.5	115.5	116.3	172.4	79.5	142.5	142.4	132.2	184.4	141.1	154.9	254.9	202.7	190.2	177	216.7	128	143.9	147.1	104.2	109.6	111.6	216.3	276.6	303.8	210.6	254	177.7	159.8	133.9	270,2*	102.4	177.1	164.7	78.8	87.5	195.5	98	93.3	82.5	150	133.2
						126	0,0*	89.4	129.9	97	176	70.3	108.2	136.7	132.8	167	157.1	167	0,0*	185.4	197.7	176.2	234.4	62.9	135.9	124.4	91.2	114.7	105.2							106.9	137	206.4	126.4	185.4	167.1	106.8	347,2*	44.8	132.2	80	89.5	163.4	128.8
241.1	273.1	252.1	61.2	265.4	323.6	103.3	96.3	60.5	126.8	101.9	159.5	63.9	127.2	135.6	123.9	170.9	145.2	184.5	210.9	181.2	189.7	172.1	177.2	167.7	90.9	115.6	90.3	126.5	92.3	216.7	280.6	303.8	254.3	222.9	183	106	135.8	239.5	119.7	171.9	175.1	71.7	253	111.9	78.2	127.8	74.2	160.3	142.1
						124.7	118.7	108.7	109.2	95.8	142.7	73.5	141.2	147.3	156	158.1	157.2	177	149.3	194.8	201.8	185.8	195.2	137.5	146.3	143	106.3	94.2	155.7							114.8	183.6	219.8	191	261.3	174.3	78.9	153.4	132.3	106	88.1	69.4	169.4	208.7
168.2	319.6	197.2	180.4	267.9	280.3	130.6	107.2	83	113.4	112	184.9	71.3	138.8	132.9	198.5	159.9	146.6	204.1	161.2	213.5	193.4	184.3	225	119.3	98.5	146.1	113.1	125.1	117.4	221.3	249.2	296.1	221.7	198.6	168	109	172.7	220.5	131.7	197.3	173.7	80.3	68.3	118.3	88.6	86	90.4	159.5	146.2
						109.9	116.3	77.4	109.6	110.6	158.2	162.4	139	120.5	137.2	161.5	143.3	179.4	159.6	177.1	194.7	191	204.1	158.8	103.6	129.4	159.4	128.1	115.1							122.9	165.9	211.1	99.8	186.2	160.7	86.5	147	105.6	94.3	93.8	81	161.4	117.3
187.7	273.4	254.5	200	257	289.9	115.8	105.5	83.1	114.3	101.4	124.3	121.9	132.6	126	140.5	158.9	141.9	176.6	142	182.1	185	200	193.7	70.6	109.5	126.3	99.8	123.5	115.4	222.4	273.9	0,0*	223.7	223.9	210.5	126.2	160.1	198.9	116.1	192.5	165.3	75.1	67.3	145.7	93.8	97.7	123	157.2	137.6
						129.8	129.2	83.7	107.6	105.7	153.6	104.5	145	127.2	154.2	165.4	149	178.2	143.1	195.3	186.7	172.9	194.4	173.8	115.4	113.4	95.2	127.1	130.3							117.8	147.9	192.4	104.3	178	212.1	91.1	99.9	121.4	90.9	87.2	74.6	159	141.9
187.6	287.2	0,0*	240.5	266.7	295.7	100.6	112.5	83	103.7	115.6	164.6	88	131.7	145.7	185.9	165.1	194	185.4	143.7	201.6	187.7	174.6	212.9	136.3	150.5	115.4	130.7	118.1	116.3	210.4	257.4	328.5	236.6	226.9	172.3	113.7	184.9	179.4	103.3	174.3	165.4	0,0*	126.9	132.8	99.3	96.2	59.4	154.8	210.1
						120.5	102.3	81.4	94	95.2	167.7	89.2	133	176	140.3	156.1	164.9	181.1	141.5	220.7	188.7	161.6	209.6	151.1	126.1	137	106.9	115	124.6							116.9	126.3	194.2	104.6	165	164	144.8	125.2	86.4	75.1	100.6	74.8	128.1	154.8
221.7	313.2	383,1*	178.9	268.1	289.9	120.6	148.7	83.4	101.6	106	184.2	79.2	159.7	87	121.9	162.3	155.4	179.7	138.7	302,8*	202.8	189.3	265.4	185.3	106.1	146.4	113.8	65.3	104.3	226.3	297.1	322.6	213.2	196.4	186.3	122.1	147.5	176.5	105.9	167.8	181.2	60.8	72	148.5	81.2	100.2	74	136	151.7
						123.3	135.8	75.1	92.7	116.9	156.8	81.6	0,0*	108.6	132.6	162.9	148	171.4	143.9	249.3	266	188.8	214.7	93.2	148.9	134.4	106.3	166.9	112.8							119.1	184.7	180.2	94.8	180.1	200.9	115.8	76.9	134.5	91.4	86	57.9	162	145.4
175.3	290.5	117.5	163	284.8	341.7	144.9	0,0*	79.9	82.2	102.7	210.8	81.5	75.7	116.6	140	155.3	186.4	244.6	137.2	247.1	171	225.3	196.2	121.3	100	125.4	92.4	117.8	116.8	217.3	328.3	350.3	206.2	336.5	182.9	122.5	170.8	176.4	103.7	166.8	174.1	127.7	140.2	123.5	86.6	70.7	76.8	154.4	138.7
						120.5	144.9	73.3	98.4	101.2	159.8	83.4	87.9	123.6	144.3	165.9	159.7	230.1	155.3	271,8*	201.5	228.5	215.3	101.7	136.2	120.9	107.8	144	109.7							120.3	193.4	156.6	108.7	179.9	175.7	73.4	166.5	115.8	93.9	109.2	95.6	163.5	122.6
182.3	264.9	254.5	192.3	276.1	274.7	127.7	88.9	86.2	101	102.9	174.1	83.7	84	127.7	85.7	161.5	148.2	210.7	131.6	322,3*	203.8	37,4*	210.8	87.9	121.3	122.9	100.5	157.8	90.2	213	320.5	320.9	190.4	254.5	185.2	115.8	149	178	106.4	176.9	204.2	84.8	109.1	154.2	75.5	95.6	76.7	127	115.9
						120.7	105.8	79.8	97.2	105.1	168.5	173.8	114.5	127.3	124.7	147.2	157.9	191.4	135.2	287,2*	206.8	0,0*	220.8	78.6	111.8	163.8	100.9	120.4	114.9							118.2	154.7	175.4	112.4	219.9	232.9	74.6	141	137	74.9	98.5	87.3	147.3	100.3
198.9	276.8	250.6	179	276.1	288.2	85.5	115.4	78.3	98.4	110.6	144.2	445,1*	133.2	131.7	141.1	165	150.5	192.2	133	288,4*	205.7	164.4	192.4	100.5	105.7	145.2	97	120.8	111	206.6	333.3	343	222.7	291	183.7	111.8	156.9	181.9	111.6	178.7	183.4	174.4	155.6	125.6	98.5	89.3	93.7	143.2	130.3
						136.5	94	112	88.9	87.9	161.3	55.8	128.3	124.1	143.3	155	139.7	252.1	127.2	364,9*	227.2	262.3	234.8	189.7	212.1	129.6	108.6	107.5	134.2							118.3	146.9	167.2	106.1	176.7	189.3	74.3	97	131.9	78.3	90.2	0,0*	175.3	134.1
182.6	302	251.1	189.2	289	292.9	128.6	134.6	72.3	85.2	97	185.5	169.3	322,1*	131.4	156.6	154.7	153.4	213.2	132.7	256.9	205.3	170.5	320,9*	87.8	150.3	126.6	108.8	112	119.4	221.4	312.2	476,8*	236.4	191.1	186.3	118.3	131.7	172.2	102.5	174.4	199.7	60.1	86.6	127	96.4	107	68.7	170.1	148.3
						127.8	172.5	84.4	100.4	93.6	151.6	220.4	397,6*	128.8	138.9	138.9	152.5	229.9	127.9	257.1	195.2	174.7	294,0*	85.5	142.1	153.9	100.7	105.5	123							117	136.7	170.6	99.2	169.9	213.2	77.7	118.7	114.9	96.1	113.1	82	159.1	190.9
191.6	317.9	245.4	176.6	316.3	306.8	125.3	135.1	95.6	94.6	102	152.8	655,7*	262.7	130.8	140.1	166.7	157.1	190.6	128.9	307,7*	218.2	178	0,0*	96.6	159.6	121.2	97.6	115.7	124.6	213.2	276.9	366,1*	235.7	224.4	172.1	114.5	129.8	167.3	105.4	179.5	176.9	88.4	145.5	135.9	94.8	111.8	96.2	178	143.6
						130.2	96	91.1	102.4	114.4	163.5	144.2	238.7	126.3	135.7	167.7	148.2	196.3	131	0,0*	207.5	192.2	180.2	97.7	0,0*	121.1	99.2	73.5	115							115.9	177.8	171.9	110.8	210.5	193.6	80	116.8	165.7	67.3	106.2	106.9	167.9	150.3
177.3	277.3	245.1	186.1	250.9	252.1	170.4	62.6	87.9	101.6	101	179.3	83.9	127.8	132.7	138.5	165.7	151.2	190.8	138.1	118.9	219.6	197.4	179.9	88.7	131.1	152.4	104.7	149	120	214	291.5	380,7*	222	274.5	184	107.7	136.2	163.9	166.5	161.3	242	85	128.5	135.8	92.7	70.4	98	156.2	119.2
						114.3	96.9	88.2	99.9	104.1	149.4	97.4	118.6	132.2	159.4	156.5	180.6	191.1	131.7	216.1	209.1	176.1	178.7	123.2	149.1	141.8	104.8	113.6	118.8							119.1	153.9	184.6	113.3	168.3	184.3	76	104.7	123.5	115.2	94.8	89.7	137.7	131.2
206.3	323.3	234.3	158.8	264.7	263.2	114.2	159.7	85.1	88.1	98.2	151.3	95.9	129.1	132.9	135.6	162.3	149.7	201.7	147.5	216	194	181.6	190.5	82.2	158.9	137.6	121	108.3	121.8	248.1	298.3	392,6*	251.2	249.7	177.7	113.3	148.7	186.6	159.4	200.5	186	85.3	85.7	0,0*	67.4	98.3	109	154.7	161.6
						116.1	112.8	96.7	97.5	105.9	183.3	71.9	128.8	139.4	131.1	149.2	144.1	197.4	138.9	224.4	209	165.2	197.8	97.9	128.5	165	92	111.2	118.1							118.6	139.4	158	114.7	162.3	173	80	102.2	142.8	92	92.8	66.8	184.3	135.9
195.7	314.7	233.1	206	271.2	284.7	133.3	77	91	99.7	116.1	188.4	88.8	227.1	140.4	151.8	161.3	147.1	183.9	139.4	227.6	212.6	170.4	190.9	95.7	112.5	92.8	117.7	114.1	124.8	213.9	455,0*	345	222.2	241.9	177.2	118.8	146.2	133.8	126.9	192.7	168.8	126.4	131.3	128.1	83.4	102	84.8	140.5	150.4
						119	82.7	93.4	92.4	106	178.8	90.1	160.5	131.9	139.6	161.1	163.8	182.4	133	239.2	207.1	161.5	204.4	92.5	124.5	109.9	92.4	105.2	115.3							118	252.1	180.9	141.7	179.1	187.4	62.7	197.9	156.7	110.8	95.8	52.9	150	153.8
198.1	301.9	248.9	175.9	299	291	69.2	89.1	100.4	104.3	134.3	160.4	83	117.3	143.1	136.8	161.8	130.2	178	128.8	232.7	209	202.2	185.1	98	146.9	136.7	83.5	113.5	118.4	187	257.8	313.6	218.4	215.3	230.5	122.3	214.1	187.7	131.6	220.4	167.3	122.4	127.7	253.2	146.9	86.1	0,0*	163	142.4
						119	88	90.1	105.6	106.8	172.3	75.1	105.7	139.3	138.2	165	142	200.8	131.3	254.4	206.9	176.3	175.4	109.1	122.1	131.1	105.7	120.9	122.4							112.5	204.2	148.3	120.8	221.1	178	86.7	109.3	131.7	89.7	95.4	57.3	165.3	142.7
196.4	269.4	234.2	215.9	173.1	278.3	133.7	136	81.6	111.5	111.8	160.2	80.6	182.6	136.3	130	167.4	143.4	164.4	149.2	222	213	151.1	183.4	71.4	155.2	168.9	121.4	115	111.7	199	267.4	318.8	232.2	222.3	173.7	109.8	208.8	168.6	104.2	174.9	230.9	70.8	78.8	147.3	99.3	97.2	72	168.1	130.3
						146	135.3	92.6	114	106.3	150.4	73.1	146.1	137.4	139.4	153.5	142.3	196.5	163.9	197.2	186.6	154.6	194.5	56.9	105.2	111.8	94.2	112.3	106.7							114.8	0,0*	176.9	155.5	180.7	173.4	91.5	120.8	127.3	57.4	102.8	65.6	174.6	149.3
205.1	326.3	233.1	188.6	290.7	273.1	123.1	93.1	87.2	101.5	105.7	157.1	80.1	208.6	150.6	120	148.4	139.3	179.2	145.9	222.8	200.4	165.4	182.5	209.4	116	124.1	105.8	112.8	129.7	188.4	281.9	315.2	209.1	234.4	173.8	117.9	170.1	176	115.3	181.6	272,1*	117.2	125.5	167.7	88.7	110.3	92.7	134	195.7
						115.8	93.2	89.3	106.5	108	178.2	78	180.2	147.7	129.3	153.9	185.6	189.3	140.3	224.7	212.6	169.8	187.9	125	122.1	106.2	118.5	134.4	92.7							112.1	146	175.2	107.3	184.8	519,3*	231.1	153.8	58.5	161.9	101.6	83.2	155.6	152.1
383,6*	327.3	220.4	184.7	268.4	263.7	135.5	93.6	106.2	102.4	110.7	188.6	76.1	185	135.8	117.8	144.8	146.2	192.7	131.6	225.6	212.1	133.8	176.9	120	151.1	108.5	104.7	113.9	109.8	194.4	280.9	346.4	221.5	235.9	164.6	117.5	35,6*	165.9	120.8	181.3	0,0*	0,0*	0,0*	135.4	65	81.6	73.3	156.8	135.8
						133.9	152.1	106.2	108.2	105.7	172.5	76.2	98.9	144.8	139.9	160.8	187.2	206.1	137.7	203.1	209.5	198.6	186.7	147.5	105.4	118.3	93.4	117.7	123.5							116.7	225	190.8	107.6	183	0,0*	234.7	171	151.9	96.5	86.5	186.8	142.7	149.2
215.9	325.3	219	240.1	278.7	253.9	143.3	98.5	104.8	102	110.4	179.2	76.2	102	148.2	117.8	168.3	157.1	198.2	129.8	249.7	212.1	148.7	173.8	86.9	138.6	112.9	97.2	118.3	129.4	182.3	243.9	305.6	211.4	205.7	168	111.4	205.6	198.3	104.4	167.5	119.3	93.3	127.4	96	97.8	80.3	72.5	196.2	136.3
						132	138	83.1	121.4	99.2	178.7	72	105	152.6	116.1	171.6	139.5	196.4	138.5	238.1	211.6	148.4	176	175	160.4	110.1	96.1	120.8	125.8							118	190.7	142	117.1	0,0*	132.1	148	144	139.7	89.5	113.6	80.2	148.6	150.1
203.3	275.6	209.1	205.9	256.5	278.3	132.8	110	95.3	105.7	109.2	152.3	74.4	107.7	152.3	139.5	165.8	150.1	181.8	141.9	228.7	209.8	147	183.9	158.1	124	117.7	212.7	98.6	122.6	190.7	257.4	297.1	275.7	222.3	173.1	102.3	181.3	161.2	125.2	96.3	135.6	66.4	120.8	115.3	97.6	89	97.9	163.2	149.1
						159.5	94.2	95.1	97	109.8	165.6	70.8	114.6	165.5	131.5	179.1	153.2	190.3	140.7	206	229.9	140	178	90.1	112.3	146.4	101.5	115.8	129.1							119.1	173	162.1	118.2	250.6	139.1	62.4	102.2	151.9	122.7	109.2	80.7	140.9	151.5
204.3	278.6	227	185.4	260.5	261.1	140.4	84.7	102.3	112.2	108.6	179.9	74.8	109.1	148	139.5	160.5	175.8	212.7	146.4	220.2	211.5	150.8	182.1	90.7	171.3	132.4	89.2	117.7	116.9	204.3	357.1	310.9	233.2	222.2	163.2	117.3	162.5	154.1	116.5	0,0*	144.1	67.4	105.2	136.6	109.5	102	67.6	156.9	149.3
						137.1	112.2	71.9	88	117.1	240.3	74.4	113.1	142.6	134.5	146.1	184.5	178.2	130.5	207.9	209.7	172.4	193.8	89.7	139.9	128.9	102.2	115.7	90.3							121.8	168.7	171.8	128.6	164.7	133.1	61.9	124.2	146.4	118.2	167.7	71	160.4	155.6
196.4	290.1	234.9	176.1	248.5	257.2	139.4	104.7	69.1	99.6	113.4	170.2	83.6	114.3	140.6	134.1	157.4	161	196.6	141.4	201.7	215.4	123.9	194.6	184.2	106.9	124.4	102.6	115.3	149	192.3	269	0,0*	212.9	346.3	239	122.4	164	174.6	112.9	153.3	145.4	94.2	111.6	113.7	117.6	93.9	81.3	165.2	162.1
						132.6	113.6	140.1	165.4	128.6	126.6	61.9	102.9	136.1	131.6	158.9	142.9	194.9	155.3	202.7	206.4	139	188.2	156.7	0,0*	102.4	96.6	128	114.7							122	159.9	177	115.6	149.6	143.2	91.1	123.7	129.1	92.6	109.9	90.8	170.9	139.6
220.7	275.5	225.3	200.8	262.3	289.2	136	144.6	368,1*	99.3	104.2	153.2	77.3	99.4	134.7	118.5	157.2	176.3	234.9	144.6	198.6	216.1	143.3	185.2	96.2	106.7	132.1	98.7	109.7	121.9	195.4	299.5	322	172.3	200.9	185	121.8	172.5	172.9	122.8	150.8	137.1	68.6	121.3	189.6	126.7	117.1	94.9	149.7	144.8
						128	116.1	124.8	99	109	160.3	71.8	112.7	139.8	158.2	145.4	144.9	189.1	138.3	200.8	210.9	144.8	180.5	114.7	44.2	232.5	123.5	116.1	114.2							118.9	191	182.1	117	149.2	152.9	79.4	133.5	149.1	73.9	103.5	87.5	155.6	141.7
224.4	286.4	225.7	252.3	233.8	303.9	104	81.9	73.8	109.8	113.6	128.9	75.9	104.7	130.1	135.5	131.5	150.4	194.1	132.8	210.6	210.7	143.2	176.8	99.8	123.2	119.2	196.3	122.4	129.6	193.7	273.6	344.1	203.7	181.2	261.5	129.2	163.3	177.8	119.5	168.3	131.6	108.9	117.2	133	84.4	87.8	97.6	160	145.9
						92.3	117.5	60.4	106.6	115.7	138.6	73	118	127.8	123.1	177.7	149.3	197.7	148.1	207.3	221	156.2	186.2	83	104.2	118.3	152.3	125.8	111							124.9	154.7	174.5	113.9	140.4	148.9	79.7	119.6	141.2	99.9	92.7	85.8	166.6	177.7
211.2	281.1	214.2	172.5	245.1	278.8	110.7	168.7	85	94.2	105.6	147.4	70	109.3	138.7	130.7	169.4	157.4	221.6	152	209.3	206.2	147.7	181.6	168	94	131.5	149.5	120.5	111.2	186.9	355.6	370,2*	220.9	235.9	173.4	130.9	157.6	178.3	116.5	123.5	144.1	101.6	102.5	144.3	105.9	86.2	66.6	121.7	100.7
						125.4	87.5	73.9	113	109.2	123.4	78.8	119.2	125	135.1	133.1	149.8	199.5	140	203.6	206.7	139	186.6	138.4	104.5	163.3	96.5	131	113.4							124.1	163.5	149.9	154	169	187.9	104	124.4	135.1	72.5	90.4	89.2	210.3	128.8
233.6	311.7	225.7	212	262.1	271.9	129.3	96.1	89.8	104.1	104.3	128.4	73.9	124.2	135.6	133.2	173.6	151.5	195.4	155.1	205	211.3	162.5	183.8	0,0*	111.6	125	94.4	114.5	114.1	185.9	262.8	318.1	241.6	457,3*	198.5	129.8	154.1	179.7	123.4	132.8	142.5	79.4	96.6	106.3	114.1	105.3	81	144.1	129.8
						100.2	134.2	80.7	105.6	113.6	144.2	73	121.9	144.6	148.2	147.9	160.9	227.3	152	214.9	253.4	52.9	208.2	80.4	111.1	154.3	110.6	117.5	131.2							126.4	153.3	177.4	118.1	136.2	146.7	90	122.2	180.4	110.8	112.9	87.3	161.8	143.3
219.2	312.4	236.5	181.1	252.4	287.2	134.8	89.9	81.1	105.1	95.3	162	73.3	112.2	141.2	124.8	150.1	236.9	195.2	149.4	256.6	211.6	142.1	186.3	122.6	136.8	172.8	190.3	120.1	96.2	249.4	322.5	322.5	273.6	140.9	176.5	121.8	160	174.9	121.7	162.5	143.1	69.9	124.2	142.9	105	88.7	84.9	151.6	139.8
						135	117.2	82.4	107	110.4	151.6	77.7	116.9	142.1	124.2	158.9	156.2	219.4	139.2	215.1	210.7	148.7	178.3	108.8	106.7	174.4	89.3	114.3	101.8							128.7	148.2	168.3	113.8	143.3	149.2	82.5	114.6	181.1	124.1	88	66.6	137.7	151.7
0,0*	316.6	231.4	228.1	243.7	257.5	133.6	91.5	134	140.7	113.4	191.2	38,2*	118	130	117	148.3	155.5	192.1	145	225.8	213.2	138.5	175.9	148.6	101.5	122.9	167.5	122.6	126.2	184.6	259.9	325.9	214.9	136.5	212.4	138	139.9	157.6	123.9	104.5	156.3	70.9	115	118.9	114.2	94.6	87.2	156.9	145.5
						133.3	110.8	79.9	113.9	123.9	215	74.4	118.2	137.7	143.1	156.2	150.8	199.4	160.4	220.7	213.3	139.6	192.1	105.5	82.3	115.9	133.4	117.9	110.1							124.6	163	210	115	125.9	161.6	71	120.3	108.5	103.8	115.5	81.1	167.5	134.3
122.3	320.4	243.6	211.4	239.2	271.5	135.8	108.7	61.2	122.8	141.9	184	69.4	121	142.4	144.7	158.1	161.1	200.7	158.1	235.4	209.9	144.1	275,6*	180.4	194.3	126.9	121	122.9	226	191.4	275	326.9	234.4	155.4	183.9	126.3	159.1	172.4	114.2	130.4	164.4	105.5	92	130.9	94.2	105.1	91.1	141.3	135.1
						134.9	104.1	103.5	116.8	108.6	152.6	69.5	115.9	136.1	122.7	170.4	146.3	202.7	163.1	209.3	229	159	227	99	142	89.5	117.7	140.4	133.2							127.4	157.4	180.4	122.7	162.3	158.5	78.9	137.6	134.2	112.8	91	91.2	166.6	145.6
172.7	242.6	223.1	231.1	259.5	273.9	210.1	94.3	95.1	94.7	116.4	162.6	75.7	110.7	140	120.4	161.7	156.3	238.2	154.1	210.4	247.5	155.2	287,4*	151.2	120.2	99.2	190	247.2	103.7	194.3	0,0*	311.1	272.9	196.6	202.5	126.6	160.6	162.5	175.5	236	157.4	90.1	138.2	138	110.3	74	153.9	154	137.7
						163.7	112.4	90.4	114.1	109.6	150.9	164.2	120.7	137.8	186.4	157.8	213.4	483,4*	128.1	255.5	233.3	181.9	228.4	132.4	122.3	107.1	110.8	70.6	121.3							131.4	156.1	169.2	142	137	163.2	85.6	130.1	135.5	111	87.1	64.6	157.8	113.9
170.9	315.9	236.6	203.9	249.8	295	167.7	122.2	92.6	122.3	99.1	157.9	82.6	129.5	126.5	121.8	152.3	149.5	285,1*	176.7	209.7	225.4	155.7	0,0*	0,0*	68.4	109.7	106.7	94.8	124.9	202.2	270	315.4	221.2	200.3	178.4	129.1	154.3	174.2	133.9	135.5	186.8	79.2	121.5	125.6	115.1	89.3	81.5	155.1	132.9
						206.1	131.8	94.6	105	119.2	141.5	73.1	117.3	133.3	130.6	149.1	152.6	177.5	161.9	230.7	222.8	179.2	247.7	103.6	117.7	114.7	123.5	92.8	124.7							122.7	153.1	188.9	192.5	158.9	177.6	90.7	111.4	130.2	83.2	90.8	71.8	132.4	122
153	285.2	361,7*	223.5	248.9	278.4	145.5	228.5	97.9	123.3	100.3	141	71.6	113.3	141.9	162.6	161.6	147.8	180	160.2	226.3	214	148.7	62.2	98.6	91.2	119	95.5	94	118.7	230.1	246.9	340.7	211.2	187.1	258.5	124.2	167.4	191.6	141.7	124.6	174.6	97.9	102.2	132	76	102.1	69.2	160.1	190.3
						146.2	93.4	92.9	124.1	150.8	164.9	70.8	99.7	124.1	142.4	137.5	121.1	200.5	149.9	236.4	218.6	146.1	192.4	197.3	140	110.6	83.2	126.5	114.7							127	165.2	186.5	153.6	204.6	176.1	83.8	104.6	155.9	126.4	104.6	122	136.8	97.9
190.8	296	185	228.4	267.2	290	151.1	106.2	83.4	113.9	121.6	180.3	73	116.4	141.6	154.5	164	182.5	179.7	172.2	301,1*	214	145.8	200.8	99.3	159.8	106.1	73.9	127.3	103.8	202.1	261.1	311.7	205.6	200.6	181.1	133.6	154.3	182.3	139.3	164.8	168.4	87.5	131.9	131.4	97.8	107.7	89.9	140.8	184.3
						158	98.7	90.6	130	129.2	152.1	73.9	123.9	140.1	239.8	169.2	174.2	203.1	163.2	222.1	220.9	162.9	204	233.2	113.3	130.9	89.9	93.7	122.2							127.8	164.5	174.9	121.6	130.9	173.9	86.4	105.2	87.7	98.8	89	90.7	150.5	133.4
147.1	309.9	221.3	223.3	249.4	288.1	136.5	124.1	98.5	112.5	137.3	182	77.4	110.1	139.8	130.3	176.7	159.2	178.3	183.3	241.5	210.1	158.5	190.5	112.8	114.8	158.9	129.9	101.2	115.7	189.7	227.8	328.4	205.2	188	199.1	173.7	166.9	166.7	119.6	137.9	161.2	70	136.5	140.2	179	73.8	80.8	141.2	129.5
						140.4	94.1	86.8	109	128.2	168.4	79.5	124.7	150.5	113.7	170.3	157.6	222.3	152.8	263.8	196.8	154.8	213	107.2	113.3	157.8	153.7	85.3	107.1							151.1	176.7	181.3	112.9	144.3	196.8	78.2	115.6	121.2	93.2	80.3	113.5	141.1	139.2
162.8	299.7	226	206.1	252.2	286.7	126.8	113.4	88.6	104.3	121.6	194.7	79.1	133	143.1	158.2	183.8	182.1	172.8	142.9	267.1	246.5	161.9	239.1	134.6	103.6	129.3	85.8	92.6	119.8	254.4	325.6	316.4	222.5	185.2	170.7	131.1	158.2	181.1	141.9	132.2	185.5	105.4	106.5	135.4	116.9	91.1	91.9	143.5	160.1
						123.6	160	84.3	128.2	149.2	209.8	77.4	121.6	136.6	161.1	159.9	98.5	173.8	166.5	246	210.4	163.6	234.7	143.2	119.9	115.6	90.1	95.1	113.4							136.8	152.3	180.9	137.5	128.6	177.8	83.3	122.8	152.3	108.7	92.2	128	149.6	144.8
167.1	301.7	216.1	205.2	254.3	294.6	143	100.5	126	93.4	138.7	184.5	84.7	119.5	144.2	146.7	174.9	181	251.8	162.9	232.6	207.8	153.8	205.9	168.6	139.1	163.8	86.1	92.4	109.8	191.8	266.9	319	203.9	199.7	176.2	131	161.1	172.3	116.7	158.9	195.8	116.4	181.6	126.3	85.8	112.3	96	144.7	150.2
						151.2	104.3	77.7	110.5	141.9	188.5	74.4	148.6	142.2	143	187.4	232.6	197.6	172.8	231.4	209.2	160.9	194.6	118.5	108.6	180.6	94.1	84.5	101.7							127.4	191.1	190.8	124	143.2	189.7	86.7	111.8	142.2	106.6	98.9	90.6	145.8	155.5
174.7	323.4	229.7	205.1	235.3	265.3	141.6	119.7	79.5	128.6	131.9	170.5	79.4	135.3	481,2*	218	180.7	195.3	171.1	167.2	243.5	207.2	168.3	194.3	115.9	124.5	153.1	103.8	100.3	122.7	194.2	291.8	314.2	242.7	194.4	172.4	129.7	161.6	207.6	116.9	144.4	208.9	79	114	117.2	97.4	105.1	90.1	152	155.4
						131.6	109.3	74.3	97.4	147.9	207.6	80.6	116.8	351,3*	157.6	186.4	176	169.5	152	222.6	209.5	156.6	199	153.7	91.5	132.7	111.9	93.4	121.6							132.4	172.8	200.4	151	165.8	189.1	81.9	142.5	134.9	95.3	124	73.8	142.5	150.6
144.7	321.4	231.4	198.3	220	281.8	139.7	88.3	76.7	91.1	111.4	183.7	73.1	85.4	187.8	158.3	169.9	175.3	167.7	158	251.8	208.9	158.7	201.2	70.5	89.5	121.3	92.8	94.9	118.9	200.6	315.7	321.2	247.7	190.3	185.2	131.9	166.7	184	152	143.6	219.2	156.5	113.6	135.1	102.3	90.7	73.1	158.6	123.7
						193.8	102.4	83.3	101	118.1	193.8	76.5	110.6	136.2	152.8	177.2	180	191.4	155	290,7*	210.6	164.7	191	67.2	116.9	128.8	97	125.1	117.4							135.2	172.2	210.9	147	143.5	211	85.3	136.9	168.7	108.8	91.8	69.1	138	116.4
159.7	285.6	221.6	201.3	287.7	286	135.7	104.2	116.5	91.7	136.2	187.2	75.9	120.8	184.2	150.5	225.3	219.7	201.2	158.7	220.9	210.8	152.4	194.2	101.8	93.3	161.1	133.6	100.7	136.4	198.2	255.6	325.3	236.2	195.6	177.8	135.9	157.3	204.4	130.7	169	203.8	111.3	117.2	134.7	106	87.6	136.3	134.1	149.1
						138.6	117.3	81.1	95.6	116.5	208.4	70.8	118.7	170.6	173.2	176	171.1	212.7	165	244.3	208.7	162.5	195	114.8	153.3	154.1	84.9	94.8	116.9							131.4	171	184.8	122.8	179.7	213.6	78	129.9	156	85.6	78.8	75.4	118	152.5
163.5	269.6	236.6	177.5	0,0*	329.7	140.9	114.3	171.3	100.9	134.4	179.7	77	112.9	176.6	143.7	210.8	186.4	225.9	157.4	245.3	263.1	170.2	196.7	69.9	40.5	162.1	103.3	101.9	95.3	197.1	275.4	301.2	241.1	185.9	178.5	129.9	154.1	190.2	130.3	190.4	202.8	77.3	120.4	127.8	62.2	90.5	74.7	133.3	145.4
						130	93.5	86.3	102.8	128.9	168	75.3	107	182	176.8	230.7	203.4	190.4	162.8	250.2	0,0*	168.7	192.9	79.8	110.8	152.2	87	99.4	150.2							119.7	160.9	209.2	205.1	172.4	215.5	85.3	143.3	149.3	101.8	87	86	148.9	138.7
160.1	302	217	259.7	0,0*	273.5	137.2	101.1	92.2	98.9	137	135.9	78.7	116.5	190.5	147.8	202.7	197.4	164.4	148.2	0,0*	231.8	163.4	190.1	70.4	110.3	143.8	93.1	94	108.8	210.3	221.8	360,5*	295.4	190.5	191.1	127	171.6	211.8	110.6	174.2	203.1	113.4	108.3	135.7	115.6	94.1	61.3	181	145.3
						143.1	121.8	93.4	86.1	119.5	154.8	84.7	124.3	172.1	141.1	196.8	175.2	171.7	158.4	176.1	259.7	160.5	199.8	82	116	162.5	112.4	98.2	112.4							126.4	171.7	136.3	113.3	167.1	195.4	85	136.4	130.5	118.8	104.5	96.2	147.6	137.2
157.6	315.7	232.9	198	250.9	274.9	140	109.9	91.9	83.9	130.3	180	62.3	122.8	177.7	143.7	189.3	190.4	176.6	160.7	225.1	254.4	167.2	201.2	88.3	119.6	133.5	94.4	96.7	105.4	198.7	248.8	305	216.1	189.1	295.1	126.6	254.4	164.6	114.4	219.8	205.2	84.8	151.6	130.2	116.2	99.1	106	153.7	157.2
						109.2	139.1	94.8	105	145.1	198.3	71.9	126	173.8	131.4	191.5	144.9	167.2	151.2	218.2	0,0*	161.4	208.1	162.8	122.5	135.9	79	94.4	113.7							120.4	198.7	184.5	132.4	174.7	203.2	87.5	154.3	122.5	108.1	97.4	93.2	145.4	135.8
237	340.7	238.9	210.4	173.2	282.7	130.8	106.4	102.2	109.1	166.6	194.2	73.9	111.1	197.6	140.7	191.2	156.1	170.6	167.5	213.6	99.8	177.5	195.7	77	115.8	181.1	107.3	95.5	136.2	225	226.1	321.7	261	178.3	190.4	123.8	214.5	196.5	119	164.7	212.3	80.1	114.3	129.2	109.4	80.6	65.3	127.4	160.2
						85.1	143.5	83.4	109.4	92.1	169.3	65	128.5	162.5	134.3	174.2	155.7	166.9	162.1	233.1	188	161.9	180.3	139.2	142.3	140.6	118.5	219.2	138.2							126.8	223.9	202.7	125.1	168.6	209.6	93.1	146	139.6	110.3	85.1	85.9	129.5	143.8
168.2	336.4	263.2	203.1	215.9	288.7	131.8	100.3	89	119.1	148.9	177.6	76.5	129.6	212	177.4	232.8	167	171.4	162.2	229.3	170.5	164	179.2	176.6	136	119.4	117	79.5	118.6	200	296.5	305.7	256.1	189.6	193.9	130.9	158.3	185	121.6	185.2	210.1	77.8	172.4	136.5	76.8	93.3	89	142.5	139.3
						115.5	118.3	150.4	106.4	146.1	170.4	69.2	131.8	173.4	121.2	158.5	180.9	179.7	162.2	247.2	181.3	167.5	192.5	71.7	189.6	128.9	108.3	125.4	193.8							126.6	175	201.1	152.6	162.5	200.6	86.2	93.5	145	101.6	94.4	83	134.2	133.9
200.2	270.2	220	293.9	216.1	263.1	131.4	124.8	94.3	119.7	152.6	180.6	74.7	121.2	140.5	162.4	178.8	237.2	175.7	154.7	228.9	175.4	165.5	213.1	103.1	98.4	151.9	115.4	84.4	153.7	202.7	246	304.4	267.7	175.6	188.2	138.3	179.8	180.8	147.3	170.2	206	80.1	101.2	140.7	78.6	85.9	84.3	139.3	123.1
						112.8	254.3	83.8	110.2	139	176	82.5	130.3	174.7	136.8	190.6	211.3	179	153.3	230.7	171.6	179.1	207.8	130.5	126.6	116.9	107.2	93	192.6							144.9	163	177	112.7	163.4	211.4	75.4	162.3	136.3	52.2	110.7	146.9	158.6	139.5
158	297	245.3	185.6	255.3	264.8	163.1	126.5	96.9	111.5	174.6	187	73.7	128	163.1	128.2	193.3	169.2	175	151.2	223	177.6	185.9	217.8	84.5	132.3	124.2	78	100.7	133.5	199.3	271.9	291.9	293	305.4	199.9	143	165.6	191	134.3	162.9	201.1	95.5	138.2	144.6	107.7	105	89.8	116.6	125.8
						147.4	116.9	105.1	106.7	151.3	152.1	70.8	126.3	193.5	130.7	195.1	205.5	228	166.1	207	177.8	194.7	198.4	99	105.7	136	114.5	94.9	130							135.8	152.3	192.7	137.7	171.3	202.1	72.4	134.9	142.8	115.3	107.2	89.9	157.7	136.6
201.2	323.9	226.6	212.4	197.6	287.3	146.5	117.7	87.6	116.5	154.3	193.7	72.9	123	159.3	133	205.4	164.2	183.2	162.2	214.8	173.4	178.3	189.7	93.9	89.4	158	93.9	91.4	166	205.8	257.7	290.8	234.8	188.7	210.9	150.9	168.6	169.1	137.3	161.6	218.6	82.9	126.6	201.6	100.2	99	78.3	155.1	141.5
						136.1	131.3	102.1	111.6	126.8	173.1	72.9	140.1	210.5	118.5	163.5	188	170.6	170.1	211.1	176.9	166.5	186.7	96.3	130.9	137.3	89	99.4	95.8							144.3	171	181.7	214.9	166.5	210.5	71.2	121.4	168.5	113.9	91.4	91.6	118.2	144.3
164.8	282.5	233.3	207	237.2	287.7	143.4	118.5	86.2	94.3	117.6	140.9	82.3	137.7	150.7	136.1	199.2	199.4	183	166.3	208.6	185.2	197.6	200.7	116.2	131.6	138	91.3	98.8	99.7	209	224.3	298.1	257.4	222.2	204.8	135.7	147.6	194.8	123.6	161.9	218.4	96.1	120.8	146.5	127.7	80.9	81	131	137.3
						152.2	162.7	98.2	110.9	115	169.6	77.7	128.3	192.2	133.5	176.9	162.8	179.3	161.3	218.9	176.9	185.9	205.2	64.9	153.4	0,0*	98.9	101	159.9							125.1	176.8	194.4	112.7	170.6	226	72.7	0,0*	149.9	81.3	81.9	88.5	128.4	284,0*
171.5	308.6	240.7	203.3	233.3	287.5	140.6	103.7	103.7	123.9	118.3	169	82.2	135.6	155.5	198.9	182.3	174.8	169.9	179.2	252.6	183.2	169.6	205.1	65.3	100.8	145.8	101.9	97.4	90.4	210.7	293.1	310.5	211.1	233.1	177.7	124.7	175.1	197.2	122.2	182.6	213.7	77.6	128.9	136.7	102.9	83.5	75.7	158.1	94.7
						159.8	111.4	94	111.8	102.1	177.1	70.9	142.9	185.1	136.3	176.3	182.5	183.2	202.4	211.4	178.3	189.1	201.3	245.7	135.4	151.2	108.8	98.5	94.6							125.6	171.6	215.6	119.8	201	194.6	112	98.4	130.4	101	97.7	107.6	182.3	93.5
172.2	266	232.6	205.7	226.2	435,4*	130.7	105.7	95.6	109.8	110	194.8	76.2	142.7	205.8	144.3	186	203.8	198.7	302,0*	231.5	177	190	185.7	0,0*	55.3	131.1	97.5	100.9	140.7	243	249.3	297.5	228.7	228	179.1	134.5	155.3	209	118.4	182.8	208.9	78	103.3	129.6	74.2	87.3	79.7	168.5	120.2
						152.8	148	101	117.8	120.9	205.4	75.1	132.6	176.3	153.4	178.7	168.4	196	267.3	214.9	178.5	204.4	191	109.8	92.2	128.6	90.8	96.9	120							142.3	169.4	161.6	114.8	198.7	222.4	69.4	102.2	126.7	99.2	95.6	80.8	138.7	179
247.7	267.6	226.6	214.6	333.8	272.9	182.9	69.7	92.3	135.8	124	192	81	145.6	172.1	113.3	169.1	170.2	172.1	268.8	222.8	173.2	187.1	215.4	65.4	114.4	142.4	153.5	57.7	139	213.4	232.2	294.2	241.5	213.2	184.5	133.1	223.3	170.2	113.7	177.2	227.2	87.6	103	158.3	111.5	96.9	121.1	134.1	150.3
						113	161.1	86.1	92.5	124	165.8	76.1	134.8	154.1	156.2	166.5	168.3	172.3	256.9	220.8	180.2	173.9	203.8	54.3	177.6	175	114	93.7	88.5							133.5	171.9	157.4	114.2	180.2	232	97.9	100.4	180.4	112.5	95.4	89.8	122.5	161.2
164.3	294	211.2	238.9	203	288.8	119.9	103.7	100.4	101.4	115.4	192.4	51.9	138.4	192.8	118.9	179.6	124.5	184.8	253.4	226.6	161.1	193	233.4	64.3	127	133.7	101.4	97.6	94.6	199.8	229.8	284.4	294.4	198.8	192.2	120.3	184.5	178.3	117.6	247.2	223.4	88	114.3	176.2	108.2	100.3	75.5	132.4	160.7
						133.9	102.7	107.6	101.9	114.8	207.3	82.6	160.4	144.6	145.7	177.5	217.3	157.2	0,0*	220	182.1	188.8	177.4	78.3	104.9	116.5	104.8	104.7	168.1							126.6	213.1	187.7	109.9	297,0*	224.3	74.8	153	137.9	133.6	93.2	93	142.8	154.1
0,0*	292.3	231.3	216.5	211.8	331.5	140.3	99.6	113.6	87.1	132.9	208.4	86.9	131.3	162.4	121.2	176.8	176.3	215.1	365,5*	218.8	188.8	173.3	193.2	130	155.6	122.1	87.6	90.9	100.8	208	255.8	275.3	0,0*	213.8	190.1	142.5	186.6	164.8	137.1	0,0*	223.3	78.1	124.8	170.7	108.5	93.7	98.6	145.3	143.3
						143.6	138.9	103.1	99	37,0*	182.2	84.6	143	154.6	129.7	173	178.6	181.7	177.5	209.4	173.3	207.5	206.4	121.9	150.9	119.3	115.6	91.1	129.6							127.3	187.3	166.2	99.4	0,0*	225.5	0,0*	154.3	147.9	114.6	90	74.3	164.2	133.5
198.4	283.5	235.7	243.1	271	322.7	135.5	125.9	109.4	106.5	132.7	191.4	78.1	131.7	167	131.7	224.8	157.5	197.8	142.3	211.9	183	177.7	205.5	138.3	193	114.2	101.3	118.9	202.6	196.3	271.5	307	41,9*	223.5	185.4	138.8	191.2	178	116.7	360,3*	220.4	129.1	210.3	144.3	95.7	98.7	91	154.6	103.1
						121.8	95.8	100.5	108.9	126.9	195.2	64.7	129	163.2	185.1	174.8	188.4	203.3	155.3	221.2	182.9	180.1	192.4	49.8	132.2	103.4	90.3	98.9	96.2							140.2	198.5	186.5	106.8	190.4	230.5	99.3	187.7	137.6	95	96.5	82.2	140.8	126.2
167.3	273.3	217.5	203.1	204.3	278.7	130.6	114.7	106.8	101.8	115	202.5	78	150.8	153.6	123.8	159.6	157.8	185.2	145.3	216.3	187.8	170.2	267.4	63.3	112.1	114.5	97.8	102	93.7	200.5	214	287.3	557,1*	224.8	263.3	143	195.9	191.5	106.3	197.4	227.4	91.5	178.6	128	97.1	94.8	71.7	121	129.1
						132.5	110.9	102.9	111.8	112	191.2	67.2	134.8	154.6	137.8	183.3	207.7	234.7	144.7	223.2	195.9	172.8	339,0*	126.3	95.8	95.6	88.4	95.3	100.2							133.6	198.5	182	112.8	196.4	243.4	122.1	216.9	132.8	94.4	118.3	107.4	119.9	160.1
202.4	296.5	254.2	209.5	220.3	257.5	135.1	98.5	95.8	106	93.4	163.1	108	113.2	171.7	138.7	161.4	171.3	203	153.1	257.4	194.3	166.3	0,0*	77.1	94.6	115.3	97.3	103.6	92.4	204.9	250.6	285.2	188	201.1	211.7	135.7	171.5	201	105.4	174.2	232.1	201.4	237.6	149.4	79.3	95.8	150.4	117.1	84.2
						95.1	116.1	90	115.9	134.6	146.1	85.7	156.6	148.1	147.4	187.6	155.1	190.6	150.4	218.8	199.1	182.7	139.6	57.8	95.7	111.8	146.8	99.6	103							146.7	192.7	143.6	122.5	186.6	231.9	92.2	159.3	156.1	99.3	106.3	108.1	150.1	128.4
177.7	280.2	222.2	204.9	221.6	307	141.6	146.4	94	107.9	96.5	168.9	78.7	107.9	148.1	130.8	197	0,0*	209.2	141.7	243.6	197.1	163.5	155.1	124	136	144.6	95.9	89.6	102.2	203.4	231.3	304.2	187.2	275.3	192.8	185.7	179.5	172	108.3	176.6	235.1	89.5	155.6	161.1	102.3	94.7	87.7	155.1	141.9
						131	0,0*	88.8	117	80.8	227.5	73.2	210.5	152.1	141	174.6	149.8	202.8	148.9	222.1	188.6	170.2	164.7	101.5	0,0*	130.4	105.9	99.9	104							141.4	197.2	173.7	117.4	164.5	221.6	68.5	150.9	138.4	119.4	115.5	62.3	148.1	151.4
223.8	285.6	194.7	215.1	221.3	317	126.5	92.6	117.4	129.3	105.6	224.1	73.2	113.7	147.2	128.2	197.8	146.1	174.2	148.7	233.9	176.2	170.6	173	187.3	98.4	163.8	136.6	47	97	249.4	244.5	287.8	175.3	208.9	203.5	137	180.4	165.1	112.9	158.8	215.1	65.4	116.1	130.3	119.7	108.8	44.2	134.6	105.9
						140.5	92.7	97.5	155.4	98.3	215.3	82.1	122.5	147.8	137.7	180.9	141.8	196.6	153.7	242.5	169.2	172.9	174.5	153.9	90.8	110.8	92.7	92.9	211.4							140.9	199	164	125.4	158.3	230.4	95.2	120.2	127.5	110.2	94.4	85.1	130.9	131.7
216.1	259.7	220.3	308.4	228.5	321.1	150.8	87.4	103.9	116.4	117.8	188.7	75.7	125.1	137.7	142.7	236.4	140.6	166.4	153.8	225.1	161.3	173.7	172.5	85	82.2	137.3	107.6	100.5	103.6	202.7	229.1	281.9	182	205.8	267.5	143.5	220.5	175.2	145.1	146.1	231.9	51	111.1	186.4	109.1	92.9	89.3	138	137
						110.7	109.4	86.6	96.6	151.4	153.5	76.6	122.8	136.6	139.6	180	169.2	226.8	158.8	221.2	167.6	161	181.8	70.1	99.1	161.8	89.4	98.5	179.5							142.6	205.1	175.1	157.9	143.7	224.8	360,9*	123.9	146.1	95.4	95.3	128.5	157.8	125.4
159.5	278.5	239.4	192.3	203.6	231.9	129.2	130.8	111	115.3	118.1	143.4	69.4	137.9	154	140.2	185.1	131.8	201.3	150.1	255.6	191.8	166.7	183.9	126.8	115.1	139.5	69.9	109	80.4	194.3	227.5	304.9	170.2	194.1	182.5	147.7	196.5	165.4	163.9	151	219.5	99.8	150.6	139.1	80.3	100.5	0,0*	148.2	113.3
						128.6	220.2	95.9	130.3	103.9	165.1	79.8	132.5	150.7	135.7	200.9	134.9	217.2	149.6	236.5	188.7	167.4	186.7	78.3	71.8	122.5	106.7	103.1	108.6							137.6	186.2	159.3	181.7	154.4	223.7	160.5	113.1	176.7	88.6	105.9	84.9	155.2	121.6
223.4	337.2	279.6	185.4	226.8	259.5	169.9	152.6	86.7	175.5	129.7	159	76.4	132.1	145.2	132.3	192.5	135.6	202.2	148.7	239.9	198.8	183.2	172.3	50.4	130.7	116.6	100.4	108.9	99.8	213.8	264.5	278.2	178.8	210	181.6	131.9	229.3	159.2	121.6	147.7	214.1	100.1	181.7	123.5	104	94.2	96.6	128.2	123.5
						196.6	170.1	93.9	112.6	149.6	195.9	80.8	117	148.4	112.9	193.8	138.6	190.3	166.7	244.8	197	165.5	178.6	171.7	155.7	126.3	112.8	106.6	135.8							149.7	224.7	168.5	124.2	162	238.2	91.1	117.3	162.5	93.6	107.9	0,0*	125.1	141.9
158.3	284.9	227.2	177.9	230.8	280.5	126.8	121.4	94.2	126	260.7	225.8	78.9	140.8	153.1	135.4	209.3	192.7	157.6	177.8	257.3	205.1	179.7	175.9	106.2	104.8	141.8	92.9	90.9	141.5	202.4	262.5	291	162.6	195.7	203.2	145.2	198.2	181.3	132.7	472,0*	233.7	72.9	113	99.6	102.9	98.8	91.4	135.8	128.9
						132.5	82	102.7	122.5	99.5	214.2	81.3	133.7	141.6	135	192.4	185	196.8	167.8	249.4	203.4	202.7	184.8	71.3	102.4	169.7	124.5	111.3	124							146.5	200.7	147.5	191.3	172.1	220.5	78.5	134.8	122.8	93.1	103.5	89.5	143.8	140
204.8	256.2	244.7	235.4	235.7	319.9	131.5	96.4	93.4	120.6	108.1	196.6	53	136.3	147.4	149.3	212.7	146.2	199.3	150.3	223.1	205.5	179.7	168.5	73.8	129	108.4	84	104.2	84.2	211.1	306.1	279.8	169.7	218.6	172.3	151.2	232	174.4	0,0*	166.1	229.8	48.7	143.4	146.1	115	104.4	102.4	155.9	128.7
						133.2	162.4	98	128.8	101.8	191.7	84.5	141.1	144.1	125	216	139.3	246.4	152.8	235.3	207	201.3	170	120.6	108.8	106.3	77.7	101.2	83							147.1	234.6	163	138	153.4	233.7	54.9	138.9	153.9	65.4	128.5	182.3	147.1	132.2
216.9	249	346.2	181.6	231.9	267.8	133.4	88.6	94.7	119.9	107.1	207.6	78.5	140.8	167.6	143.7	209.8	166.8	208.4	156.9	287,6*	207.1	180.3	171.1	200	132.2	103.5	82.1	101.2	79.5	198.7	243.7	281.7	162.2	230.6	168.4	146.7	222.5	177	177.7	136.5	233.8	61.3	152.3	128.8	94.9	105.2	90.1	138.7	144.4
						128.8	77.1	113	124.1	121.9	198.8	73.5	146.4	146.3	135.5	187.7	141.5	176	208.3	250.9	208.6	173.7	171	110.6	119	141.6	71.9	116.3	53.2							145.5	219.9	169.7	155.5	168.7	236.8	125.9	131.6	122.2	197.2	121.6	97.7	123.1	145.2
193.8	268.4	290.3	329.5	229.6	264.3	135	177.4	87	128.1	115.3	195.2	77.7	155.2	194.2	136.7	195.5	129.1	210	176.4	260.5	222.9	107.1	211.9	114.6	110.1	129.4	139.1	103.6	74.7	217.1	274.4	290.9	217.8	215.1	185.1	148.8	202.8	181.3	151.9	164.3	227.8	63.8	156.8	131.3	85.1	109.9	112.2	138.6	128.6
						133.8	96.2	86.9	123.2	123.3	174.3	71.9	143.7	154.6	143.5	189.3	125.5	201	177.8	256.2	198.6	170	161.7	52.3	33,9*	76.6	208.6	93.3	71.1							166.4	189.2	196.1	141.2	167.1	230.7	67.5	107.1	153.1	104.1	101.2	87.9	153.9	123.2
259.1	395,0*	288.5	194.6	243.6	276.4	139.8	89.2	86.4	125.8	113.1	185.2	72.9	133.3	151.1	199.8	201.6	125.6	187.5	198	260.6	207.8	168	177.1	0,0*	106.1	51.1	149.5	98.8	73.3	218.1	270.7	289.2	143.3	212.2	211.7	138.9	232.8	191	125.1	144.9	230.8	98.4	155.8	218	70.8	87	117.7	154.7	120.2
						126.1	82.4	82.7	119	124.1	183.5	74.1	148.7	237.6	139.9	179.6	125.6	178.9	210.2	245.6	209.3	169.6	163.6	142.7	113.3	192.2	137.7	104.4	88.1							159.4	204.8	192.1	139.1	134.8	240	98.5	69.6	123.5	79.8	134.7	87.1	114.2	101.9
101.4	252.8	302.5	207.7	249.3	275.3	119.9	204.5	100.6	121.6	119.2	188.5	79.3	136.7	173.5	118.2	207.1	125.1	200.4	202.1	268.3	205.6	198.3	165.7	175	109	182.5	114	107.9	140.5	219	232.2	292.7	170	220.5	164.1	140.3	225.8	183.5	133.6	165.6	238	67.2	150.4	126.3	92.8	78.7	79.4	153.6	128.7
						124.1	83.2	100.6	125.6	130	175.1	79	143.7	188.4	144.9	171.2	122.3	196.9	194.2	293,5*	221.1	187.3	164.5	38,6*	129.7	118	88.9	104.9	125.8							148.5	198.7	176	149	174	230.6	67.6	110.8	196.7	90.7	90.7	60.1	165.7	165.6
231.4	299.7	284.1	215.5	252	286	122.4	101.7	107.5	128.9	111.4	222.4	74.4	146.2	176.1	151.7	201.3	137.3	239.2	184.4	234.4	205.6	188.3	150.1	103.8	105.7	172.6	155	104.3	92.4	202.5	252.2	295.1	159.5	217.8	186.1	138.6	181	194.1	134.8	218.8	244.2	79.1	105.9	137.9	131.1	116.4	84	168.2	133.1
						138.5	133.5	103.6	123.5	121.4	0,0*	75.1	145.6	154.9	151.8	180.5	130.2	201.3	182	269.1	212.8	181.3	171.1	102.4	107.2	102.1	104.1	95.3	183.3							146.3	200.9	130.3	131.3	182.6	233.4	77.1	170.1	117	152.8	92.6	86.1	144.7	132.5
188.6	274.5	275	210.7	235	309.1	135.8	41.7	129	123.8	117.4	99.3	77.3	134.4	157.3	148.7	192.2	133.5	205.4	171.9	231.2	217.7	209.8	177.5	171.6	106.3	124.8	88.9	102.1	99.9	201.3	247.3	296.3	159.5	238.6	271.7	144.9	224.6	154.5	129.6	180.5	238.4	78.5	71.9	131.3	149	89.8	77.6	178.9	120.5
						109.1	107.6	105.2	0,0*	108.4	141.6	66.3	165.1	150.7	140	204.5	131.7	205.3	171.8	293,5*	209.7	232	165.9	129.4	174.9	158.3	131.1	103.9	84.4							145.4	195.9	184.8	138.4	201.7	234.2	71.8	112.1	149.5	93.5	60.6	73.1	142	102
201.5	245	267.4	199.5	229	263.7	121.5	88.6	88.5	141.8	106.6	162.6	76.9	175.7	192.4	149.3	190.3	129.9	202.1	188.3	227.3	214.3	174	170.8	154.3	112.5	163.5	101.9	110.5	204.5	225	312.5	302.1	168.8	214.2	266.3	137	211.3	154.5	130.6	169.4	228.7	76.8	135.2	176.2	78.9	67.1	114.9	140.3	115.9
						114.3	87.3	110.4	111.6	110.8	192.5	74.8	191.5	152.5	143.8	193	130.8	228.1	193.3	367,3*	227.1	184	157.7	83.1	141.7	180.3	122.8	98.5	134.1							138	205.1	187.1	133.2	165.5	223.8	126.7	164.6	136.3	95.3	78.7	78.8	154.4	127
0,0*	247.1	396,4*	364,7*	242.1	282.2	121.9	73.5	112.2	123	99.4	195.9	78.8	181.9	173.9	142.4	182.7	136	228.1	182.1	94.9	209.1	201	176.9	61.1	97.5	154.4	157.2	106.9	142.1	207.2	227.7	304.8	160	211	178.2	144.1	204.5	197.7	169.5	160.5	237.2	79.7	114.1	127.2	113.8	115	76.2	144.1	136.3
						120.5	155.7	107	116.4	98.6	188	78.1	177.2	145.7	145.2	208.3	135.9	214.1	183.7	221	230.2	194	153.7	75.2	137.1	132.5	74.6	131.1	165.1							152.6	223.8	194	131	163.4	229.6	66.6	153	123.1	105.2	128.6	74.8	133.6	158.9
273.4	289.9	268.3	175.3	255.1	288.4	112.9	87.6	103.2	120.1	110.5	172.3	76	160.3	143	153.8	189.5	190.4	285,3*	164.4	209.7	208.4	198.5	155.5	97.3	0,0*	104.6	117.8	106.3	291,6*	206.6	256.6	294.9	172	224.2	223.9	145.9	207.1	218.5	131	176.5	246.9	115.2	159.9	154.6	97.2	88.4	83.1	155.2	133.3
						124.8	158.8	99.5	125.4	115.5	170.5	89.8	129.2	142.9	141.1	179	135.8	230.9	174.5	200.3	231.8	180.5	165.4	80.4	115	154.6	133.1	93.3	97.3							139.9	221.6	181.6	133.6	165.7	226.9	75.7	94.9	105.6	103.2	109.5	83.2	163.3	128.7
204	0,0*	395,1*	201.1	245.8	374,4*	117	139.5	94.4	130.7	121.9	173.8	78.7	150.3	140.6	155.4	183.1	128.4	213.2	180.7	210.1	228.7	185.2	184.9	84.1	0,0*	179.3	91.1	108.3	274,9*	199.7	280.3	277.7	179	208.7	170.9	138.3	202.3	178.6	129.7	175.9	241.3	116.6	135.5	127.2	88.7	101.1	82.8	152.7	113.1
						133.5	91.5	102.1	125.2	110.1	164.2	78.9	156.4	134.7	132.8	188.4	119.5	215	217.3	219.7	212.1	179.3	199.5	81.8	98.4	83.3	91.6	121	68.3							136	200.3	175.2	129.8	151.4	234.3	73.3	138.2	130.7	106.4	103.1	79.8	178.2	126.8
218.2	0,0*	257.7	215.9	249.5	270.5	101.8	82.6	127.7	102.9	110.1	205.6	71.8	150.4	133.8	134	181.3	119.3	218.2	248.7	220	219.9	173.1	296,2*	91	109.7	149.9	91.8	107.8	89.8	212	231	0,0*	176.5	216.2	171	146	197.7	169.5	116.9	176	240.9	72.3	163.3	120.7	102.5	109	76.6	165	138.1
						169.3	204.5	120.9	116	120.6	200.9	71.9	151.3	128.3	132.8	172.3	164.9	217.2	243.2	210.2	224	212	0,0*	153.9	0,0*	122.1	86	106.8	86.6							152.9	214.7	171	137.3	182.8	240.2	80	123.6	137.8	92.7	105.9	89.6	162.6	140.9
337.2	208.5	268.6	220.5	241.9	312	125.9	170.2	117.2	104.9	110.8	191.8	76.8	160.1	132	153.5	169.2	296,3*	222.5	225.3	221.7	219.3	202.8	212.5	57	61.9	132.7	94.9	110.6	88.8	210.8	269.2	319.6	177.7	219.2	168.1	149.5	218.9	174.1	134.9	196.1	234.4	77.4	155.5	140	108.1	102.2	75.4	152.7	145.2
						135.6	187.7	108.7	126.7	123.3	219	72.9	167.3	134	156.9	204.7	235.7	242.6	235.6	210	235.7	195.3	0,0*	60.8	170	135.2	148.2	106.1	70.5							146.5	180	168.5	139.4	194.3	233.7	74.7	128.2	121.2	118.2	99.1	73.5	155	145.5
286.1	244	270.7	226.1	262.1	317	139	160.8	124.6	123.9	134.6	216.5	85.8	146.8	179.7	156.9	179.7	200.7	405,3*	218.9	213.9	211.4	220.8	153.7	92.9	122.9	131.2	175.2	91	66.9	207.1	247.5	333.3	195	200.2	174.6	147.3	223.8	172.8	132.5	182	236	66.8	139.4	128.9	104.1	123.7	82.3	150.3	130.4
						130.1	92.7	122.5	125.3	117.9	218.4	58.9	168.1	131.5	154.3	163.1	178.9	152.1	233.6	204.9	222.2	203.9	161.9	39,3*	144.6	115.3	82.3	85.9	62.9							157.5	213	181.3	120.1	185.7	240.1	186.7	170.8	127.2	103.7	98.5	73.7	145.2	127.2
105.5	257.7	264.6	198.1	248.2	310.2	130.4	88.5	114.8	119.9	112.9	208.8	86.5	126.9	133.1	126	227.6	188.5	181.5	234.6	247.3	221.3	194.5	175.9	68.2	133.8	109.4	167.3	107.8	69.9	212.2	254.7	307.7	172.5	240.8	265	144.4	220.4	165.6	129.9	195	230.6	53.8	176.8	133.5	98.2	98.9	51.2	157.6	93.5
						149.1	98.9	149.7	115.8	116.9	198.5	82	143.7	119.1	142.2	183.1	189.7	187	213.3	229	223	203.5	182.2	0,0*	70.7	176.3	124.4	110.2	73.8							138.7	211.9	152.9	159.1	192.5	237.3	67.9	115.2	122.6	93.6	101.8	78.2	136.7	125.3
399,3*	264.6	254.8	252.7	240.5	98.3	126	129.5	113	120.3	124.2	197.2	77.6	145.8	140.7	153.1	230.7	185.4	192.4	76.5	210.8	212.8	230.9	180.6	35,9*	85.5	142.6	113.2	112.9	72.1	205.2	250.3	309.8	177.6	359.1	175.1	143.8	220.6	161.4	146.8	192.7	237.5	74.7	120.2	122	92.6	117.5	81.2	166.7	105.2
						120.3	98.6	121.6	107.9	153.1	153	78.5	165.7	135.5	143.2	162.8	206.3	194.9	221.8	202.7	218.2	199.2	170.4	98.9	124.8	108.3	95.6	121.8	66.3							148.2	224.7	194.1	146.9	191.1	239.3	110.3	164.7	131.4	114	99.1	151.8	158.3	107.6
0,0*	289.8	257	209.7	250.8	247.7	120.6	137.1	105.8	136	121	183.8	74.1	150	128.7	145.5	184.4	211.4	206.1	255.5	219.8	228	189.5	173.2	115.5	69.8	133.3	91.5	117.1	69.3	209.6	276	314	189.3	336.7	182.4	137	216	168.4	167	220	242.6	66.9	142.4	127.1	102.7	81	85.8	149.4	136.7
						113.4	95.4	91.5	126.2	116.9	224.4	81.7	160.4	191.4	147.8	153.5	195.5	207.7	239	206.3	216.9	177.4	174.7	103.1	134.3	203.2	119.1	114.5	77.9							133.7	222.3	205.1	143.1	216.5	240.6	66.9	116.7	136.3	87.1	98.2	76.6	147.1	150
247.1	275.1	239.9	246	243.4	286.8	149.9	100.4	97.2	128.1	150.6	228.5	84.8	165.5	248.6	140.5	174.5	204.5	198	234.9	207.2	211.2	227.8	174.9	139.2	118.1	97.1	78.6	102.3	78	247.6	237.8	321.4	167	228.4	175.7	142.6	220.6	192.9	146.2	207.5	236.5	76.1	162.9	115.5	96.8	110.1	139.8	137.4	139.4
						140.9	94.2	100.2	126.8	118.1	194.7	78.5	159.3	179.9	151	192.3	161.5	191.1	224.4	206.6	231.2	192.9	174.3	138.8	127.5	138.5	92.8	90.8	83.1							145.8	218.9	169.9	143.4	215.7	231.1	139.2	117.2	100.4	112.3	95.5	70.2	175.6	145.3
142	279.3	239.3	320.1	252.8	237.5	124.7	95.6	207.9	118.2	134.7	199.3	86.3	152.2	158.8	138.5	185.9	155.5	210.2	231.6	190.9	219.9	178.2	182.5	104.4	66.5	200.4	140.6	133.4	70.3	203	266.1	318.4	166.5	190.8	191.1	144.6	206.9	179.2	144.6	201.5	239.6	83.4	132.7	126	82.8	98.4	144.7	148.7	159.3
						130.1	97	97.7	134.4	0,0*	193.3	83.2	160.6	152.9	140.4	184.1	155.8	213.5	305,9*	187.8	232.9	185.6	166.3	102.9	76.5	229.8	92.3	108	109.9							144.7	229.7	173.9	129.1	193.3	231.1	76.7	129.9	90.4	150	98.8	104.1	160.7	154.8
232.5	172.4	229.9	219.5	253.6	261.4	149.2	112.6	89.6	117.8	152.4	186.7	78.5	159.7	156	138.4	183.1	149.5	232.4	284,1*	183.2	236.1	187.9	180.7	142.7	88.7	148.7	93.3	106.1	67.6	205.5	224.1	324	190.1	183.7	163.8	144.9	229.5	179	140.5	199.7	229.1	74	224.2	127.4	107.4	98.4	75.9	159.1	141.8
						139.8	108.4	117.9	118.3	100.9	183.1	78.3	150	146.5	106.5	182.2	150.8	208.3	272,1*	187.7	233.9	201.8	175.8	101.5	98.3	122.7	94.2	121.7	84.5							144.8	203.7	187.9	137.7	184.6	229.6	115.3	114.6	117.5	92.7	137.2	66.3	158.6	142.3
205.3	245.5	213.2	192.8	244.9	231.2	143.7	100.1	96	115.6	113.1	187.4	73.2	159.2	177.9	133	185.7	187.8	216.7	158.4	193.9	237.6	187.8	175.2	104.2	93.4	130.4	85.6	113.1	81.4	220.8	225.4	342.4	177	194.4	187.8	153	214	205.2	254.1	198.9	228.4	197.9	175.5	107.7	102.3	92.8	69.5	128.3	141.6
						129.6	159.1	90.7	121.1	116.9	175.2	70.9	145.1	182.2	155	192.9	0,0*	197.3	177.8	211.9	229.6	191.8	179.4	173	80.3	114.8	93.3	106	68.6							144.5	214.1	197	196.8	200.7	229.2	82.4	214.9	117.2	101.1	95.1	80.5	146.5	148.1
190.1	276.3	227.7	223.4	251.4	220	139.8	0,0*	104.1	116.1	107.2	196.3	77.1	153	147.7	124.5	180.1	158.9	201.5	198	225	223.7	184.8	160.3	101.5	148.4	122.8	114.8	102.4	75.4	222.3	269	308.8	197.5	189.1	171.8	147.2	217.5	157.7	151.6	187.9	229	62.4	122	126.8	110.2	99.8	75.5	177.4	140.4
						115.9	111.7	113.1	116.9	106.5	172.6	71	149.1	136.5	156.7	191.4	155.1	186.5	195	219.3	220.2	200.8	175.9	61.5	115.6	175.9	94	115.5	73							139.4	206.1	185.8	147.9	209.2	224.2	75	127.4	126	112.1	95.5	133.5	150	137.6
187.3	260.9	229.5	368,7*	270.3	216.2	140.5	105.6	108.7	122.7	110.7	183.8	107	187.8	135.6	141.8	193.2	151.3	200.2	194.5	204.3	243.8	206.1	176.8	100.8	86.9	123.5	90.3	120.1	86.5	215.2	261.4	318	195.4	182.7	182.4	158.4	213.7	179.5	140.1	205.3	233.2	0,0*	138.6	116.4	121.4	87.3	49.9	166.7	136.5
						268.7	161.1	151.4	108.9	97.6	199.2	74.7	237.8	156.5	156.9	162.3	141.2	186.6	199.6	206.7	226.5	229.6	170.9	94.8	133.3	133	94.2	109.1	89.1							148.7	180.4	175.2	132.5	209.9	198.9	99.5	214.3	114.4	97.5	104.1	98.4	173.5	136.8
192.6	259.3	275.6	207.1	247.2	224.8	146.6	98.4	104.8	129.3	90.2	193.1	76.3	189.3	144.1	144.8	171.8	137.8	200.1	200.6	197.3	224.4	201.4	172.5	134.9	141.3	131.2	96.5	122.7	102.9	217.6	250	303.8	224.2	168.4	172.5	150.5	195.2	178.4	137	198	215.1	67.7	138.6	111.6	117	107.1	155	151.7	103.2
						129.8	126	102	158.4	93.7	193.6	76.5	113.8	141	137.5	166	144.6	206.3	195.7	199.8	241.8	201.7	172.2	89.5	89.7	96.7	95.9	101.3	100.2							146.3	186.4	187.1	142.9	192.8	248.7	75.5	149.2	137.6	103	147.4	79	149.7	132
198.7	269.4	215.1	371,6*	250.7	229.3	135	111.9	107.2	111.3	105.4	202.4	80.2	139.5	148.1	124.9	184.1	128.7	189.6	199.3	257	210.3	197	163.7	69.6	63.2	153.8	86.1	67.6	82.9	216.8	205.6	296.5	194.4	179.4	195	158.1	185.7	176.9	134.7	215.2	222.7	85.6	0,0*	131.5	113.2	112.5	81.9	157.9	150.2
						130.9	99.2	101	112.4	101.3	166.9	81.8	144.7	146.7	154.2	178.7	123.7	195.2	200.6	222.8	232.5	198.6	157.7	78.1	84.7	131	91.9	103.7	94							155	218.4	161.6	138.2	202.1	221.1	84.1	88.5	125.7	144	112.4	70.8	139.4	155.4
270.4	295.4	239.9	220.4	285.7	231.7	129.8	206.9	106.5	121.1	121	183.4	93.6	157.4	139.2	144.2	156.8	115.4	206.1	195.6	209	243.8	207.3	175.8	0,0*	93.1	115.6	126.3	107.2	83.7	218.4	225.7	304	220.4	168.7	176.2	160.9	191.3	177.5	144	194.1	227.4	96.6	90.4	114.4	124.2	97.9	77	162.4	153.8
						136.9	125.4	143.3	0,0*	111.1	203.7	81.6	160.2	138.3	117.3	172.5	107.8	180.4	199.1	200.3	226.1	191.9	186.9	114.4	116.8	129.1	103.6	124.5	121.6							157.6	235.6	192.5	150.8	209.3	243.2	52.4	0,0*	123.1	102.3	105.1	78.5	164.6	112.6
189.2	313.4	225.5	205.9	202.6	225.4	131.4	105.3	91.2	149.2	124.4	188.9	62.8	151.8	144.5	148	178.9	127	197.9	198	190.2	230.9	204.1	184.5	174.6	126.6	178.8	177.6	114.6	95.6	219.4	368,5*	302.1	203.5	173.7	168.5	146.6	202.4	174.1	156.5	215.7	228.6	82.1	305,4*	118.9	87.5	94.4	107.4	174.7	129
						106.7	123	131.7	138.4	146.2	206.1	71.3	152	149.5	157.6	166.6	136.8	193.7	209.3	201.6	231.4	192.4	187.9	125.3	91.5	139.5	97	120.4	88.4							147.8	199.1	192.9	150	216.5	222.2	67.8	503,3*	106	108.7	97.9	79.8	124	133.5
204.4	289.5	228.4	204.3	207.4	238.4	108.9	108.4	114.4	146.5	130.1	215.3	76.4	147.4	143.3	154.3	165.4	182.9	198.7	198.5	207.7	238.2	226.8	165.4	94.3	102.8	126.1	114.4	119.6	100.5	221.1	261	278.8	201.5	159.9	162.4	153.7	214.2	188.7	143.4	228.8	222.7	73	262.1	106.2	107.3	197.4	70	152.8	149
						125.3	117.1	143.6	116.8	158.2	200.6	82.2	145.3	136.2	151	180.3	135.4	223	197.3	220.4	216.2	221.7	172.2	128.1	147.7	111	92.7	100.5	94.3							153.2	226.2	186.9	155.7	233	229	84.4	112.1	117	75.1	98.3	75.2	159	115.2
208.9	270.8	237.9	198.8	269.6	237.7	127.2	108.9	94.9	117	109.8	205.2	76.8	165.6	139.2	114.5	174.3	127.2	194.9	206	209.1	210.5	218	187.2	220.9	94	157	98.8	113	91.9	219.3	332.8	307.8	200.9	160.7	275.4	150.8	213.3	178.7	156.4	227.3	236.3	77.2	114.2	113.4	110.3	152.2	119.7	212.1	153.9
						171.3	136.6	89.8	132.3	109.2	209.4	75.7	173.8	131.2	134.9	150.5	127.5	230.6	201.8	191.2	222.8	208.8	174.3	0,0*	86.1	131.7	82.7	107.6	92.7							140.3	199.2	171.1	159.5	210	225.6	81.8	153.5	112.7	109.1	126.6	75.5	175	133.2
202.9	303.5	181.5	227.9	244.3	262.1	142.4	107.5	93.6	135.2	121.2	147.2	73.4	165.7	149.6	155.4	188.9	120.6	216.7	213.3	210.7	223.9	163.7	190.1	312,2*	159.3	122.9	164.1	111.1	93.5	224.3	247.6	297.3	238.3	185.5	209.5	136.3	229.2	181.6	156.4	178.8	238.3	115.6	146.7	139	109.1	117.9	69	153.5	151.7
						134.4	116	99.7	134.8	123.9	184.1	83	170.9	130	129.7	137.7	129.2	195.7	197.6	200.9	258.1	223.6	165.9	141.7	151.9	166	86	96.9	87.2							142.5	232.1	173.8	157.1	202.6	200.2	78.8	110.7	112.1	110	112.8	84.8	185.4	147.9
197.4	313.8	241.3	169	0,0*	280.5	143.2	91.3	155.1	94.5	115.7	199.8	78.2	163.6	138.8	137.9	175	124.6	229.4	198.6	198.9	211.3	214.1	158.8	156.5	86.2	115.8	161.9	114.9	101.2	205.1	272.1	296.5	166.1	163.4	305.2	141.7	219.4	181.6	164.8	232.5	234.8	80.1	164.3	117.2	103.3	116.5	106.6	147.5	135.1
						151.2	128.9	98.1	121.7	117.3	200	73.7	157.7	110.9	145.7	194	143.8	236.1	203.1	210.9	194.7	160.7	162.3	105.5	89	115.9	93.9	111.2	82.2							170.5	230.7	187.3	167.1	259.6	212.8	71.4	161.3	119	87.6	116.8	86.3	156.9	150.9
186	227.7	236.2	210.7	165.9	247.4	145.9	102.2	101.6	126.1	142.9	198.3	79.6	152.4	137.4	141.6	168.5	149.3	211.6	200.3	220.7	211.1	259.9	206.1	0,0*	94.5	120.6	76.4	108.6	80.4	205.6	226.5	303.3	189.5	163.1	177.5	153.9	180.1	222.1	158.4	231.6	219.7	92.9	103.3	117.7	105.1	110.6	72	163.9	156.8
						151.8	102	92	136.1	123.9	199	82.5	156.3	141.4	141.3	177.6	129.2	200.5	277,8*	207.7	231.7	146.2	234.9	126	197.4	175.1	96.6	111.2	90.6							143.5	201.3	201	151.3	229.3	217.8	109.2	142.8	114.3	122.4	132.4	114.6	160.5	144.3
273.2	292.9	249.3	291.3	211.5	245	152.2	125.1	85.8	124.1	112.1	196.9	68.9	177.8	142.7	186.7	156	129.9	218.4	217.5	227.4	234.8	218.6	205.3	161.2	94.8	119.5	144.4	109.5	96.3	207.5	273	314.4	195.1	165.2	191.9	149.5	278,7*	173.4	162.1	229.7	210.9	78.2	120	103.3	87.5	101.4	77.4	162.1	137.5
						125.4	105.8	132	118.7	119.4	226.4	93.9	165.3	138	134	149.1	128.1	218.7	207.1	255.7	231.8	170.3	193.8	0,0*	56.5	188.9	84.2	111.8	96.6							155.7	240	186.8	162.3	229	219.6	75.7	138.7	99.6	111.6	106.5	73.6	131.3	55.5
172.6	304.6	323.5	170.2	240.3	219.1	159.3	92.2	100	121.9	117.8	347,9*	95.4	175	120	138	168.1	128.6	212.4	203.5	213.7	222.2	195.7	179.2	0,0*	137.6	116	91.6	111.9	93.8	212.2	303.7	309.5	203	181.8	182.8	156.8	196.3	206.3	155.9	222.6	220.2	112.5	181.9	121.5	88.1	142.2	109.5	134	168.8
						138.2	97.3	138.2	133.9	105	174.9	72.4	163.6	133.7	133.2	167.1	136.7	218.8	257.1	211.1	222.9	197.6	204.8	281,0*	154.3	124.2	103.2	105.3	94.4							145	202	205.8	163.6	213.1	222.3	71.4	113.6	110.6	99.7	109.5	74.7	166.9	152.9
210.5	310.3	207.6	194.9	231.8	240.7	137.4	139.8	100.7	154.9	118.1	176.1	56.2	159.5	130.1	135.9	191.5	125.8	223.8	156	216.9	254.7	172.4	207.5	0,0*	94.2	154.2	101.6	137.9	87.6	215.9	248.4	301.6	187.8	177.2	182.2	146.4	217.2	212.4	160.7	223.7	221.3	76.1	145.5	121.4	102.1	105	74.3	163.8	167.1
						144.1	111	94.6	134.7	125.6	205.8	70	160.2	127.9	164.4	180.1	127	208.2	136.1	226.8	91.1	186.7	214.3	338,0*	90	134.8	81	100.3	116.2							153.8	211.8	205.2	162.8	224.1	226.3	100.3	118.2	98.7	138.8	99.3	111.3	173.5	166.1
202.6	319.6	253	156.6	221.4	257	134.1	119.6	94.5	123	106.6	189.4	78.2	155.3	133.3	126.9	168.9	147.9	221.7	197.9	223.7	180.1	181.4	217.6	72.3	99.1	118.7	110.2	116.6	73.2	241.4	268	292.5	190.6	171.2	152.3	159	211.6	206.1	186.1	204.3	216.5	68.8	124	99.2	161.3	101.1	146.5	163	167.1
						87.2	152.9	100.1	137.8	112.3	201.8	77.2	202.8	137.6	139.9	180.6	205.7	214.9	199.4	221.8	175.8	177	205.6	73.7	0,0*	139.2	103.7	112.6	68.3							148.2	199.4	216.7	164.9	208.4	225.6	76	159.2	109.8	147.3	138.2	81.4	129.2	160.6
314	284.9	231.2	244.5	199.5	224.7	138.9	144.8	100.9	130.6	120.2	180.1	76.5	110.2	128.7	153	173.2	181.7	203.7	200.2	212.7	186.1	176.8	202.4	71.9	103.2	101.2	91	111.8	82.1	212.7	258.5	306.5	187.9	203	212.4	153.7	200.6	214	178.4	219	218.5	130.7	134.3	106.4	102.7	102.7	88.1	158.8	139.3
						139.1	102.5	90.4	129.7	106.6	67.9	72.2	111.4	132	140	184.2	171	199.6	188.9	298,2*	195.6	169.2	200.8	81.3	104.8	123.4	120.5	110.9	79.3							147.2	191.7	221.3	168.7	225.3	229.9	112.5	152.6	105.2	111.7	101.2	127.5	148.7	128.6
202.9	304.4	241.4	173	227.4	246.7	151.4	114.3	89.8	133.1	125.2	184.4	66.9	136.2	130.3	145.2	179.9	165	229.7	202.4	355,5*	196	183.2	206	68.1	91.9	106	84.5	123	77.2	212.7	244.8	340.4	167.6	165.1	178.9	148.9	192	191.2	181.2	210.4	225.6	91.6	168.8	107.6	108	125.9	82.5	131.5	145.9
						155.3	112.6	96.7	119.3	117.2	178.7	51.1	137.7	132.6	131.4	171.3	143.1	213.3	198.4	192.6	199.6	178.1	181	79.2	102.7	122.2	89.4	141.2	81.4							146.5	179.8	192.5	185.2	197.5	228.6	77	182.2	113.9	120.7	102.9	87.8	162	144
206	307.4	245	176.7	189.5	250.5	143.9	108.1	100.7	146.7	112	176.3	81	148.3	132.1	166.4	181.3	146.3	228	189.2	234.7	200.6	169.2	218.1	79.6	88.1	116.2	133.8	108.3	146.7	230.7	243.1	344.7	188.6	172.5	220.3	150.6	183.4	197.2	157.7	208.3	237.4	64.8	123.2	109.6	109.7	105.4	77.8	148.6	156
						153.8	171.1	83	129.2	113.7	170.6	77.5	152.2	264.1	159.3	154.1	145.6	216.5	196.2	200.7	199.7	171.9	229.8	77.8	84.1	129.2	81.1	112.8	86.9							158.9	182.9	151.2	177.3	204.5	227.4	71.3	122	102.1	114.8	108.8	87.5	135	135.1
191.5	275.6	245.3	287.4	187.9	258.4	204.4	117.1	99.8	126.7	113.7	181.7	74.2	150.3	147.3	166.7	160.5	177.8	207.1	188.5	199.5	200.4	171.2	209.5	82.2	94.4	147.2	126.2	102.7	81.8	194.5	558,0*	317.8	186.9	173.7	162.2	161.5	182.3	197.7	158.6	196.1	229.7	67.7	139.5	115.8	112.4	116.2	77.3	160.8	140.4
						113.9	144.1	82.7	146.3	118.5	181	70.5	158.7	153.7	175.1	167.3	167.1	234.9	196.7	204.1	202.5	173	207.5	105.8	154	117.1	95.2	125.1	86.8							161.8	173.2	221	174.6	210.4	226.6	69.7	104.3	107.7	135	121	78.4	154.8	140.6
203.5	314.4	242.5	179	184.1	253.8	144.3	91.9	96.2	125.4	103	138.6	80.2	167.2	143.5	162.2	174.4	174	213.1	201.2	219	203.8	175.4	214.4	84.1	104	70.4	126.8	65.9	86.8	200.4	355.3	280.7	197.1	184.6	166.8	169.4	172.2	207.4	158.5	251.2	233.8	75.1	137.5	96	102.5	123.3	103.6	139.2	104.9
						139.4	110.6	95.1	145.3	115.2	180.2	71.3	160.5	145.4	158.2	157.4	154.7	214.5	199.5	223.3	204	174.8	231.5	96.8	179.5	103.2	103.7	82.1	83.8							155.5	170.7	349,9*	179.7	234	225.6	77.4	161.6	113.1	182.7	125.2	77.5	140.9	119.7
308.5	327.1	261.8	191.3	181.8	242.5	138.1	129.1	93.2	141.9	128.1	171.6	75	160.8	168.9	161.6	154.3	148.3	215.2	200.2	253.5	209	177.5	210.4	100.5	142.8	125.8	121	134.3	78.1	200.5	215.8	288	196.5	210.1	163.2	151.3	175.2	60.3	174.2	236	220.8	80.5	119.4	111.6	76	108.8	76.7	173.8	142.1
						137.9	141.2	104.9	130.6	126.7	170.2	76.5	162.5	139.1	161.7	161.5	149.8	209.3	199.6	203.7	204	189	236.2	81.9	99.6	122	81.9	87.9	91.3							148.7	176.8	207.7	168.7	248.3	230.1	81.7	134.9	101.7	103.4	106.4	82.1	145	151.4
198.8	409,6*	240.7	192.8	204.4	271	129.5	117.4	100.1	74.4	145.8	176.8	78.1	161.7	139.8	154.3	178.2	149.8	232.3	217.8	197.3	204.5	180.6	230.2	80.3	127.2	113.7	104.7	121	99.3	203.9	196.5	284.9	188.6	179.3	204.5	153.6	220.3	198.2	185.5	213.4	229.4	84.7	102.6	118	94.3	122.8	77.9	154.2	147.4
						125.1	130.5	86.2	146.2	111	194.1	74.4	170.1	138.3	152.5	153.8	171.7	224.2	204.4	198.6	204.2	176	234.1	76.1	94.6	205.8	126	103.7	128.1							148.6	141.8	197	202	203.8	231.1	91.2	174.3	158.5	96.6	119.1	84.5	156.8	153.2
292.4	285	251.1	180.5	187.3	199	135.5	130.9	94.9	123.6	111.9	199.1	77.3	158.6	136.2	158.4	164	154.2	251.6	201.4	197.5	204.8	171.6	236.3	85.5	142.3	111.3	93.4	103.5	107	203.3	221.6	170	182.6	190	170.9	158	232.3	209.1	178.7	229.7	224.6	105.3	204.5	332,4*	98.9	103.7	122.3	148.5	142.9
						137.8	115.8	91.8	133.6	111.7	194.2	101.4	220.5	137	112.1	155.5	161.7	224.5	220.6	197.5	206.5	186.3	233.8	62.9	97.8	135	175.2	99.3	99.8							140.9	336,9*	213.1	171.1	282,1*	227.1	91.8	101	100.4	102.1	83.9	204.6	159.2	143.7
258.9	293.9	265.8	216.2	176.5	210.9	128.2	121	105.7	133.6	125.3	183.3	93.4	155.6	138.9	146.5	168.9	153.3	220.2	220.6	0,0*	205.6	194.3	279,3*	79.7	129.8	126.7	93.2	106.8	95.2	220.8	211.2	310.8	193.4	195	231.7	206.4	317,6*	196.1	181.4	233.8	219.5	95.9	133.4	114.5	86.6	79.6	159.7	126.9	106.8
						256.6	140.6	94.3	143.1	103	193.8	78.3	161.8	143.8	130.3	198.1	149.3	228.2	203.2	0,0*	209.8	229.6	258.6	89.3	189.7	135.4	81.3	101.1	144.4							148.8	286,1*	177.8	169.4	231.9	231.8	74.5	106.2	90	101.5	116.6	106.5	147.7	126.4
195.5	263.7	265	188.3	186	228.5	112.1	114.5	93.3	140.1	128.3	187.5	88.3	181.2	181.7	142.7	204.9	154.4	210.9	208.1	218.9	212.2	215.9	0,0*	81.1	72.8	149.1	89.8	102.4	83.2	200.3	204.4	312	228.2	250.5	201.2	155.3	293,2*	188.3	167.3	238.7	259.5	70	126.7	104.1	83.1	87.1	90.1	153.7	157.7
						103.7	108.1	94.2	143.3	121.7	203.5	69.5	159.1	188.3	139.4	180.3	189.2	223.8	205.8	175.7	200.8	226.2	152.6	83	103.7	236.6	132.9	106.7	121.4							148.4	264.9	189.6	182.4	237.6	252.7	82.9	75.7	145.7	113	105.8	82.9	156.3	142.2
216.8	327.9	253.1	186.5	179.3	212.9	140.3	126.2	100.9	126.8	127.3	178.7	76.4	150.4	124.1	131.9	210.1	170.8	233	206.5	227.5	197.1	233.8	151.4	120	159.1	107.3	132.5	110.4	84.3	200.9	194.5	316.1	242.4	206	223.4	155.6	296,2*	264.5	159.5	233.9	253.7	86.6	88	94.4	112.1	106.2	76.1	131.4	163.1
						107.3	103.4	101.6	149.9	140.1	191.7	90.9	150.3	137	126.4	166.7	169.7	227.4	205.1	217.3	220.1	256.1	164.4	130.8	111.6	111.5	94.7	105.5	98.9							173.1	271,7*	164	182.4	232.5	240	97.4	96	116.6	114	93.4	65.2	258.9	139.2
260.7	299.9	278.3	198.1	196.9	218.1	141.9	148.7	97.9	116.5	126.1	180	152.6	152.1	118.7	131.4	167.6	157.3	246.2	203	215.5	204.9	230.8	167.9	0,0*	64.2	123	117.7	103.4	82.8	197.2	210.2	307.2	192	210.7	202.5	173.8	346,7*	193.4	178.3	257.6	241.4	86.4	95.1	146.1	111.7	94.3	90	121.1	146.1
						131.7	111.7	80.6	147.9	133.8	228.6	93.9	158.5	132	132	198.5	174.9	242.2	193.7	208.6	204.3	213.5	177.5	0,0*	128.1	114.3	97.1	96.3	102.5							164.1	289,2*	183.8	173.8	227.7	235.8	63.5	140	92.9	119.7	110.2	85.1	168.6	142
224.3	305.5	282.3	274.7	203.2	223.6	143	100.6	87.4	143.1	116.4	188	83.1	152.7	154.7	132.1	175.9	183.2	253	207.3	212.2	197.2	247.3	180.3	82.7	117.9	112.2	122.7	111.1	94.2	207.4	201.6	269	216.3	217.2	196.7	158.2	272,5*	167.6	161.3	230	233.2	89.1	144.5	84.2	120.5	103	72.2	145.9	141.4
						130.7	105.5	114	147.3	158.4	174.9	76.3	151.2	131.2	83.7	184.8	167.1	247.3	207.3	221.8	202.5	230.4	175.2	88.3	114.4	114.8	81.2	0,0*	79.5							156.9	258.4	159.5	181.4	227.3	237.1	103.1	91.7	80.6	116.3	104.3	78.6	105.9	143.1
201.1	325.3	230.2	187.1	178.1	223.8	155.4	114.5	141.6	148.7	112.2	206.5	77.9	164.3	166.3	118.2	192.7	251.6	244	203.1	221.1	204.5	214.5	171	66.4	128.8	138.2	120.8	0,0*	120	224.1	199.2	287.7	206.1	200.1	202.7	149.9	255.4	156.4	186.2	220.7	228	86	97.9	96.1	109.6	114.3	81.7	142.2	137.8
						128.3	129.3	126.9	245	179.7	221.4	176.1	155.8	117.7	132.3	147.7	220.4	249.5	196.1	223.9	204.5	246.4	168.7	189.8	54.5	153.7	80.9	74.5	85							154	254.1	168.7	166.1	200.9	248	84.2	191.1	106.8	108.4	127.2	115.9	144.7	160.3
301.4	318	257.7	196.3	205.2	233.6	155.6	129.1	86.5	154.3	114.8	193.8	87.6	130.2	132.5	131.9	186.2	221.9	233.4	182	219	216.3	233.6	164.7	64.3	89.1	132	85.1	149	95.8	200.1	209.6	93.1	272.5	236.3	203.8	141.2	223.6	152.7	192.7	202.5	246.3	84.1	103.7	89.4	109.8	115.6	58	156.8	140.5
						141.4	121.7	84.3	159.4	154.6	216.3	99.9	157.1	128	303,2*	186	231.8	269.9	210.2	223.4	208.6	233.3	162.5	165	91.8	105.2	77.4	98.3	134.4							185.9	108.8	164.1	173.5	174.1	258.5	0,0*	115.6	99	102.7	110.9	70.9	142.3	138.4
280.6	332.6	259.6	213	183.6	214.5	138.1	120.4	106.5	116.3	132.1	171.9	80.8	160.2	188.5	137.4	187.1	215.6	229.1	210.6	196.5	204.5	237.9	163.4	130.6	91.6	122.7	81	93.1	94.3	198.9	252	314.4	250.8	209.1	201.7	152.1	334,7*	178.1	180.5	0,0*	228.7	87.4	99.9	96.8	98.6	119.4	59	146.5	152.2
						120.7	119.7	100.9	168.3	147.1	238	77.9	160	166.7	173.9	170.3	237.4	230.9	215	203.1	206.5	230	163.5	140.9	188.6	120.2	142.6	97.3	107.6							168.1	291,7*	167	159.2	433,4*	245.8	63.2	159.7	100.2	83.1	120.8	0,0*	138	149.1
220.4	336.5	337.9	179.9	186.2	215.6	158.1	125.1	107.1	143.8	159	194.3	74.4	154.1	141.8	188.1	154.7	196.6	232.3	206	242.4	204.9	235.2	169.4	93.4	151.2	128.2	117	97.1	106	197.8	222.9	70.1	202.1	192.3	272.8	162.3	258.2	150.3	168.7	156.9	276,4*	0,0*	150.1	94.5	100.5	105.6	88.4	151.8	173.2
						144.3	130.2	89.2	183.4	152.9	202.4	79.6	132.7	147.2	204.4	181.9	222.6	254.7	196.3	177.8	209.7	229.2	170	102.7	77.5	158.3	92.8	102.2	123							145.8	0,0*	160.5	160.1	188.3	239.3	112.6	96.6	98.2	105	139.7	78.2	147.5	160.4
283	248.7	223.1	195.2	217.1	235.2	0,0*	88.3	92.1	215.7	166.8	199.5	93	163.3	127.5	194	0,0*	213.3	246.8	179.5	201.6	204.5	230	162.9	154.9	85.1	108.4	83.9	84.4	117.2	203.6	200.6	239.7	211.4	253.9	205.3	134.2	254.9	163.1	166.6	202.4	247.1	117	137.7	105.2	112.7	102.4	84.7	150.8	127.8
						204.4	109.6	98.4	152.2	213.1	208.3	77.3	149.9	126.2	214.3	494,5*	204.1	232.8	268.1	201.7	209.3	233	165.6	111.2	106.7	109.8	89.9	95.8	81.6							146.4	203.1	156	180.5	198.9	245.4	94.5	129.4	97.5	120.6	93.6	112.2	130.1	139.8
280.9	322	276.1	248.4	207.5	236.9	144.2	113.5	94.5	134.7	158.7	194.3	80	164.9	130.5	218.5	0,0*	190.3	234.6	229.7	205	211.2	233.2	164.6	131.5	126.3	140.3	80.4	99.2	89.8	208.3	260	257.6	230.1	207.4	207.6	170.6	178.7	177.3	167.1	193.5	233.3	138.1	100.6	91.3	115.2	88.5	76	155.5	145
						132.3	110.8	81.5	133.7	162.3	195.7	83.3	160.9	131.1	214.8	181.8	190.8	229.8	235.6	203.8	220.6	257.5	153.9	113.2	101.2	103.5	84.8	111.7	122.1							147.2	179.3	196.3	170.3	186.3	247.2	137.9	194.8	103.1	95.1	99.3	69.3	152.2	137
273.5	338.3	294.3	163.4	192.1	228.8	146.2	105.9	87.1	144	185.4	183.4	86.4	165.8	159.6	202.9	148.3	183.3	232.1	229.7	205.9	207.5	215.8	159.1	79.1	102.4	127.7	95.8	105.7	99.4	207.3	229	283.4	194.7	257.2	276.2	156.5	182.9	186.6	163.4	204	238	102.4	162.3	108.6	94.6	97.2	72.5	162.2	158.1
						150	104.1	96.8	131.3	152.8	185	74	148	236.3	209.6	157.1	186.2	249.3	237	209.9	228.3	0,0*	165.1	91.2	94.7	153.2	107.4	105.8	122.6							167.2	183.5	172.5	149.6	200.4	240.6	95.6	124.8	108.9	94.1	118.8	90.9	154.8	127.9
249.6	354.3	295.3	173.7	211	232.2	139.7	142	88.5	161.4	149.4	176.2	58.3	155	141.7	191.6	149	191.8	228.1	239.6	292,0*	206.1	219.7	157.2	86.7	80.6	129	88.9	105.1	116.8	216	226.5	292.4	238.3	203.9	207.1	154.3	202	152.9	154.5	188.4	249.9	100.7	114.9	103.1	110.7	106	94.4	147	138.2
						145.1	138	139.1	137.3	155.4	194.1	70.5	160.1	158.1	213.8	148.3	193	234.8	210.2	317,1*	189.4	189.3	166.3	94.8	91	145.4	189.3	114.6	87.9							159	195.4	171.7	187.7	183.3	233.4	97.2	149.9	94.9	117	104.2	83	144.5	210.7
171.3	291	308.6	184.1	189.8	224.1	140.9	99.6	88.6	128.5	145.8	182.5	72.3	173.5	147.8	229.3	142.2	215.6	289.2	225.3	0,0*	208.3	216.5	170.9	94.3	86.2	108	81.8	109.5	125.9	202.9	219.3	296.4	179.3	200.8	213.2	152.3	181.9	169.1	182	183.5	241.7	85.6	106.8	100.8	97.7	126.9	73.5	150.5	151.3
						146.6	108.7	96	139.1	142.3	183.4	58.8	150.3	146.9	197.8	149.4	200.5	232.7	232	186	218.2	208.9	167.6	93.5	91.8	113.2	74.1	112.7	128.9							161.9	196	166.8	182.5	203.6	244.5	125.1	135.2	103.2	112.2	94.9	71.3	156.9	149.7
211	328.9	300	183	218.2	225.9	114.6	118.6	110.2	157	151.3	180.5	106.9	178.8	144.6	178.4	150.1	192	234.8	244.3	237.6	218.7	197.7	161.7	0,0*	97	130.5	196	145	109.7	203	242.6	295.8	220.4	224.5	215.2	158.6	179.7	166	183.1	191.6	243.5	142.6	140.7	101.8	93.6	100.4	78.7	159.9	147.6
						128.2	155.4	111.4	123	151.1	182.2	97.9	181.1	136.6	176.6	154.3	189.8	226.8	242.3	227.7	211.4	223.3	158	96.2	96.7	128.8	81.7	91	111							229.7	192.8	151.8	174.7	179.2	236	110.4	166.4	96.6	88.4	105	120	159.9	138.1
319.4	269.4	296.4	193.4	202.8	248.1	131.3	88.9	91.3	141.7	148.3	205.3	84.4	154.8	148.5	170.8	145.2	186.3	222.5	229.4	231.2	207.8	199.7	160.9	47.3	123	98	70.1	94.9	92.3	302.8	263.1	283.7	205.3	220.7	208.3	138.4	180	167.7	180.1	186	254.3	61.1	218	92.8	81.2	104.4	69	168.9	92.1
						104.9	103.3	102.4	130.3	143.6	188.9	74.5	164.4	131.5	247.1	137.9	211.7	245.9	235	237.4	206.8	231.4	152.3	75.8	95.3	117.2	77.5	106.3	189.2							155.7	182.4	165.3	171.8	171.9	250.6	74.2	186.2	105.3	131.4	90.3	57.1	169	110.9
185.8	281.8	284.2	204.6	211.3	255.7	142.9	93.4	110.6	135.6	164.2	209.3	82.3	163.5	128.4	193.7	128.7	193.4	238.2	239.1	234	218.7	195.7	152.3	170	135.4	174.1	67.6	97.6	139.9	212.9	252.2	283.6	217.9	221.3	226.6	159	286,1*	147.4	164.2	182	245.9	81.6	188.4	147.8	105.3	100.9	77	146	152
						141.9	113.5	108.3	146.5	201.1	211.3	75.7	176.2	145	210.6	131.8	185.1	247	234	250	209.6	214.1	154.1	58.3	98.4	171.4	139.1	158.5	96.3							167.1	279,8*	150.9	171.4	167.7	230.3	157.4	166.4	103	115.8	156.4	82	161.9	143.1
409,2*	306.7	271.3	181.6	213	218.5	135.2	115.3	94.5	177.6	159	230.7	76.8	172.8	126.7	201.9	141.9	189.9	247.2	197.2	238.4	218.8	201.1	152.3	143	-311,1*	139.2	124.9	97.5	201.2	203.5	247	285.6	212.4	218.7	207	154.5	219.8	176.1	170	211.5	242.7	116.3	125.9	176.8	86.4	121.2	83.7	158	136.7
						119.5	92.7	110.1	116.5	162.2	211.8	71.8	169.3	132.9	202.5	129.4	191.6	243.6	305,7*	237.4	220.9	201.6	151.8	87.5	111.8	225.9	94.2	98.5	78.8							143.5	227.4	180.8	185.9	182	231.3	136.4	109.7	89.4	105.1	96.4	78.1	162.1	140.8
181.6	296.7	268	198.2	201.2	232.2	133.9	177.5	116.6	146.2	152.3	210.2	80.9	168.8	126.9	190.1	133.1	179.6	250.7	261.4	228.7	210.5	185.3	161.2	89.4	75.1	127.9	184.6	106.4	142.4	195.5	237.4	284.7	182.4	226.1	203.4	135.7	209.7	148.2	195.8	180.6	244.8	78.7	164.7	97.7	107.2	102.5	81.7	155.5	121.8
						122.7	206.6	104.5	150.8	162.2	207.8	83.6	169.8	126.3	181	134.6	162.5	251.5	289,0*	221.6	219.5	189.7	162.4	143.9	108.6	124.6	92.9	102.5	161.9							145.8	204.1	166.6	188.3	181.3	241.3	89.7	117	90.4	475,8*	106.1	65.5	151.9	121.9
260.2	214	249.6	212.8	219.4	224.6	132.1	111.7	96.6	147.5	164.9	208.3	92.9	169	122.2	181.2	134.6	184.6	256.5	280,8*	233.6	224	182	173.5	0,0*	101.1	132.3	117.1	144.9	129.7	219.7	235.2	288.2	232.2	244.1	202.8	155.8	248.2	178.9	190.2	169.5	243.8	87.8	118.9	95.6	98.1	93.2	69.1	139.2	154
						148.3	122.5	94.3	146.9	148.3	213.6	89.1	173	135.5	169.3	127.5	178.4	260	260.6	214.9	227.3	207.4	170.2	150.6	90.3	176.5	88.4	116.5	92.3							158.7	240.8	172.3	176.7	182.4	240.7	104.7	104.5	96.7	100.3	86.7	145.1	149.4	138.4
192.1	259.5	263.1	185.1	204.6	226.8	138.1	122.7	115.9	133.8	145.6	209.2	93.4	180.6	138.2	291,5*	123.9	177.4	259.7	255.5	229.1	223.6	206	166.2	126.7	97.6	128.6	108.1	0,0*	95.8	189.2	261.6	276.6	201.6	209	224.9	150.8	228.7	171.3	193.6	174.7	254.5	74.5	103.6	101.9	93	95.2	93.1	200	140.4
						140.5	113.1	97.1	140.4	148.6	213.1	87.3	167.7	177.1	243	121.5	175.6	290,4*	247.9	214.1	210.1	189.5	160.7	342,2*	0,0*	167.1	115.2	92.4	146.2							139.8	227.4	196.9	180.6	176.8	251.9	74.1	122	110.4	86.8	89.3	70	150.8	129.1
219.1	272.5	289.6	164.7	205.5	256.7	168.4	115.6	121.4	150.1	158.4	207.9	166.5	175	131	212	134	204.3	247.5	248.8	225.3	213.7	192.8	167.3	84.9	107.1	105.6	136.3	83.9	155.8	196.9	275.6	284.2	202	224.3	184	173.4	222.9	226.1	209.8	182.4	253	129.5	135.7	93.6	100.6	79.7	61.6	160.1	141.7
						86.2	112.1	93.9	122.7	191.9	201.5	90.3	169.1	231.5	205.8	131.9	177.5	255.9	250.2	217.2	219.4	198.8	170.6	146.1	101.2	111.2	112.9	116.8	145.5							172.5	252	148.9	180.2	189.7	261.6	115.2	169.1	106.6	81.6	138	78.1	173.6	110.4
188.1	258.3	269.7	217.1	213	227	138.8	142.6	93	96.1	198.4	216.9	114	174.5	119	201.3	136.7	182	250.4	277,7*	228.5	232.3	208.4	166.2	89.5	121.6	143.4	66.9	106.5	83.4	201.9	241.5	287.7	226.4	213.7	216.5	166.5	286,8*	170.9	162.6	182.1	264.7	75.1	95.6	106.2	95.1	96.4	88.6	162.5	118.4
						146.2	99.1	89.4	147.2	142.5	189.1	104	163	150.7	203.1	142.1	0,0*	250.3	289,6*	215.7	212.7	214	177.1	121.8	162	116.9	165.1	122.4	116.8							187.2	363,7*	162.1	218.6	184.6	275,2*	87.7	101.6	98.2	107.6	99.3	80.5	162.8	127.5
225.4	273.4	254.6	189.8	209.3	225.7	159.4	108.5	99.2	138.7	161.3	214.7	168.7	152.2	181.5	202.6	141.4	255.9	262.6	268	224.1	227	201	171.1	140.5	103.8	133	122.7	111.8	147.8	204.1	244.5	286.1	213.3	223.9	190.8	162.8	225.1	167.2	192.9	182	268.6	77.6	97.1	107.9	95.3	214.8	87.2	151	140.4
						131.2	143.3	88.8	150.9	146	205.7	94	169.6	151	214.4	136.3	202.4	251	267.6	278,4*	211.6	211.4	161.1	0,0*	126.5	122.7	93	91.2	117.9							164.7	252.3	172.5	53.3	186.4	246.5	76.2	124.7	106.2	81	83.5	78.5	156.1	145.8
146.9	281.9	223.5	176.8	214.8	228.6	131.3	84.1	125.1	112.8	146.4	221.8	83.8	168.2	145.6	191.8	120.7	191.2	247.6	263	249.6	210.2	258.4	155.6	134.2	0,0*	120.8	131	97.4	132.2	201.5	334.5	285.3	221	213.1	193.1	161	278,7*	177.9	179.1	187.1	165.1	79.4	111.1	102.2	103.2	90.1	77.8	167.3	129.2
						105.9	113.9	99	138.4	188.2	206.6	74.2	190.5	0,0*	177.3	145.1	289,4*	248.3	270,1*	235.4	222.3	203.5	171	97.5	74.9	103.9	123.7	105.1	111.8							185.8	248.7	165.7	229	198.1	331,2*	118.1	128.6	94.6	196.9	113.6	76.7	182.4	126.6
0,0*	286.3	238	194.1	214.1	227	131.1	107.3	93.4	144.7	176.6	220.3	73.4	159.8	226.7	236.2	144.7	228.2	249.4	286,1*	264	228.5	214.5	167.4	86.4	0,0*	94.1	104.3	107.2	114.3	204.2	416,7*	292.1	208.6	276.2	202.9	164.3	253.4	172.6	263.7	217.4	290,0*	78.4	113.6	102.7	94.1	104	93	151.7	142.5
						126.6	113.1	117	147.1	202.4	195.2	68	182.1	249.7	217.7	140.1	225	254.1	285,2*	236.2	218.2	229.2	164.4	104.8	186.7	109.8	161.6	109.4	117.9							151.2	247.9	206.9	181.6	207	301,9*	95.3	118.8	94.9	87.1	96.3	99.3	148.1	145.3
154.3	297.5	259	220.3	230.1	223.5	140	158	110.5	139.2	243.3	207.9	90.7	174.4	420,6*	219.2	137.7	225.6	251.7	271,7*	246.1	223.9	216.2	178.5	125.1	77.7	94.1	106	112	140.2	202.4	305.7	356.6	258.2	281.7	193.8	154	243.2	183.7	119.4	221.5	296,5*	63.8	121.6	102.4	73.7	90.7	91.9	146.2	221.7
						116.8	117.8	108.1	135.2	216.1	222.3	82.4	158.3	371,7*	228.3	208.3	242.3	248.5	278,9*	237.9	227.6	222.4	168.9	100.9	91.1	122.3	170.7	118.2	124							142.1	233.5	192.7	183.5	216.4	287,4*	109.4	120.9	95.6	156.4	101.8	97.4	158.6	131.8
253.8	276.4	234.8	255.8	209.9	224.5	125.9	114.7	99.9	137.1	217.4	145.5	69.6	181.6	191.9	221.8	151.9	175.3	241.5	247.2	218.8	213.3	208.8	174.8	132.7	96	115.8	160.4	112.4	128.9	201.6	274.3	317.5	227.1	249.6	198.7	192.8	248.6	196.2	235.4	195.4	274,3*	107.4	139.5	83.5	98.7	98.8	124.7	157.2	133
						128.2	112.9	116.3	140.6	219.3	144.2	76.2	170.4	205.4	213.1	162.6	193.8	257	289,3*	285,8*	236.6	217.1	164.3	97.8	86.8	171.3	128.1	99.6	250.5							128.7	0,0*	170.6	203.5	199.1	271,6*	100.4	98.5	99	94.8	103.3	100.4	153.1	128.4
294.8	297.2	245	222.3	219.4	238.2	135	123.6	98.1	153	198.7	192.9	112.1	155.8	144.2	259.6	166	178.8	243.3	277,3*	234.9	230.5	217	189.5	94.2	77.9	114.8	165.7	116.4	76.7	217.9	274.4	329.1	199.8	221.2	204.6	188.3	214.3	181.1	0,0*	209.2	260.9	142.8	0,0*	79.7	101.6	98.2	106.7	149.5	140.4
						151.7	116.5	102.4	140.1	166.9	180.6	70.2	184	168.3	221.4	140.8	162.9	247.8	316,6*	257.3	232.8	219.4	186.1	183.6	82.2	123.5	96.7	109.6	91.5							162.4	211.6	179.7	0,0*	198	258.1	102.7	119.2	92.4	108.1	111.2	93.2	142.2	133.1
213.7	271.4	257.5	226.8	225.2	228.8	203.5	133.3	108.4	141.8	144.9	183.8	69.4	183.3	170.2	303,4*	139.8	147.3	266.4	326,8*	240.1	228.9	214.3	172	148.8	0,0*	112.7	128.7	112	100.7	209	261.3	308.8	203.5	222.1	226.5	162.7	226.8	231.2	154.6	195.3	259.8	94	96.5	94.4	105.6	84.6	81.9	146.7	123.6
						170.3	126.1	105.2	132.5	131	190.3	84	291,0*	171.9	320,2*	155.7	143	253.3	329,1*	212	227	224.3	162.2	69.5	93.5	123	115.4	96.3	109.1							174.7	231.2	168.8	148.1	202.9	261.1	0,0*	102.4	128.8	108.3	123.6	82.7	150.1	134.9
202.7	297.3	276.3	284.7	233.3	242.2	133.3	119.5	104.9	132.8	130.7	193.8	68.7	179.1	181	0,0*	128.1	151.9	230.7	317,3*	258.9	239.7	210.7	175	100.7	105.6	102.3	85.1	96.3	91	233	249.7	299.1	219.6	222.6	207.6	160.4	218.4	178.7	181.3	198.1	259	56.9	134.5	171.3	101.6	0,0*	79.3	137.7	99.8
						205.5	111.6	69.3	174.5	160.6	188.4	66.4	0,0*	141.9	0,0*	163.2	146.4	262.7	309,1*	271,9*	240.3	215.5	184	95.9	486,2*	101.6	87.1	103	0,0*							144.9	224.3	204.5	151.8	245.1	253.2	69.7	112.9	91.8	92.8	77.5	134.5	143.7	122.6
222.2	292.4	242	259.9	242.4	249.5	128.1	114.2	85.5	119.8	151.1	199.4	66.8	216.9	175.8	121.2	161.4	192.8	258.4	355,5*	292,6*	231.6	213.4	186.4	102.7	316,3*	114.5	92.9	96.8	89.8	221.1	251.9	304.9	221.7	250.2	257.5	169.7	243	220	166.1	213.8	257	65.1	113.2	85.6	89.5	100.6	85.8	139.3	122.1
						207.7	115.2	93	137.9	148.6	219.4	74.4	508,2*	153.2	154.5	122	179.8	255.1	315,1*	350,6*	247.1	212.3	185.4	128.5	152.1	130.4	96.6	90.8	78.5							209.4	314,6*	244.7	163.5	252.8	264	0,0*	111	89.7	92.3	83.8	86.6	128.6	150.6
230.4	252.3	257.3	254.7	233.9	263.4	219.7	109.9	91.5	142.3	136.6	191.1	66.6	256.7	168.8	175.6	148	171.9	271,3*	303,6*	300,5*	243.5	203.1	180.5	108.1	67.3	130.2	0,0*	108	84.9	217.7	248.5	302.7	211.6	230.9	199	230.5	296,4*	252.5	172.6	206	255.3	56.9	121.2	87.7	105	115.4	135.1	142.2	120.7
						156	117.1	96.9	123.2	153.5	214.9	70.3	215.1	163.6	179.3	149.3	148	253.7	298,4*	316,1*	243.2	207.5	174.4	92.4	82.9	146.1	230.1	0,0*	95.3							198.7	220.9	166.3	164.1	231.9	325,8*	66.6	108.3	123.3	123.5	101.3	88.3	147.5	136.4
211.4	318.9	251.6	229.5	269.6	229.6	160.2	105.9	84.9	127.4	147.4	205.8	63	181.5	151.8	175.6	150	178.5	258.1	291,2*	396,9*	226.9	199.4	186.4	101.2	75.1	107.4	95.5	138.6	92.7	231.8	244.8	306.8	222.8	224.7	205.9	175.1	248.4	184.1	168.1	181.9	238.9	63.2	114.1	88	83.1	106.8	120.5	164	127
						161.1	111.5	88.3	196.7	132.7	223.4	68.4	181	152.9	166.6	154.4	425,7*	252	184.3	271,9*	248.4	207.8	185.6	90.8	49.1	0,0*	110.9	108.1	101.4							158.9	240.3	190.5	171	166.9	260.4	103.6	97.8	91.1	96.6	103.4	91	161.5	127.6
75.8	272.6	264.7	188.2	228.7	243.7	135.6	100.5	92	204.8	170.2	212	64.5	173.9	150.5	176.3	150.3	576,8*	388,3*	323,8*	311,0*	240.1	228.7	178.3	0,0*	61.6	84.3	177.2	105.2	102.2	221.1	239.9	333.4	226.6	223.3	209.9	229	216.5	206.9	173.2	196.3	257	91.5	150.2	95.1	104.3	98.8	97.7	144.8	144.2
						152.4	120.1	93	126	176.6	220.9	67.5	174.7	152.8	166.2	148	230.9	252.9	291,7*	0,0*	235.2	207.7	188	112.9	120.2	136.2	172.2	0,0*	107.5							178.2	307,5*	163.4	176	175.2	279,8*	66.1	129.3	88.5	78.1	93.8	96.8	133.2	186.7
242.3	292.9	269	203.5	246.8	272.8	149.1	134.4	91.7	95.5	169.1	213.4	70.3	177.9	131.6	151	137	153.2	207.2	290,6*	213.2	240.5	198.8	195.1	153.6	75.2	88.5	123.4	118.6	141.2	221.4	270.6	298	219.3	245.1	225.8	151.6	192.5	193.8	175.4	196.1	282,6*	71.7	118.1	90.6	85.8	147.2	105.3	158.1	145.9
						154.1	111	164.2	111.4	130.7	214.9	70.7	181.5	178.2	206.4	153.1	167	198.1	285,3*	212.9	251	222.5	172.3	146.6	198.8	96	152.5	120.7	74.9							197.8	0,0*	181.1	173.6	173.3	269.5	82.2	101.4	101.1	95.8	161.4	94.9	155.6	141.1
175.9	281.9	258.7	176.4	254.5	254.3	144.2	115.3	106.8	102.8	146.9	210.5	71	181.2	178.9	153.9	132.6	163.8	211.8	275,0*	226.1	247.3	207.2	178.1	122.4	57.2	96.7	144.9	113.7	91.5	205.3	145	314.2	280.2	228	203.1	182	170.3	193.6	173.7	176.3	276,4*	128.2	103.9	135.1	112.3	84.8	111.9	133.6	150.9
						136	118.9	103.3	185.8	147.2	210.8	65.7	174.5	147.5	175.2	163.5	178.7	218.5	270,8*	242.2	228.5	217.2	198.4	148	122.5	97.1	-1743,0*	103.4	87.2							161.5	520,8*	184.7	157.1	171.2	270,2*	81.2	101.8	135.1	107.5	85.5	97.4	171.1	161.9
210.8	290	272.1	219.6	237.4	242.7	142.5	121.2	109.9	137.9	151.6	209.8	63.4	164.3	149.4	183.6	144.3	209.4	225	257.6	235.4	245.2	221	208.4	161.4	80.1	97.5	160	107.5	93.3	232.6	322.2	317.9	0,0*	263.9	205.5	192.6	516,0*	179.6	152.5	171.5	290,2*	116.1	101.5	98.4	112.5	93	89.4	164.8	131.9
						128.7	177.8	100.2	135.3	153.8	214.2	56.1	156.6	156.7	165	154.4	169.2	224.8	234.6	226.9	246.2	217.6	187.3	105.5	98.9	124.7	105.2	0,0*	96							210.9	160.5	214.1	162	201.8	274,4*	98	83.3	121.5	87.3	96.1	78.8	159.1	148
124.7	295.8	257.7	187.6	250.2	248.4	186.1	114.3	104.7	140.1	148.3	213.7	107.8	164.3	172.8	165	169	216.2	224.4	262.2	239.6	244.1	222.2	185.4	159.9	91.3	0,0*	99.6	116.5	89.2	193.7	229.1	305.1	195.2	289.3	212.6	147.4	176.9	187.2	175.9	169.2	271,7*	144.5	91.8	70.4	128.7	100.6	102.4	154.4	140.6
						138.8	112	91.2	117.2	140.9	220.9	76.2	156.2	147.3	164.4	132.1	169.7	215.5	262.9	234	248.9	197.2	191.2	116.2	97.7	98.4	101.5	134.2	85.9							140.7	167.7	201.9	165.2	162.8	289,5*	90.4	155.9	101.7	88.2	54.4	82.7	153.8	155.3
171.8	261.6	270.9	281.5	243.8	254.3	146.2	116.2	101.8	124.6	149.9	224.1	53.8	176.1	138.3	167.5	147.4	169.5	223.1	326,8*	220.6	240.5	232.7	196.9	101.3	65.4	92.2	106.9	199.8	104.3	200.2	225	330	65.9	151.4	241.4	187.1	192.3	194.1	173	189.2	282,4*	92.7	125.4	95.2	92.1	95.2	92.6	148.8	146.9
						164.9	115.3	87.8	126.4	146.5	223.1	79.6	165.8	156.1	157.4	126.4	131.6	220.6	311,7*	219.8	203	224.5	188.6	101.3	90.5	153	101.8	162.7	141							144	200.3	190.1	165.2	176.7	272,6*	94.8	106.3	91.4	100.2	129.8	99.6	136.5	149.9
189.3	299.2	271.2	201.3	252.3	259.7	245.1	109.3	96.5	136.7	143.2	225.3	75.2	169.4	157.5	166.5	144.6	164.1	222.9	239	218.6	216.1	224.4	170.5	99.5	157.8	166.5	61.8	107	99.3	196	224.6	318.9	360,9*	210	199.9	145.9	212.1	211	169.3	178.6	280,2*	98.6	88.8	95.7	100.1	81.1	156.1	118.7	148.5
						192	105.2	123.3	140.2	151.4	225.5	53.7	166.7	147.5	163.5	141.8	170.2	216.3	234.4	216.2	250.4	228	190.8	111.9	171.8	112.4	83.5	94.4	121.7							179.9	206.1	198.7	176.7	175.1	266.1	150.7	127.2	82.4	106.1	86	88.4	147.3	130.2
349.6	305.9	286.4	181.6	257.3	247.4	145.7	118.6	102.2	140.2	153	247.4	72.8	157.8	171.9	153.8	142.4	150.2	220.4	316,4*	220.6	247.3	218.1	180.9	421,5*	86.4	219.3	76.6	103.5	108.2	190.9	230.8	317.6	132.5	109.4	229.7	142	199.9	192.5	172.9	190.4	305,3*	182.8	194.1	95.9	96.9	118.9	134.4	143.3	143.3
						167.2	114.2	105.1	134.8	166.8	239	89.1	176.7	138.3	162.9	122.8	170.6	221.1	122.9	212	244	223.4	196.6	156	84.4	101.1	119.1	98.3	108.8							188.5	201.9	205.4	187.8	200.5	214.9	74.4	110.2	96.7	115.1	119.9	191.4	161.4	138.9
263.1	270.3	271.5	214	245.9	270.1	157.8	116.3	66.9	133.8	202.4	225.1	69.8	163.4	151.8	157	141.2	151.1	219.3	297,5*	210.7	223.8	221.5	188.4	157	109.3	132.7	91.7	96.8	97.1	200.7	230.1	329.2	221.7	186.8	213.4	153.5	217.7	196.7	200.8	264.3	353,8*	82.3	168.3	120.3	103.6	99.5	108.5	146.6	145.2
[truncated: 344 more rows]
[truncated: 94 more columns]

## Sheet: Suppl. Figure 7c
Enhanced opioid analgesia and loss of tolerance but exacerbation of side effects in mice expressing phosphorylation-deficient, G protein-biased µ-receptors A. Kliewer1, F. Schmiedel1, S. Sianati2, A. Bailey3, J. T. Bateman4, E. S. Levitt4, J. T. Williams5, M. J. Christie2and S. Schulz1*
[truncated: 38 more rows]

[truncated: 2 more sheets: Suppl. Figure 8, Suppl. Figure 9]
